# Supplementary material for: FOXA1 mutations co-opt nascent transcription factor networks in partnership with androgen receptor to enhance prostate tumorigenicity
Source: Cell Rep. Author manuscript; Available in PMC 2026 Apr 5. (PMC13050545; doi:10.1016/j.celrep.2026.116950)
Supplement: 2 [file NIHMS2151731-supplement-2.xlsx]

## Sheet: Sheet1
PATIENT_ID	CANCER_TYPE_DETAILED	PROTEIN_CHANGE	MUTATION_CATEGORY_DETAIL	SAMPLE_TYPE	STUDY_OF_ORIGIN
03-082H1_LIVER	Prostate Adenocarcinoma	R261G	Missense(FKHD)	METASTASIS	Prostate Adenocarcinoma (Fred Hutchinson CRC, Nat Med 2016)
05-217F1_LN	Prostate Adenocarcinoma	E255Tfs*62	Frame-Shift(FKHD)	METASTASIS	Prostate Adenocarcinoma (Fred Hutchinson CRC, Nat Med 2016)
05-217N1_LN	Prostate Adenocarcinoma	E255Tfs*62	Frame-Shift(FKHD)	METASTASIS	Prostate Adenocarcinoma (Fred Hutchinson CRC, Nat Med 2016)
6115115	Prostate Adenocarcinoma	M66I	Missense(Nterm)	METASTASIS	Metastatic Prostate Cancer (SU2C/PCF Dream Team, Cell 2015)
6115237	Prostate Adenocarcinoma	F254_L260del	In-Frame(FKHD)	METASTASIS	Metastatic Prostate Cancer (SU2C/PCF Dream Team, Cell 2015)
98-328H_APPENDIX	Prostate Adenocarcinoma	A423V	Missense(Cterm)	METASTASIS	Prostate Adenocarcinoma (Fred Hutchinson CRC, Nat Med 2016)
MDA-PCa-155-2-T200	Prostate	266_287del	In-Frame(Nterm)	PRIMARY	Prostate Cancer MDA PCa PDX (MD Anderson, Clin Cancer Res 2024)
MDA-PCa-250-15	Prostate	FOXA1-ETV1 Fusion	Fusion	METASTASIS	Prostate Cancer MDA PCa PDX (MD Anderson, Clin Cancer Res 2024)
MO_1096	Prostate Adenocarcinoma	F254V	Missense(FKHD)	METASTASIS	Metastatic Prostate Cancer (SU2C/PCF Dream Team, Cell 2015)
MO_1162	Prostate Adenocarcinoma	C268Gfs*9	Frame-Shift(FKHD)	METASTASIS	Metastatic Prostate Cancer (SU2C/PCF Dream Team, Cell 2015)
MO_1179	Prostate Adenocarcinoma	M116_A118dup	In-Frame(Nterm)	METASTASIS	Metastatic Prostate Cancer (SU2C/PCF Dream Team, Cell 2015)
MO_1232	Prostate Adenocarcinoma	K288Pfs*2	Frame-Shift(Cterm)	METASTASIS	Metastatic Prostate Cancer (SU2C/PCF Dream Team, Cell 2015)
P-0000505	Prostate Adenocarcinoma	FOXA1 intragenic	Fusion	METASTASIS	MSK Clinical Sequencing Cohort
P-0000541	Prostate Adenocarcinoma	F266Lfs*7	Frame-Shift(FKHD)	METASTASIS	MSK Clinical Sequencing Cohort
P-0000655	Prostate Adenocarcinoma	S174T	Missense(FKHD)	METASTASIS	MSK Clinical Sequencing Cohort
P-0000655	Prostate Adenocarcinoma	S174T	Missense(FKHD)	PRIMARY	MSK Clinical Sequencing Cohort
P-0000725	Prostate Adenocarcinoma	F254_N256delinsY	In-Frame(FKHD)	PRIMARY	MSK Clinical Sequencing Cohort
P-0000847	Prostate Adenocarcinoma	R261C	Missense(FKHD)	METASTASIS	MSK Clinical Sequencing Cohort
P-0000847	Prostate Adenocarcinoma	R261C	Missense(FKHD)	PRIMARY	MSK Clinical Sequencing Cohort
P-0001021	Prostate Adenocarcinoma	R219S	Missense(FKHD)	METASTASIS	MSK Clinical Sequencing Cohort
P-0001071	Prostate Adenocarcinoma	Y173H	Missense(FKHD)	METASTASIS	MSK Clinical Sequencing Cohort
P-0001221	Prostate Adenocarcinoma	G275Afs*36	Frame-Shift(Cterm)	METASTASIS	MSK Clinical Sequencing Cohort
P-0001325	Prostate Small Cell Carcinoma	A274Pfs*47	Frame-Shift(Cterm)	METASTASIS	MSK Clinical Sequencing Cohort
P-0001325	Prostate Small Cell Carcinoma	A274Pfs*47	Frame-Shift(Cterm)	PRIMARY	MSK Clinical Sequencing Cohort
P-0001426	Prostate Adenocarcinoma	L320Gfs*23	Frame-Shift(Cterm)	METASTASIS	MSK Clinical Sequencing Cohort
P-0001445	Prostate Adenocarcinoma	H377Rfs*10	Frame-Shift(Cterm)	METASTASIS	MSK Clinical Sequencing Cohort
P-0001493	Prostate Adenocarcinoma	N252_C258del	In-Frame(FKHD)	PRIMARY	MSK Clinical Sequencing Cohort
P-0001687	Prostate Small Cell Carcinoma	S95Kfs*132	Frame-Shift(Nterm)	METASTASIS	MSK Clinical Sequencing Cohort
P-0002304	Prostate Adenocarcinoma	R219S	Missense(FKHD)	METASTASIS	MSK Clinical Sequencing Cohort
P-0002304	Prostate Adenocarcinoma	S285Rfs*26	Frame-Shift(Cterm)	METASTASIS	MSK Clinical Sequencing Cohort
P-0002439	Prostate Adenocarcinoma	F266L	Missense(FKHD)	PRIMARY	MSK Clinical Sequencing Cohort
P-0002537	Prostate Adenocarcinoma	R261H	Missense(FKHD)	METASTASIS	MSK Clinical Sequencing Cohort
P-0002959	Prostate Adenocarcinoma	H247R	Missense(FKHD)	PRIMARY	MSK Clinical Sequencing Cohort
P-0003028	Prostate Adenocarcinoma	F64L	Missense(Nterm)	PRIMARY	MSK Clinical Sequencing Cohort
P-0003504	Prostate Adenocarcinoma	R261S	Missense(FKHD)	PRIMARY	MSK Clinical Sequencing Cohort
P-0003625	Prostate Adenocarcinoma	D249_F254del	In-Frame(FKHD)	METASTASIS	MSK Clinical Sequencing Cohort
P-0003741	Prostate Adenocarcinoma	Q263Afs*60	Frame-Shift(FKHD)	PRIMARY	MSK Clinical Sequencing Cohort
P-0004063	Prostate Adenocarcinoma	Q263_G281del	In-Frame(FKHD)	PRIMARY	MSK Clinical Sequencing Cohort
P-0004243	Prostate Adenocarcinoma	L260Ffs*61	Frame-Shift(FKHD)	METASTASIS	MSK Clinical Sequencing Cohort
P-0004355	Prostate Adenocarcinoma	F254_R262delinsKRY	In-Frame(FKHD)	METASTASIS	MSK Clinical Sequencing Cohort
P-0004387	Prostate Adenocarcinoma	L193V	Missense(FKHD)	PRIMARY	MSK Clinical Sequencing Cohort
P-0004514	Prostate Adenocarcinoma	F254_E255del	In-Frame(FKHD)	METASTASIS	MSK Clinical Sequencing Cohort
P-0004514	Prostate Adenocarcinoma	F254_E255del	In-Frame(FKHD)	PRIMARY	MSK Clinical Sequencing Cohort
P-0004522	Prostate Adenocarcinoma	E255_N256del	In-Frame(FKHD)	PRIMARY	MSK Clinical Sequencing Cohort
P-0004522	Prostate Adenocarcinoma	E255_N256del	In-Frame(FKHD)	METASTASIS	MSK Clinical Sequencing Cohort
P-0004526	Prostate Adenocarcinoma	G273Afs*32	Frame-Shift(Cterm)	PRIMARY	MSK Clinical Sequencing Cohort
P-0004593	Prostate Adenocarcinoma	FOXA1 intragenic	Fusion	METASTASIS	MSK Clinical Sequencing Cohort
P-0005050	Prostate Adenocarcinoma	D391E	Missense(Cterm)	METASTASIS	MSK Clinical Sequencing Cohort
P-0005111	Prostate Adenocarcinoma	S282_G283dup	In-Frame(Cterm)	METASTASIS	MSK Clinical Sequencing Cohort
P-0005216	Prostate Adenocarcinoma	F266V	Missense(FKHD)	METASTASIS	MSK Clinical Sequencing Cohort
P-0005217	Prostate Adenocarcinoma	G251_G257del	In-Frame(FKHD)	PRIMARY	MSK Clinical Sequencing Cohort
P-0005348	Prostate Adenocarcinoma	Q263Tfs*60	Frame-Shift(FKHD)	PRIMARY	MSK Clinical Sequencing Cohort
P-0005535	Prostate Adenocarcinoma	F254_N256delinsY	In-Frame(FKHD)	PRIMARY	MSK Clinical Sequencing Cohort
P-0005692	Prostate Adenocarcinoma	R265_G284del	In-Frame(FKHD)	PRIMARY	MSK Clinical Sequencing Cohort
P-0005698	Prostate Adenocarcinoma	G290Lfs*30	Frame-Shift(Cterm)	PRIMARY	MSK Clinical Sequencing Cohort
P-0005760	Prostate Adenocarcinoma	F254_N256delinsY	In-Frame(FKHD)	PRIMARY	MSK Clinical Sequencing Cohort
P-0005761	Prostate Adenocarcinoma	G251_E255delinsS	In-Frame(FKHD)	METASTASIS	MSK Clinical Sequencing Cohort
P-0005771	Prostate Adenocarcinoma	R261G	Missense(FKHD)	METASTASIS	MSK Clinical Sequencing Cohort
P-0005773	Prostate Neuroendocrine Carcinoma	P171S	Missense(FKHD)	METASTASIS	MSK Clinical Sequencing Cohort
P-0005802	Prostate Adenocarcinoma	F266Sfs*55	Frame-Shift(FKHD)	PRIMARY	MSK Clinical Sequencing Cohort
P-0005902	Prostate Adenocarcinoma	H247Y	Missense(FKHD)	PRIMARY	MSK Clinical Sequencing Cohort
P-0006029	Prostate Adenocarcinoma	R262H	Missense(FKHD)	METASTASIS	MSK Clinical Sequencing Cohort
P-0006212	Prostate Adenocarcinoma	S177L	Missense(FKHD)	PRIMARY	MSK Clinical Sequencing Cohort
P-0006461	Prostate Adenocarcinoma	R219C	Missense(FKHD)	METASTASIS	MSK Clinical Sequencing Cohort
P-0006461	Prostate Adenocarcinoma	A323_P326del	In-Frame(Cterm)	METASTASIS	MSK Clinical Sequencing Cohort
P-0007005	Prostate Adenocarcinoma	H247R	Missense(FKHD)	PRIMARY	MSK Clinical Sequencing Cohort
P-0007043	Prostate Adenocarcinoma	I360Pfs*2	Frame-Shift(Cterm)	METASTASIS	MSK Clinical Sequencing Cohort
P-0007786	Prostate Adenocarcinoma	K170E	Missense(FKHD)	PRIMARY	MSK Clinical Sequencing Cohort
P-0007856	Prostate Adenocarcinoma	Q263_C268del	In-Frame(FKHD)	METASTASIS	MSK Clinical Sequencing Cohort
P-0007874	Prostate Adenocarcinoma	Y259S	Missense(FKHD)	METASTASIS	MSK Clinical Sequencing Cohort
P-0007874	Prostate Adenocarcinoma	Y259S	Missense(FKHD)	PRIMARY	MSK Clinical Sequencing Cohort
P-0007965	Prostate Adenocarcinoma	S250_Y259del	In-Frame(FKHD)	PRIMARY	MSK Clinical Sequencing Cohort
P-0008048	Prostate Adenocarcinoma	Q263_D296delinsH	In-Frame(FKHD)	METASTASIS	MSK Clinical Sequencing Cohort
P-0008235	Prostate Adenocarcinoma	S472_*473delinsFL	Nonstop(Cterm)	PRIMARY	MSK Clinical Sequencing Cohort
P-0008339	Prostate Adenocarcinoma	M253_N256del	In-Frame(FKHD)	METASTASIS	MSK Clinical Sequencing Cohort
P-0008356	Prostate Adenocarcinoma	F254Sfs*68	Frame-Shift(FKHD)	PRIMARY	MSK Clinical Sequencing Cohort
P-0008387	Prostate Adenocarcinoma	G251_F254del	In-Frame(FKHD)	PRIMARY	MSK Clinical Sequencing Cohort
P-0008390	Prostate Adenocarcinoma	S250_Y259del	In-Frame(FKHD)	METASTASIS	MSK Clinical Sequencing Cohort
P-0008452	Prostate Adenocarcinoma	H247R	Missense(FKHD)	PRIMARY	MSK Clinical Sequencing Cohort
P-0008498	Prostate Adenocarcinoma	C268*	Frame-Shift(FKHD)	PRIMARY	MSK Clinical Sequencing Cohort
P-0008542	Prostate Adenocarcinoma	G251_G257del	In-Frame(FKHD)	PRIMARY	MSK Clinical Sequencing Cohort
P-0008592	Prostate Adenocarcinoma	K267Q	Missense(FKHD)	PRIMARY	MSK Clinical Sequencing Cohort
P-0008667	Prostate Adenocarcinoma	R219S	Missense(FKHD)	METASTASIS	MSK Clinical Sequencing Cohort
P-0008667	Prostate Adenocarcinoma	R219S	Missense(FKHD)	PRIMARY	MSK Clinical Sequencing Cohort
P-0008920	Prostate Adenocarcinoma	M253R	Missense(FKHD)	METASTASIS	MSK Clinical Sequencing Cohort
P-0009085	Prostate Adenocarcinoma	H247L	Missense(FKHD)	PRIMARY	MSK Clinical Sequencing Cohort
P-0009175	Prostate Adenocarcinoma	N252_S408del	In-Frame(FKHD)	PRIMARY	MSK Clinical Sequencing Cohort
P-0009402	Prostate Adenocarcinoma	M253_E255del	In-Frame(FKHD)	METASTASIS	MSK Clinical Sequencing Cohort
P-0009565	Prostate Adenocarcinoma	S250_F254del	In-Frame(FKHD)	PRIMARY	MSK Clinical Sequencing Cohort
P-0009565	Prostate Adenocarcinoma	M253_Y259del	In-Frame(FKHD)	PRIMARY	MSK Clinical Sequencing Cohort
P-0009603	Prostate Adenocarcinoma	P248_N256delinsR	In-Frame(FKHD)	PRIMARY	MSK Clinical Sequencing Cohort
P-0009699	Prostate Adenocarcinoma	Q263Lfs*55	Frame-Shift(FKHD)	PRIMARY	MSK Clinical Sequencing Cohort
P-0009818	Prostate Adenocarcinoma	R261Afs*32	Frame-Shift(FKHD)	METASTASIS	MSK Clinical Sequencing Cohort
P-0009819	Prostate Adenocarcinoma	G157dup	In-Frame(Nterm)	PRIMARY	MSK Clinical Sequencing Cohort
P-0009843	Prostate Adenocarcinoma	E255Tfs*62	Frame-Shift(FKHD)	PRIMARY	MSK Clinical Sequencing Cohort
P-0010315	Prostate Adenocarcinoma	A376Tfs*7	Frame-Shift(Cterm)	METASTASIS	MSK Clinical Sequencing Cohort
P-0010518	Prostate Adenocarcinoma	P449L	Missense(Cterm)	METASTASIS	MSK Clinical Sequencing Cohort
P-0010572	Prostate Adenocarcinoma	A442S	Missense(Cterm)	PRIMARY	MSK Clinical Sequencing Cohort
P-0010752	Prostate Adenocarcinoma	G251_F254del	In-Frame(FKHD)	PRIMARY	MSK Clinical Sequencing Cohort
P-0010823	Prostate Adenocarcinoma	F266C	Missense(FKHD)	METASTASIS	MSK Clinical Sequencing Cohort
P-0011046	Prostate Adenocarcinoma	M253K	Missense(FKHD)	PRIMARY	MSK Clinical Sequencing Cohort
P-0011188	Prostate Adenocarcinoma	L260Sfs*62	Frame-Shift(FKHD)	PRIMARY	MSK Clinical Sequencing Cohort
P-0011363	Prostate Adenocarcinoma	Y259*	Nonsense(FKHD)	METASTASIS	MSK Clinical Sequencing Cohort
P-0011377	Prostate Adenocarcinoma	A342Pfs*4	Frame-Shift(Cterm)	METASTASIS	MSK Clinical Sequencing Cohort
P-0011437	Prostate Adenocarcinoma	M253_C258delinsI	In-Frame(FKHD)	METASTASIS	MSK Clinical Sequencing Cohort
P-0012026	Prostate Adenocarcinoma	S298Lfs*23	Frame-Shift(Cterm)	PRIMARY	MSK Clinical Sequencing Cohort
P-0012030	Prostate Adenocarcinoma	K264dup	In-Frame(FKHD)	PRIMARY	MSK Clinical Sequencing Cohort
P-0012197	Prostate Adenocarcinoma	G344Pfs*7	Frame-Shift(Cterm)	METASTASIS	MSK Clinical Sequencing Cohort
P-0012304	Prostate Adenocarcinoma	F266L	Missense(FKHD)	PRIMARY	MSK Clinical Sequencing Cohort
P-0012326	Prostate Adenocarcinoma	R261G	Missense(FKHD)	PRIMARY	MSK Clinical Sequencing Cohort
P-0012375	Prostate Adenocarcinoma	H247Y	Missense(FKHD)	PRIMARY	MSK Clinical Sequencing Cohort
P-0012543	Prostate Adenocarcinoma	R265_F266insS	In-Frame(FKHD)	PRIMARY	MSK Clinical Sequencing Cohort
P-0012711	Prostate Adenocarcinoma	N256_G279del	In-Frame(FKHD)	METASTASIS	MSK Clinical Sequencing Cohort
P-0012929	Prostate Adenocarcinoma	R219S	Missense(FKHD)	METASTASIS	MSK Clinical Sequencing Cohort
P-0012929	Prostate Adenocarcinoma	R219S	Missense(FKHD)	PRIMARY	MSK Clinical Sequencing Cohort
P-0012995	Prostate Adenocarcinoma	Q263_G281del	In-Frame(FKHD)	METASTASIS	MSK Clinical Sequencing Cohort
P-0013032	Prostate Adenocarcinoma	*473Sfs*11	Frame-Shift(Cterm)	METASTASIS	MSK Clinical Sequencing Cohort
P-0013100	Prostate Small Cell Carcinoma	R219S	Missense(FKHD)	PRIMARY	MSK Clinical Sequencing Cohort
P-0013336	Prostate Adenocarcinoma	Y259*	Nonsense(FKHD)	PRIMARY	MSK Clinical Sequencing Cohort
P-0013339	Prostate Adenocarcinoma	G286Afs*25	Frame-Shift(Cterm)	PRIMARY	MSK Clinical Sequencing Cohort
P-0013660	Prostate Adenocarcinoma	F254_N256delinsY	In-Frame(FKHD)	PRIMARY	MSK Clinical Sequencing Cohort
P-0014249	Prostate Adenocarcinoma	S250_Y259del	In-Frame(FKHD)	PRIMARY	MSK Clinical Sequencing Cohort
P-0014400	Prostate Adenocarcinoma	Q319Pfs*24	Frame-Shift(Cterm)	METASTASIS	MSK Clinical Sequencing Cohort
P-0014400	Prostate Adenocarcinoma	Q319Pfs*24	Frame-Shift(Cterm)	PRIMARY	MSK Clinical Sequencing Cohort
P-0014408	Prostate Adenocarcinoma	G239S	Missense(FKHD)	METASTASIS	MSK Clinical Sequencing Cohort
P-0014467	Prostate Adenocarcinoma	P308L	Missense(Cterm)	PRIMARY	MSK Clinical Sequencing Cohort
P-0014527	Prostate Adenocarcinoma	FOXA1 intragenic	Fusion	PRIMARY	MSK Clinical Sequencing Cohort
P-0014530	Prostate Adenocarcinoma	G290Efs*10	Frame-Shift(Cterm)	METASTASIS	MSK Clinical Sequencing Cohort
P-0014566	Prostate Adenocarcinoma	S250_F254delinsC	In-Frame(FKHD)	METASTASIS	MSK Clinical Sequencing Cohort
P-0014892	Prostate Adenocarcinoma	N252_G257del	In-Frame(FKHD)	PRIMARY	MSK Clinical Sequencing Cohort
P-0015102	Prostate Adenocarcinoma	P248T	Missense(FKHD)	METASTASIS	MSK Clinical Sequencing Cohort
P-0015155	Prostate Adenocarcinoma	N252_Y259del	In-Frame(FKHD)	PRIMARY	MSK Clinical Sequencing Cohort
P-0015406	Prostate Adenocarcinoma	H247R	Missense(FKHD)	PRIMARY	MSK Clinical Sequencing Cohort
P-0015545	Prostate Adenocarcinoma	F254C	Missense(FKHD)	METASTASIS	MSK Clinical Sequencing Cohort
P-0015545	Prostate Adenocarcinoma	F254C	Missense(FKHD)	PRIMARY	MSK Clinical Sequencing Cohort
P-0015837	Prostate Adenocarcinoma	T334Pfs*83	Frame-Shift(Cterm)	PRIMARY	MSK Clinical Sequencing Cohort
P-0015960	Prostate Adenocarcinoma	D226N	Missense(FKHD)	METASTASIS	MSK Clinical Sequencing Cohort
P-0016117	Prostate Adenocarcinoma	C268*	Frame-Shift(FKHD)	METASTASIS	MSK Clinical Sequencing Cohort
P-0016313	Prostate Adenocarcinoma	F224L	Missense(FKHD)	PRIMARY	MSK Clinical Sequencing Cohort
P-0016342	Prostate Adenocarcinoma	F254_N256delinsY	In-Frame(FKHD)	PRIMARY	MSK Clinical Sequencing Cohort
P-0016768	Prostate Adenocarcinoma	N252_Y259del	In-Frame(FKHD)	METASTASIS	MSK Clinical Sequencing Cohort
P-0016876	Prostate Adenocarcinoma	Q263_C268del	In-Frame(FKHD)	PRIMARY	MSK Clinical Sequencing Cohort
P-0016914	Prostate Adenocarcinoma	Y426*	Nonsense(Cterm)	PRIMARY	MSK Clinical Sequencing Cohort
P-0017543	Prostate Adenocarcinoma	R262C	Missense(FKHD)	PRIMARY	MSK Clinical Sequencing Cohort
P-0017605	Prostate Adenocarcinoma	R233_P235dup	In-Frame(FKHD)	METASTASIS	MSK Clinical Sequencing Cohort
P-0017733	Prostate Adenocarcinoma	S250F	Missense(FKHD)	PRIMARY	MSK Clinical Sequencing Cohort
P-0017932	Prostate Adenocarcinoma	Y426*	Nonsense(Cterm)	PRIMARY	MSK Clinical Sequencing Cohort
P-0018086	Prostate Adenocarcinoma	M253_Y259del	In-Frame(FKHD)	METASTASIS	MSK Clinical Sequencing Cohort
P-0018117	Prostate Adenocarcinoma	G278Qfs*8	Frame-Shift(Cterm)	METASTASIS	MSK Clinical Sequencing Cohort
P-0018174	Prostate Adenocarcinoma	D249_N256del	In-Frame(FKHD)	PRIMARY	MSK Clinical Sequencing Cohort
P-0018302	Prostate Adenocarcinoma	N252_C258delinsG	In-Frame(FKHD)	PRIMARY	MSK Clinical Sequencing Cohort
P-0018627	Prostate Adenocarcinoma	H398_N403del	In-Frame(Cterm)	METASTASIS	MSK Clinical Sequencing Cohort
P-0018779	Prostate Adenocarcinoma	S151_G156del	In-Frame(Nterm)	PRIMARY	MSK Clinical Sequencing Cohort
P-0018812	Prostate Adenocarcinoma	Q263_C268del	In-Frame(FKHD)	METASTASIS	MSK Clinical Sequencing Cohort
P-0019043	Prostate Adenocarcinoma	M253_N256del	In-Frame(FKHD)	PRIMARY	MSK Clinical Sequencing Cohort
P-0019059	Prostate Adenocarcinoma	R265Afs*56	Frame-Shift(FKHD)	PRIMARY	MSK Clinical Sequencing Cohort
P-0019273	Prostate Adenocarcinoma	N252del	In-Frame(FKHD)	PRIMARY	MSK Clinical Sequencing Cohort
P-0019582	Prostate Adenocarcinoma	*473*	In-Frame(Cterm)	METASTASIS	MSK Clinical Sequencing Cohort
P-0019584	Prostate Adenocarcinoma	P248A	Missense(FKHD)	PRIMARY	MSK Clinical Sequencing Cohort
P-0019695	Prostate Adenocarcinoma	R219C	Missense(FKHD)	PRIMARY	MSK Clinical Sequencing Cohort
P-0019937	Prostate Adenocarcinoma	H247R	Missense(FKHD)	METASTASIS	MSK Clinical Sequencing Cohort
P-0020132	Prostate Adenocarcinoma	A376Hfs*13	Frame-Shift(Cterm)	PRIMARY	MSK Clinical Sequencing Cohort
P-0020379	Prostate Adenocarcinoma	F254_N256delinsY	In-Frame(FKHD)	PRIMARY	MSK Clinical Sequencing Cohort
P-0020454	Prostate Adenocarcinoma	F266_G290delinsC	In-Frame(FKHD)	PRIMARY	MSK Clinical Sequencing Cohort
P-0020454	Prostate Adenocarcinoma	A323Pfs*22	Frame-Shift(Cterm)	PRIMARY	MSK Clinical Sequencing Cohort
P-0020574	Prostate Adenocarcinoma	D249V	Missense(FKHD)	PRIMARY	MSK Clinical Sequencing Cohort
P-0020650	Prostate Adenocarcinoma	F266S	Missense(FKHD)	PRIMARY	MSK Clinical Sequencing Cohort
P-0020650	Prostate Adenocarcinoma	D249A	Missense(FKHD)	PRIMARY	MSK Clinical Sequencing Cohort
P-0021083	Prostate Adenocarcinoma	N252_F254del	In-Frame(FKHD)	METASTASIS	MSK Clinical Sequencing Cohort
P-0021546	Prostate Adenocarcinoma	M253V	Missense(FKHD)	PRIMARY	MSK Clinical Sequencing Cohort
P-0021561	Prostate Adenocarcinoma	S234F	Missense(FKHD)	METASTASIS	MSK Clinical Sequencing Cohort
P-0021594	Prostate Adenocarcinoma	S250_Y259del	In-Frame(FKHD)	PRIMARY	MSK Clinical Sequencing Cohort
P-0021603	Prostate Adenocarcinoma	A329_P364del	In-Frame(Cterm)	METASTASIS	MSK Clinical Sequencing Cohort
P-0021620	Prostate Adenocarcinoma	M253_N256del	In-Frame(FKHD)	PRIMARY	MSK Clinical Sequencing Cohort
P-0021620	Prostate Adenocarcinoma	M253_N256del	In-Frame(FKHD)	METASTASIS	MSK Clinical Sequencing Cohort
P-0021626	Prostate Adenocarcinoma	G251_E255delinsS	In-Frame(FKHD)	PRIMARY	MSK Clinical Sequencing Cohort
P-0021673	Prostate Adenocarcinoma	G275Afs*39	Frame-Shift(Cterm)	PRIMARY	MSK Clinical Sequencing Cohort
P-0021698	Prostate Adenocarcinoma	I360Gfs*26	Frame-Shift(Cterm)	METASTASIS	MSK Clinical Sequencing Cohort
P-0021698	Prostate Adenocarcinoma	P359L	Missense(Cterm)	METASTASIS	MSK Clinical Sequencing Cohort
P-0021702	Prostate Adenocarcinoma	Y259Ffs*10	Frame-Shift(FKHD)	PRIMARY	MSK Clinical Sequencing Cohort
P-0021823	Prostate Adenocarcinoma	FOXA1 intragenic	Fusion	METASTASIS	MSK Clinical Sequencing Cohort
P-0021894	Prostate Adenocarcinoma	R265Pfs*47	Frame-Shift(FKHD)	PRIMARY	MSK Clinical Sequencing Cohort
P-0021894	Prostate Adenocarcinoma	R265Pfs*47	Frame-Shift(FKHD)	METASTASIS	MSK Clinical Sequencing Cohort
P-0022008	Prostate Adenocarcinoma	F254Sfs*68	Frame-Shift(FKHD)	PRIMARY	MSK Clinical Sequencing Cohort
P-0022117	Prostate Adenocarcinoma	P324Rfs*27	Frame-Shift(Cterm)	METASTASIS	MSK Clinical Sequencing Cohort
P-0022637	Prostate Adenocarcinoma	D226G	Missense(FKHD)	PRIMARY	MSK Clinical Sequencing Cohort
P-0022798	Prostate Adenocarcinoma	Y259N	Missense(FKHD)	PRIMARY	MSK Clinical Sequencing Cohort
P-0022865	Prostate Adenocarcinoma	S177L	Missense(FKHD)	PRIMARY	MSK Clinical Sequencing Cohort
P-0022904	Prostate Adenocarcinoma	Q263_G286del	In-Frame(FKHD)	PRIMARY	MSK Clinical Sequencing Cohort
P-0022911	Prostate Adenocarcinoma	F266_G278delinsSPA	In-Frame(FKHD)	METASTASIS	MSK Clinical Sequencing Cohort
P-0023030	Prostate Adenocarcinoma	M253_E255delinsT	In-Frame(FKHD)	PRIMARY	MSK Clinical Sequencing Cohort
P-0023030	Prostate Adenocarcinoma	Y47_T52del	In-Frame(Nterm)	PRIMARY	MSK Clinical Sequencing Cohort
P-0023065	Prostate Adenocarcinoma	M253T	Missense(FKHD)	PRIMARY	MSK Clinical Sequencing Cohort
P-0023345	Prostate Adenocarcinoma	F224L	Missense(FKHD)	METASTASIS	MSK Clinical Sequencing Cohort
P-0023401	Prostate Adenocarcinoma	FOXA1 intragenic	Fusion	METASTASIS	MSK Clinical Sequencing Cohort
P-0023405	Prostate Adenocarcinoma	G345Afs*5	Frame-Shift(Cterm)	PRIMARY	MSK Clinical Sequencing Cohort
P-0023419	Prostate Adenocarcinoma	M253_N256delinsI	In-Frame(FKHD)	METASTASIS	MSK Clinical Sequencing Cohort
P-0023864	Prostate Adenocarcinoma	A329Rfs*86	Frame-Shift(Cterm)	PRIMARY	MSK Clinical Sequencing Cohort
P-0023928	Prostate Adenocarcinoma	G251_E255delinsEH	In-Frame(FKHD)	PRIMARY	MSK Clinical Sequencing Cohort
P-0023988	Prostate Adenocarcinoma	R262_K267del	In-Frame(FKHD)	PRIMARY	MSK Clinical Sequencing Cohort
P-0024080	Prostate Adenocarcinoma	P399_I402del	In-Frame(Cterm)	METASTASIS	MSK Clinical Sequencing Cohort
P-0024080	Prostate Adenocarcinoma	Q263_G279del	In-Frame(FKHD)	METASTASIS	MSK Clinical Sequencing Cohort
P-0024117	Prostate Adenocarcinoma	M253_N256del	In-Frame(FKHD)	METASTASIS	MSK Clinical Sequencing Cohort
P-0024382	Prostate Neuroendocrine Carcinoma	Y130Tfs*5	Frame-Shift(Nterm)	METASTASIS	MSK Clinical Sequencing Cohort
P-0024488	Prostate Adenocarcinoma	P291Rfs*11	Frame-Shift(Cterm)	METASTASIS	MSK Clinical Sequencing Cohort
P-0024522	Prostate Adenocarcinoma	Y47_T52del	In-Frame(Nterm)	METASTASIS	MSK Clinical Sequencing Cohort
P-0024538	Prostate Adenocarcinoma	S282_G286delinsP	In-Frame(Cterm)	METASTASIS	MSK Clinical Sequencing Cohort
P-0024545	Prostate Adenocarcinoma	C268Rfs*52	Frame-Shift(FKHD)	PRIMARY	MSK Clinical Sequencing Cohort
P-0025222	Prostate Adenocarcinoma	S43_N45dup	In-Frame(Nterm)	METASTASIS	MSK Clinical Sequencing Cohort
P-0025228	Prostate Adenocarcinoma	F254_N256delinsY	In-Frame(FKHD)	PRIMARY	MSK Clinical Sequencing Cohort
P-0025276	Prostate Adenocarcinoma	N252_C258del	In-Frame(FKHD)	METASTASIS	MSK Clinical Sequencing Cohort
P-0025329	Prostate Adenocarcinoma	C268*	Nonsense(FKHD)	METASTASIS	MSK Clinical Sequencing Cohort
P-0025414	Prostate Adenocarcinoma	N252_C258del	In-Frame(FKHD)	METASTASIS	MSK Clinical Sequencing Cohort
P-0025571	Prostate Adenocarcinoma	FOXA1-MIPOL1 Fusion	Fusion	METASTASIS	MSK Clinical Sequencing Cohort
P-0025718	Prostate Adenocarcinoma	FOXA1 intragenic	Fusion	METASTASIS	MSK Clinical Sequencing Cohort
P-0025952	Prostate Adenocarcinoma	I360*	Frame-Shift(Cterm)	METASTASIS	MSK Clinical Sequencing Cohort
P-0026256	Prostate Adenocarcinoma	R265Gfs*4	Frame-Shift(FKHD)	PRIMARY	MSK Clinical Sequencing Cohort
P-0026628	Prostate Adenocarcinoma	H247Q	Missense(FKHD)	PRIMARY	MSK Clinical Sequencing Cohort
P-0026716	Prostate Adenocarcinoma	F254_N256delinsY	In-Frame(FKHD)	PRIMARY	MSK Clinical Sequencing Cohort
P-0026750	Prostate Adenocarcinoma	K6N	Missense(Nterm)	PRIMARY	MSK Clinical Sequencing Cohort
P-0026752	Prostate Adenocarcinoma	F266L	Missense(FKHD)	PRIMARY	MSK Clinical Sequencing Cohort
P-0026812	Prostate Adenocarcinoma	R219C	Missense(FKHD)	METASTASIS	MSK Clinical Sequencing Cohort
P-0026861	Prostate Adenocarcinoma	S250_Y259del	In-Frame(FKHD)	PRIMARY	MSK Clinical Sequencing Cohort
P-0026871	Prostate Adenocarcinoma	F254Sfs*67	Frame-Shift(FKHD)	METASTASIS	MSK Clinical Sequencing Cohort
P-0026871	Prostate Adenocarcinoma	F254Sfs*67	Frame-Shift(FKHD)	PRIMARY	MSK Clinical Sequencing Cohort
P-0027210	Prostate Adenocarcinoma	L439Rfs*2	Frame-Shift(Cterm)	METASTASIS	MSK Clinical Sequencing Cohort
P-0027219	Prostate Adenocarcinoma	M253_N256del	In-Frame(FKHD)	PRIMARY	MSK Clinical Sequencing Cohort
P-0027272	Prostate Adenocarcinoma	F266Y	Missense(FKHD)	PRIMARY	MSK Clinical Sequencing Cohort
P-0028000	Prostate Adenocarcinoma	N252_F254del	In-Frame(FKHD)	PRIMARY	MSK Clinical Sequencing Cohort
P-0028450	Prostate Adenocarcinoma	H247Y	Missense(FKHD)	PRIMARY	MSK Clinical Sequencing Cohort
P-0028576	Prostate Adenocarcinoma	Y259C	Missense(FKHD)	PRIMARY	MSK Clinical Sequencing Cohort
P-0029163	Prostate Adenocarcinoma	D296Afs*22	Frame-Shift(Cterm)	PRIMARY	MSK Clinical Sequencing Cohort
P-0029469	Prostate Adenocarcinoma	K264Pfs*12	Frame-Shift(FKHD)	PRIMARY	MSK Clinical Sequencing Cohort
P-0029508	Prostate Adenocarcinoma	L260_F266del	In-Frame(FKHD)	PRIMARY	MSK Clinical Sequencing Cohort
P-0029645	Prostate Adenocarcinoma	Y460H	Missense(Cterm)	PRIMARY	MSK Clinical Sequencing Cohort
P-0029875	Prostate Adenocarcinoma	G327Rfs*17	Frame-Shift(Cterm)	PRIMARY	MSK Clinical Sequencing Cohort
P-0030143	Prostate Adenocarcinoma	H247N	Missense(FKHD)	PRIMARY	MSK Clinical Sequencing Cohort
P-0030228	Prostate Adenocarcinoma	R219S	Missense(FKHD)	PRIMARY	MSK Clinical Sequencing Cohort
P-0030381	Prostate Adenocarcinoma	M48Lfs*180	Frame-Shift(Nterm)	METASTASIS	MSK Clinical Sequencing Cohort
P-0030472	Prostate Adenocarcinoma	F266L	Missense(FKHD)	PRIMARY	MSK Clinical Sequencing Cohort
P-0030625	Prostate Adenocarcinoma	D249V	Missense(FKHD)	METASTASIS	MSK Clinical Sequencing Cohort
P-0030645	Prostate Adenocarcinoma	S395Pfs*8	Nonsense(Cterm)	PRIMARY	MSK Clinical Sequencing Cohort
P-0030675	Prostate Adenocarcinoma	P434L	Missense(Cterm)	PRIMARY	MSK Clinical Sequencing Cohort
P-0030725	Prostate Adenocarcinoma	H382Tfs*7	Frame-Shift(Cterm)	PRIMARY	MSK Clinical Sequencing Cohort
P-0030831	Prostate Adenocarcinoma	S250F	Missense(FKHD)	METASTASIS	MSK Clinical Sequencing Cohort
P-0030831	Prostate Adenocarcinoma	C227_D236dup	In-Frame(FKHD)	METASTASIS	MSK Clinical Sequencing Cohort
P-0030842	Prostate Adenocarcinoma	Y243_S250dup	In-Frame(FKHD)	PRIMARY	MSK Clinical Sequencing Cohort
P-0031137	Prostate Adenocarcinoma	M253V	Missense(FKHD)	PRIMARY	MSK Clinical Sequencing Cohort
P-0031270	Prostate Adenocarcinoma	Q411_Q412del	In-Frame(Cterm)	PRIMARY	MSK Clinical Sequencing Cohort
P-0031392	Prostate Adenocarcinoma	N252H	Missense(FKHD)	METASTASIS	MSK Clinical Sequencing Cohort
P-0031990	Prostate Adenocarcinoma	D226Y	Missense(FKHD)	PRIMARY	MSK Clinical Sequencing Cohort
P-0032006	Prostate Adenocarcinoma	Q263_F266del	In-Frame(FKHD)	PRIMARY	MSK Clinical Sequencing Cohort
P-0032250	Prostate Adenocarcinoma	Q263_S282del	In-Frame(FKHD)	METASTASIS	MSK Clinical Sequencing Cohort
P-0032250	Prostate Adenocarcinoma	Y259_L260delinsFS	Missense(FKHD)	METASTASIS	MSK Clinical Sequencing Cohort
P-0032256	Prostate Adenocarcinoma	D249Pfs*71	Frame-Shift(FKHD)	METASTASIS	MSK Clinical Sequencing Cohort
P-0032288	Prostate Adenocarcinoma	L309Pfs*106	Frame-Shift(Cterm)	PRIMARY	MSK Clinical Sequencing Cohort
P-0032651	Prostate Adenocarcinoma	F254_N256delinsY	In-Frame(FKHD)	METASTASIS	MSK Clinical Sequencing Cohort
P-0032757	Prostate Adenocarcinoma	N252del	In-Frame(FKHD)	METASTASIS	MSK Clinical Sequencing Cohort
P-0032757	Prostate Adenocarcinoma	S43_N45del	In-Frame(Nterm)	METASTASIS	MSK Clinical Sequencing Cohort
P-0032868	Prostate Adenocarcinoma	F224L	Missense(FKHD)	METASTASIS	MSK Clinical Sequencing Cohort
P-0032895	Prostate Adenocarcinoma	H247L	Missense(FKHD)	METASTASIS	MSK Clinical Sequencing Cohort
P-0032951	Prostate Adenocarcinoma	Y460Lfs*98	Frame-Shift(Cterm)	PRIMARY	MSK Clinical Sequencing Cohort
P-0033077	Prostate Adenocarcinoma	Q333Pfs*18	Frame-Shift(Cterm)	PRIMARY	MSK Clinical Sequencing Cohort
P-0033077	Prostate Adenocarcinoma	S174T	Missense(FKHD)	PRIMARY	MSK Clinical Sequencing Cohort
P-0033175	Prostate Adenocarcinoma	FOXA1 intragenic	Fusion	METASTASIS	MSK Clinical Sequencing Cohort
P-0033966	Prostate Adenocarcinoma	H247R	Missense(FKHD)	PRIMARY	MSK Clinical Sequencing Cohort
P-0034030	Prostate Adenocarcinoma	F400Pfs*39	Frame-Shift(Cterm)	PRIMARY	MSK Clinical Sequencing Cohort
P-0034030	Prostate Adenocarcinoma	A325Gfs*23	Frame-Shift(Cterm)	PRIMARY	MSK Clinical Sequencing Cohort
P-0034039	Prostate Adenocarcinoma	R265_G286delinsT	In-Frame(FKHD)	PRIMARY	MSK Clinical Sequencing Cohort
P-0034085	Prostate Adenocarcinoma	Q319Rfs*26	Frame-Shift(Cterm)	PRIMARY	MSK Clinical Sequencing Cohort
P-0034300	Prostate Adenocarcinoma	M253_N256del	In-Frame(FKHD)	METASTASIS	MSK Clinical Sequencing Cohort
P-0034472	Prostate Adenocarcinoma	F224L	Missense(FKHD)	METASTASIS	MSK Clinical Sequencing Cohort
P-0034632	Prostate Adenocarcinoma	E24V	Missense(Nterm)	PRIMARY	MSK Clinical Sequencing Cohort
P-0034921	Prostate Adenocarcinoma	R219S	Missense(FKHD)	PRIMARY	MSK Clinical Sequencing Cohort
P-0034946	Prostate Adenocarcinoma	G279Afs*36	Frame-Shift(Cterm)	METASTASIS	MSK Clinical Sequencing Cohort
P-0034946	Prostate Adenocarcinoma	F266Sfs*20	Frame-Shift(FKHD)	METASTASIS	MSK Clinical Sequencing Cohort
P-0035119	Prostate Adenocarcinoma	C268*	Frame-Shift(FKHD)	PRIMARY	MSK Clinical Sequencing Cohort
P-0035208	Prostate Adenocarcinoma	Q319Pfs*22	Frame-Shift(Cterm)	PRIMARY	MSK Clinical Sequencing Cohort
P-0035578	Prostate Adenocarcinoma	S250_Y259del	In-Frame(FKHD)	PRIMARY	MSK Clinical Sequencing Cohort
P-0035746	Prostate Adenocarcinoma	F254Sfs*67	Frame-Shift(FKHD)	METASTASIS	MSK Clinical Sequencing Cohort
P-0035765	Prostate Adenocarcinoma	L260V	Missense(FKHD)	METASTASIS	MSK Clinical Sequencing Cohort
P-0035807	Prostate Adenocarcinoma	N252_G257del	In-Frame(FKHD)	PRIMARY	MSK Clinical Sequencing Cohort
P-0035912	Prostate Adenocarcinoma	R262_Q263insHLRR	In-Frame(FKHD)	PRIMARY	MSK Clinical Sequencing Cohort
P-0036110	Prostate Adenocarcinoma	*473Sfs*11	Frame-Shift(Cterm)	PRIMARY	MSK Clinical Sequencing Cohort
P-0036235	Prostate Adenocarcinoma	FOXA1 intragenic	Fusion	PRIMARY	MSK Clinical Sequencing Cohort
P-0036484	Prostate Adenocarcinoma	P272Afs*43	Frame-Shift(Cterm)	METASTASIS	MSK Clinical Sequencing Cohort
P-0036484	Prostate Adenocarcinoma	P272Afs*43	Frame-Shift(Cterm)	PRIMARY	MSK Clinical Sequencing Cohort
P-0036494	Prostate Adenocarcinoma	F266L	Missense(FKHD)	PRIMARY	MSK Clinical Sequencing Cohort
P-0036511	Prostate Adenocarcinoma	M253_Y259del	In-Frame(FKHD)	PRIMARY	MSK Clinical Sequencing Cohort
P-0036557	Prostate Adenocarcinoma	S298Lfs*23	Frame-Shift(Cterm)	METASTASIS	MSK Clinical Sequencing Cohort
P-0036675	Prostate Adenocarcinoma	E410Vfs*27	Frame-Shift(Cterm)	PRIMARY	MSK Clinical Sequencing Cohort
P-0036734	Prostate Adenocarcinoma	F266L	Missense(FKHD)	PRIMARY	MSK Clinical Sequencing Cohort
P-0036781	Prostate Adenocarcinoma	S250_N256del	In-Frame(FKHD)	PRIMARY	MSK Clinical Sequencing Cohort
P-0036791	Prostate Adenocarcinoma	I402Mfs*14	Frame-Shift(Cterm)	PRIMARY	MSK Clinical Sequencing Cohort
P-0036805	Prostate Adenocarcinoma	D226G	Missense(FKHD)	PRIMARY	MSK Clinical Sequencing Cohort
P-0037069	Prostate Adenocarcinoma	F266_A287delinsS	In-Frame(FKHD)	PRIMARY	MSK Clinical Sequencing Cohort
P-0037177	Prostate Adenocarcinoma	G239R	Missense(FKHD)	METASTASIS	MSK Clinical Sequencing Cohort
P-0037277	Prostate Adenocarcinoma	G251_F254delinsV	In-Frame(FKHD)	PRIMARY	MSK Clinical Sequencing Cohort
P-0037427	Prostate Adenocarcinoma	D226G	Missense(FKHD)	PRIMARY	MSK Clinical Sequencing Cohort
P-0037427	Prostate Adenocarcinoma	F266_G275del	In-Frame(FKHD)	PRIMARY	MSK Clinical Sequencing Cohort
P-0037751	Prostate Adenocarcinoma	F266L	Missense(FKHD)	METASTASIS	MSK Clinical Sequencing Cohort
P-0037765	Prostate Adenocarcinoma	R219S	Missense(FKHD)	PRIMARY	MSK Clinical Sequencing Cohort
P-0037801	Prostate Adenocarcinoma	E255_N256del	In-Frame(FKHD)	METASTASIS	MSK Clinical Sequencing Cohort
P-0038190	Prostate Adenocarcinoma	R219S	Missense(FKHD)	PRIMARY	MSK Clinical Sequencing Cohort
P-0038404	Prostate Adenocarcinoma	R261C	Missense(FKHD)	PRIMARY	MSK Clinical Sequencing Cohort
P-0038568	Prostate Adenocarcinoma	Q184Sfs*10	Frame-Shift(FKHD)	PRIMARY	MSK Clinical Sequencing Cohort
P-0039071	Prostate Adenocarcinoma	S282Afs*37	Frame-Shift(Cterm)	PRIMARY	MSK Clinical Sequencing Cohort
P-0039446	Prostate Adenocarcinoma	N252_R261del	In-Frame(FKHD)	PRIMARY	MSK Clinical Sequencing Cohort
P-0039473	Prostate Adenocarcinoma	S123_A132del	In-Frame(Nterm)	PRIMARY	MSK Clinical Sequencing Cohort
P-0039499	Prostate Adenocarcinoma	M181Gfs*45	Frame-Shift(FKHD)	PRIMARY	MSK Clinical Sequencing Cohort
P-0039689	Prostate Adenocarcinoma	L433*	Nonsense(Cterm)	PRIMARY	MSK Clinical Sequencing Cohort
P-0040293	Prostate Adenocarcinoma	F254_N256delinsY	In-Frame(FKHD)	PRIMARY	MSK Clinical Sequencing Cohort
P-0040672	Prostate Adenocarcinoma	C268_G283del	In-Frame(FKHD)	PRIMARY	MSK Clinical Sequencing Cohort
P-0040875	Prostate Adenocarcinoma	S250F	Missense(FKHD)	PRIMARY	MSK Clinical Sequencing Cohort
P-0041432	Prostate Small Cell Carcinoma	A287Qfs*5	Frame-Shift(Cterm)	PRIMARY	MSK Clinical Sequencing Cohort
P-0041432	Prostate Adenocarcinoma	A287Qfs*5	Frame-Shift(Cterm)	METASTASIS	MSK Clinical Sequencing Cohort
P-0041628	Prostate Adenocarcinoma	G286Rfs*29	Frame-Shift(Cterm)	PRIMARY	MSK Clinical Sequencing Cohort
P-0041945	Prostate Adenocarcinoma	I450M	Missense(Cterm)	PRIMARY	MSK Clinical Sequencing Cohort
P-0041955	Prostate Adenocarcinoma	G275Afs*36	Frame-Shift(Cterm)	METASTASIS	MSK Clinical Sequencing Cohort
P-0042035	Prostate Adenocarcinoma	H337Lfs*9	Frame-Shift(Cterm)	METASTASIS	MSK Clinical Sequencing Cohort
P-0042084	Prostate Adenocarcinoma	FOXA1 intragenic	Fusion	METASTASIS	MSK Clinical Sequencing Cohort
P-0042177	Basal Cell Carcinoma of Prostate	T341Dfs*74	Frame-Shift(Cterm)	METASTASIS	MSK Clinical Sequencing Cohort
P-0042252	Prostate Adenocarcinoma	L388Pfs*44	Frame-Shift(Cterm)	METASTASIS	MSK Clinical Sequencing Cohort
P-0042494	Prostate Adenocarcinoma	G290Pfs*25	Frame-Shift(Cterm)	PRIMARY	MSK Clinical Sequencing Cohort
P-0043086	Prostate Adenocarcinoma	G276Afs*45	Frame-Shift(Cterm)	PRIMARY	MSK Clinical Sequencing Cohort
P-0043323	Prostate Adenocarcinoma	L193V	Missense(FKHD)	METASTASIS	MSK Clinical Sequencing Cohort
P-0043378	Prostate Adenocarcinoma	N470Kfs*15	Frame-Shift(Cterm)	METASTASIS	MSK Clinical Sequencing Cohort
P-0043637	Prostate Adenocarcinoma	M253_Y259del	In-Frame(FKHD)	METASTASIS	MSK Clinical Sequencing Cohort
P-0043708	Prostate Adenocarcinoma	G105D	Missense(Nterm)	METASTASIS	MSK Clinical Sequencing Cohort
P-0043709	Prostate Adenocarcinoma	D249Afs*64	Frame-Shift(FKHD)	METASTASIS	MSK Clinical Sequencing Cohort
P-0043905	Prostate Adenocarcinoma	M50I	Missense(Nterm)	METASTASIS	MSK Clinical Sequencing Cohort
P-0044055	Prostate Adenocarcinoma	F254_N256delinsY	In-Frame(FKHD)	PRIMARY	MSK Clinical Sequencing Cohort
P-0044206	Prostate Adenocarcinoma	C268_G286delins*	Nonsense(FKHD)	PRIMARY	MSK Clinical Sequencing Cohort
P-0044548	Prostate Adenocarcinoma	R262_D296del	In-Frame(FKHD)	PRIMARY	MSK Clinical Sequencing Cohort
P-0044550	Prostate Adenocarcinoma	R265_K288del	In-Frame(FKHD)	PRIMARY	MSK Clinical Sequencing Cohort
P-0044880	Prostate Adenocarcinoma	S43_M48del	In-Frame(Nterm)	PRIMARY	MSK Clinical Sequencing Cohort
P-0044884	Prostate Adenocarcinoma	Q263_P297del	In-Frame(FKHD)	PRIMARY	MSK Clinical Sequencing Cohort
P-0044927	Prostate Adenocarcinoma	R261H	Missense(FKHD)	METASTASIS	MSK Clinical Sequencing Cohort
P-0045142	Prostate Adenocarcinoma	D249_F254delinsE	In-Frame(FKHD)	PRIMARY	MSK Clinical Sequencing Cohort
P-0045340	Prostate Adenocarcinoma	R261G	Missense(FKHD)	PRIMARY	MSK Clinical Sequencing Cohort
P-0045357	Prostate Adenocarcinoma	F254Sfs*67	Frame-Shift(FKHD)	PRIMARY	MSK Clinical Sequencing Cohort
P-0045408	Prostate Adenocarcinoma	F224L	Missense(FKHD)	METASTASIS	MSK Clinical Sequencing Cohort
P-0045448	Prostate Adenocarcinoma	G251_Y259del	In-Frame(FKHD)	PRIMARY	MSK Clinical Sequencing Cohort
P-0045664	Prostate Adenocarcinoma	Y259S	Missense(FKHD)	PRIMARY	MSK Clinical Sequencing Cohort
P-0046276	Prostate Adenocarcinoma	R261G	Missense(FKHD)	PRIMARY	MSK Clinical Sequencing Cohort
P-0046589	Prostate Adenocarcinoma	F266L	Missense(FKHD)	PRIMARY	MSK Clinical Sequencing Cohort
P-0046591	Prostate Adenocarcinoma	R261C	Missense(FKHD)	METASTASIS	MSK Clinical Sequencing Cohort
P-0046826	Prostate Adenocarcinoma	R219S	Missense(FKHD)	METASTASIS	MSK Clinical Sequencing Cohort
P-0046826	Prostate Adenocarcinoma	R219S	Missense(FKHD)	PRIMARY	MSK Clinical Sequencing Cohort
P-0046991	Prostate Adenocarcinoma	K264_G284delinsS	In-Frame(FKHD)	PRIMARY	MSK Clinical Sequencing Cohort
P-0047509	Prostate Adenocarcinoma	Q263Afs*36	Frame-Shift(FKHD)	PRIMARY	MSK Clinical Sequencing Cohort
P-0047673	Prostate Adenocarcinoma	A329Pfs*21	Frame-Shift(Cterm)	METASTASIS	MSK Clinical Sequencing Cohort
P-0047762	Prostate Adenocarcinoma	N252K	Missense(FKHD)	PRIMARY	MSK Clinical Sequencing Cohort
P-0047878	Prostate Adenocarcinoma	E321Q	Missense(Cterm)	PRIMARY	MSK Clinical Sequencing Cohort
P-0048085	Prostate Adenocarcinoma	E255_N256del	In-Frame(FKHD)	METASTASIS	MSK Clinical Sequencing Cohort
P-0048085	Prostate Adenocarcinoma	E255_N256del	In-Frame(FKHD)	PRIMARY	MSK Clinical Sequencing Cohort
P-0048172	Prostate Adenocarcinoma	M253_F266delinsI	In-Frame(FKHD)	PRIMARY	MSK Clinical Sequencing Cohort
P-0048262	Prostate Adenocarcinoma	R261H	Missense(FKHD)	METASTASIS	MSK Clinical Sequencing Cohort
P-0048602	Prostate Adenocarcinoma	N252_C258del	In-Frame(FKHD)	PRIMARY	MSK Clinical Sequencing Cohort
P-0048607	Prostate Adenocarcinoma	R261H	Missense(FKHD)	PRIMARY	MSK Clinical Sequencing Cohort
P-0049144	Prostate Adenocarcinoma	P248_D249del	In-Frame(FKHD)	METASTASIS	MSK Clinical Sequencing Cohort
P-0049188	Prostate Adenocarcinoma	I200M	Missense(FKHD)	PRIMARY	MSK Clinical Sequencing Cohort
P-0049408	Prostate Adenocarcinoma	N252del	In-Frame(FKHD)	PRIMARY	MSK Clinical Sequencing Cohort
P-0049435	Prostate Adenocarcinoma	R219C	Missense(FKHD)	PRIMARY	MSK Clinical Sequencing Cohort
P-0049525	Prostate Adenocarcinoma	R265_K270del	In-Frame(FKHD)	PRIMARY	MSK Clinical Sequencing Cohort
P-0049584	Prostate Adenocarcinoma	G290Efs*10	Frame-Shift(Cterm)	PRIMARY	MSK Clinical Sequencing Cohort
P-0049652	Prostate Small Cell Carcinoma	S250F	Missense(FKHD)	METASTASIS	MSK Clinical Sequencing Cohort
P-0049806	Prostate Adenocarcinoma	N252_G257del	In-Frame(FKHD)	PRIMARY	MSK Clinical Sequencing Cohort
P-0049807	Prostate Adenocarcinoma	D249_N256del	In-Frame(FKHD)	PRIMARY	MSK Clinical Sequencing Cohort
P-0049954	Prostate Adenocarcinoma	N252_C258del	In-Frame(FKHD)	PRIMARY	MSK Clinical Sequencing Cohort
P-0050083	Prostate Adenocarcinoma	M253_N256del	In-Frame(FKHD)	METASTASIS	MSK Clinical Sequencing Cohort
P-0050123	Prostate Adenocarcinoma	K295Qfs*8	Frame-Shift(Cterm)	METASTASIS	MSK Clinical Sequencing Cohort
P-0050401	Prostate Adenocarcinoma	M253_Y259delinsN	In-Frame(FKHD)	METASTASIS	MSK Clinical Sequencing Cohort
P-0050404	Prostate Adenocarcinoma	R262C	Missense(FKHD)	PRIMARY	MSK Clinical Sequencing Cohort
P-0050415	Prostate Adenocarcinoma	FOXA1 intragenic	Fusion	METASTASIS	MSK Clinical Sequencing Cohort
P-0050434	Prostate Adenocarcinoma	N252_C258del	In-Frame(FKHD)	PRIMARY	MSK Clinical Sequencing Cohort
P-0050445	Prostate Adenocarcinoma	D296Gfs*7	Frame-Shift(Cterm)	METASTASIS	MSK Clinical Sequencing Cohort
P-0050539	Prostate Adenocarcinoma	T432Afs*10	Frame-Shift(Cterm)	METASTASIS	MSK Clinical Sequencing Cohort
P-0050540	Prostate Adenocarcinoma	A376Tfs*7	Frame-Shift(Cterm)	PRIMARY	MSK Clinical Sequencing Cohort
P-0050552	Prostate Adenocarcinoma	S285Rfs*8	Frame-Shift(Cterm)	PRIMARY	MSK Clinical Sequencing Cohort
P-0050556	Prostate Adenocarcinoma	C268*	Frame-Shift(FKHD)	PRIMARY	MSK Clinical Sequencing Cohort
P-0050708	Prostate Adenocarcinoma	F254Sfs*67	Frame-Shift(FKHD)	PRIMARY	MSK Clinical Sequencing Cohort
P-0050729	Prostate Adenocarcinoma	G277_G284del	In-Frame(Cterm)	PRIMARY	MSK Clinical Sequencing Cohort
P-0050729	Prostate Adenocarcinoma	Q263_A274delinsHP	In-Frame(FKHD)	PRIMARY	MSK Clinical Sequencing Cohort
P-0050729	Prostate Adenocarcinoma	K6N	Missense(Nterm)	PRIMARY	MSK Clinical Sequencing Cohort
P-0050970	Prostate Adenocarcinoma	Y243_S250dup	In-Frame(FKHD)	PRIMARY	MSK Clinical Sequencing Cohort
P-0050970	Prostate Adenocarcinoma	S151_G154delinsRRR	In-Frame(Nterm)	PRIMARY	MSK Clinical Sequencing Cohort
P-0051077	Prostate Adenocarcinoma	F254Sfs*67	Frame-Shift(FKHD)	PRIMARY	MSK Clinical Sequencing Cohort
P-0051084	Prostate Adenocarcinoma	D226A	Missense(FKHD)	METASTASIS	MSK Clinical Sequencing Cohort
P-0051146	Prostate Adenocarcinoma	G312Efs*99	Frame-Shift(Cterm)	PRIMARY	MSK Clinical Sequencing Cohort
P-0051399	Prostate Adenocarcinoma	E255_G257del	In-Frame(FKHD)	PRIMARY	MSK Clinical Sequencing Cohort
P-0051467	Prostate Adenocarcinoma	F224L	Missense(FKHD)	PRIMARY	MSK Clinical Sequencing Cohort
P-0051945	Prostate Adenocarcinoma	F266S	Missense(FKHD)	PRIMARY	MSK Clinical Sequencing Cohort
P-0052055	Prostate Adenocarcinoma	H247Q	Missense(FKHD)	METASTASIS	MSK Clinical Sequencing Cohort
P-0052056	Prostate Adenocarcinoma	F254_G257delinsRKF	In-Frame(FKHD)	PRIMARY	MSK Clinical Sequencing Cohort
P-0052243	Prostate Adenocarcinoma	F254_N256delinsY	In-Frame(FKHD)	METASTASIS	MSK Clinical Sequencing Cohort
P-0052296	Prostate Adenocarcinoma	L246_H247insQ	In-Frame(FKHD)	METASTASIS	MSK Clinical Sequencing Cohort
P-0052415	Prostate Adenocarcinoma	I360*	Frame-Shift(Cterm)	PRIMARY	MSK Clinical Sequencing Cohort
P-0052538	Prostate Adenocarcinoma	C227R	Missense(FKHD)	METASTASIS	MSK Clinical Sequencing Cohort
P-0052917	Prostate Small Cell Carcinoma	R219S	Missense(FKHD)	METASTASIS	MSK Clinical Sequencing Cohort
P-0052928	Prostate Adenocarcinoma	R262del	In-Frame(FKHD)	PRIMARY	MSK Clinical Sequencing Cohort
P-0052978	Prostate Adenocarcinoma	M406Rfs*25	Frame-Shift(Cterm)	PRIMARY	MSK Clinical Sequencing Cohort
P-0053054	Prostate Adenocarcinoma	H247Q	Missense(FKHD)	METASTASIS	MSK Clinical Sequencing Cohort
P-0053142	Prostate Adenocarcinoma	G251_C258del	In-Frame(FKHD)	METASTASIS	MSK Clinical Sequencing Cohort
P-0053216	Prostate Adenocarcinoma	F400Afs*10	Frame-Shift(Cterm)	METASTASIS	MSK Clinical Sequencing Cohort
P-0053392	Prostate Adenocarcinoma	G284Pfs*14	Frame-Shift(Cterm)	PRIMARY	MSK Clinical Sequencing Cohort
P-0053644	Prostate Adenocarcinoma	K267_E292delinsPA	In-Frame(FKHD)	PRIMARY	MSK Clinical Sequencing Cohort
P-0053644	Prostate Adenocarcinoma	K267_E292delinsPA	In-Frame(FKHD)	METASTASIS	MSK Clinical Sequencing Cohort
P-0053728	Prostate Adenocarcinoma	FOXA1 intragenic	Fusion	METASTASIS	MSK Clinical Sequencing Cohort
P-0053730	Prostate Adenocarcinoma	R219S	Missense(FKHD)	PRIMARY	MSK Clinical Sequencing Cohort
P-0053730	Prostate Adenocarcinoma	I360*	Frame-Shift(Cterm)	PRIMARY	MSK Clinical Sequencing Cohort
P-0053789	Prostate Adenocarcinoma	H377Rfs*10	Frame-Shift(Cterm)	PRIMARY	MSK Clinical Sequencing Cohort
P-0053858	Prostate Adenocarcinoma	N403Kfs*12	Frame-Shift(Cterm)	PRIMARY	MSK Clinical Sequencing Cohort
P-0053955	Prostate Adenocarcinoma	F266L	Missense(FKHD)	PRIMARY	MSK Clinical Sequencing Cohort
P-0053983	Prostate Adenocarcinoma	D249_F254del	In-Frame(FKHD)	PRIMARY	MSK Clinical Sequencing Cohort
P-0054042	Prostate Adenocarcinoma	I360*	Frame-Shift(Cterm)	METASTASIS	MSK Clinical Sequencing Cohort
P-0054104	Prostate Adenocarcinoma	R219C	Missense(FKHD)	PRIMARY	MSK Clinical Sequencing Cohort
P-0054154	Prostate Adenocarcinoma	N403K	Missense(Cterm)	PRIMARY	MSK Clinical Sequencing Cohort
P-0054217	Prostate Adenocarcinoma	R262Ffs*55	Frame-Shift(FKHD)	PRIMARY	MSK Clinical Sequencing Cohort
P-0054218	Prostate Adenocarcinoma	L437Qfs*122	Frame-Shift(Cterm)	PRIMARY	MSK Clinical Sequencing Cohort
P-0054309	Prostate Adenocarcinoma	Y47Tfs*2	Frame-Shift(Nterm)	PRIMARY	MSK Clinical Sequencing Cohort
P-0054320	Prostate Adenocarcinoma	S250F	Missense(FKHD)	PRIMARY	MSK Clinical Sequencing Cohort
P-0054354	Prostate Adenocarcinoma	E321Gfs*11	Frame-Shift(Cterm)	PRIMARY	MSK Clinical Sequencing Cohort
P-0054354	Prostate Adenocarcinoma	D416V	Missense(Cterm)	PRIMARY	MSK Clinical Sequencing Cohort
P-0054388	Prostate Adenocarcinoma	M253_Y259delinsN	In-Frame(FKHD)	METASTASIS	MSK Clinical Sequencing Cohort
P-0054535	Prostate Adenocarcinoma	R261G	Missense(FKHD)	METASTASIS	MSK Clinical Sequencing Cohort
P-0054578	Prostate Adenocarcinoma	N252_N256del	In-Frame(FKHD)	PRIMARY	MSK Clinical Sequencing Cohort
P-0054637	Prostate Adenocarcinoma	R265_K270delinsHL	In-Frame(FKHD)	PRIMARY	MSK Clinical Sequencing Cohort
P-0054666	Prostate Adenocarcinoma	N256Tfs*65	Frame-Shift(FKHD)	PRIMARY	MSK Clinical Sequencing Cohort
P-0054809	Prostate Adenocarcinoma	F254_P297del	In-Frame(FKHD)	PRIMARY	MSK Clinical Sequencing Cohort
P-0054883	Prostate Adenocarcinoma	N252_G257del	In-Frame(FKHD)	PRIMARY	MSK Clinical Sequencing Cohort
P-0055491	Prostate Adenocarcinoma	S280_G283delinsR	In-Frame(Cterm)	PRIMARY	MSK Clinical Sequencing Cohort
P-0055770	Prostate Adenocarcinoma	I402del	In-Frame(Cterm)	METASTASIS	MSK Clinical Sequencing Cohort
P-0055770	Prostate Adenocarcinoma	K264_K288delinsAPAAGPQ	In-Frame(FKHD)	METASTASIS	MSK Clinical Sequencing Cohort
P-0055875	Prostate Adenocarcinoma	R219S	Missense(FKHD)	PRIMARY	MSK Clinical Sequencing Cohort
P-0056104	Prostate Adenocarcinoma	F224L	Missense(FKHD)	PRIMARY	MSK Clinical Sequencing Cohort
P-0056701	Prostate Adenocarcinoma	C258del	In-Frame(FKHD)	PRIMARY	MSK Clinical Sequencing Cohort
P-0056842	Prostate Adenocarcinoma	S95Afs*2	Frame-Shift(Nterm)	METASTASIS	MSK Clinical Sequencing Cohort
P-0056863	Prostate Adenocarcinoma	G241A	Missense(FKHD)	PRIMARY	MSK Clinical Sequencing Cohort
P-0056885	Prostate Adenocarcinoma	*370*	Nonstop(Cterm)	PRIMARY	MSK Clinical Sequencing Cohort
P-0056951	Prostate Adenocarcinoma	F266Rfs*55	Frame-Shift(FKHD)	METASTASIS	MSK Clinical Sequencing Cohort
P-0057450	Prostate Adenocarcinoma	L260Sfs*55	Frame-Shift(FKHD)	METASTASIS	MSK Clinical Sequencing Cohort
P-0057459	Prostate Adenocarcinoma	F396_S401del	In-Frame(Cterm)	METASTASIS	MSK Clinical Sequencing Cohort
P-0057459	Prostate Adenocarcinoma	F396_S401del	In-Frame(Cterm)	PRIMARY	MSK Clinical Sequencing Cohort
P-0057488	Prostate Adenocarcinoma	Q263_S285del	In-Frame(FKHD)	METASTASIS	MSK Clinical Sequencing Cohort
P-0057607	Prostate Adenocarcinoma	R261G	Missense(FKHD)	PRIMARY	MSK Clinical Sequencing Cohort
P-0057635	Prostate Adenocarcinoma	F254_N256delinsY	In-Frame(FKHD)	METASTASIS	MSK Clinical Sequencing Cohort
P-0057670	Prostate Adenocarcinoma	D249Afs*70	Frame-Shift(FKHD)	PRIMARY	MSK Clinical Sequencing Cohort
P-0057895	Prostate Adenocarcinoma	M253Nfs*63	Frame-Shift(FKHD)	METASTASIS	MSK Clinical Sequencing Cohort
P-0057963	Prostate Adenocarcinoma	R261H	Missense(FKHD)	METASTASIS	MSK Clinical Sequencing Cohort
P-0057999	Prostate Adenocarcinoma	I176S	Missense(FKHD)	METASTASIS	MSK Clinical Sequencing Cohort
P-0058000	Prostate Adenocarcinoma	M253_N256del	In-Frame(FKHD)	PRIMARY	MSK Clinical Sequencing Cohort
P-0058125	Prostate Adenocarcinoma	D226G	Missense(FKHD)	METASTASIS	MSK Clinical Sequencing Cohort
P-0058183	Prostate Adenocarcinoma	A169D	Missense(FKHD)	PRIMARY	MSK Clinical Sequencing Cohort
P-0058224	Prostate Adenocarcinoma	F254_G257delinsR	In-Frame(FKHD)	METASTASIS	MSK Clinical Sequencing Cohort
P-0058280	Prostate Adenocarcinoma	FOXA1 intragenic	Fusion	PRIMARY	MSK Clinical Sequencing Cohort
P-0058338	Prostate Adenocarcinoma	FOXA1 intragenic	Fusion	PRIMARY	MSK Clinical Sequencing Cohort
P-0058380	Prostate Adenocarcinoma	L260_K267delinsF	In-Frame(FKHD)	PRIMARY	MSK Clinical Sequencing Cohort
P-0058527	Prostate Adenocarcinoma	F224L	Missense(FKHD)	PRIMARY	MSK Clinical Sequencing Cohort
P-0058580	Prostate Adenocarcinoma	F266L	Missense(FKHD)	PRIMARY	MSK Clinical Sequencing Cohort
P-0059036	Prostate Adenocarcinoma	E255_N256del	In-Frame(FKHD)	PRIMARY	MSK Clinical Sequencing Cohort
P-0059127	Prostate Adenocarcinoma	C268_G281delins*	Nonsense(FKHD)	METASTASIS	MSK Clinical Sequencing Cohort
P-0059324	Prostate Adenocarcinoma	H247R	Missense(FKHD)	PRIMARY	MSK Clinical Sequencing Cohort
P-0059337	Prostate Adenocarcinoma	D226N	Missense(FKHD)	METASTASIS	MSK Clinical Sequencing Cohort
P-0059337	Prostate Adenocarcinoma	S436I	Missense(Cterm)	METASTASIS	MSK Clinical Sequencing Cohort
P-0059530	Prostate Adenocarcinoma	Y259N	Missense(FKHD)	PRIMARY	MSK Clinical Sequencing Cohort
P-0059595	Prostate Adenocarcinoma	G277Rfs*18	Frame-Shift(Cterm)	PRIMARY	MSK Clinical Sequencing Cohort
P-0059943	Prostate Adenocarcinoma	H377Afs*11	Frame-Shift(Cterm)	METASTASIS	MSK Clinical Sequencing Cohort
P-0059943	Prostate Adenocarcinoma	F254Rfs*66	Frame-Shift(FKHD)	METASTASIS	MSK Clinical Sequencing Cohort
P-0060405	Prostate Adenocarcinoma	G345Afs*5	Frame-Shift(Cterm)	PRIMARY	MSK Clinical Sequencing Cohort
P-0060424	Prostate Adenocarcinoma	N252_C258del	In-Frame(FKHD)	PRIMARY	MSK Clinical Sequencing Cohort
P-0060600	Prostate Adenocarcinoma	Q425H	Missense(Cterm)	PRIMARY	MSK Clinical Sequencing Cohort
P-0060638	Prostate Adenocarcinoma	G251_F254delinsV	In-Frame(FKHD)	PRIMARY	MSK Clinical Sequencing Cohort
P-0060815	Prostate Adenocarcinoma	G284Afs*37	Frame-Shift(Cterm)	PRIMARY	MSK Clinical Sequencing Cohort
P-0060815	Prostate Adenocarcinoma	K264Sfs*54	Frame-Shift(FKHD)	PRIMARY	MSK Clinical Sequencing Cohort
P-0060847	Prostate Adenocarcinoma	S280_G283dup	In-Frame(Cterm)	PRIMARY	MSK Clinical Sequencing Cohort
P-0060847	Prostate Adenocarcinoma	F254_C258del	In-Frame(FKHD)	PRIMARY	MSK Clinical Sequencing Cohort
P-0060870	Prostate Adenocarcinoma	F266L	Missense(FKHD)	PRIMARY	MSK Clinical Sequencing Cohort
P-0060870	Prostate Adenocarcinoma	G157dup	In-Frame(Nterm)	PRIMARY	MSK Clinical Sequencing Cohort
P-0061144	Prostate Adenocarcinoma	Q319Pfs*24	Frame-Shift(Cterm)	METASTASIS	MSK Clinical Sequencing Cohort
P-0061386	Prostate Adenocarcinoma	L367Rfs*4	Frame-Shift(Cterm)	PRIMARY	MSK Clinical Sequencing Cohort
P-0061420	Prostate Adenocarcinoma	D249Efs*70	Frame-Shift(FKHD)	METASTASIS	MSK Clinical Sequencing Cohort
P-0061566	Prostate Adenocarcinoma	R262L	Missense(FKHD)	PRIMARY	MSK Clinical Sequencing Cohort
P-0061681	Prostate Adenocarcinoma	G276Afs*41	Frame-Shift(Cterm)	METASTASIS	MSK Clinical Sequencing Cohort
P-0061685	Prostate Adenocarcinoma	S293Pfs*9	Frame-Shift(Cterm)	PRIMARY	MSK Clinical Sequencing Cohort
P-0061859	Prostate Adenocarcinoma	M253Rfs*63	Frame-Shift(FKHD)	METASTASIS	MSK Clinical Sequencing Cohort
P-0061938	Prostate Adenocarcinoma	F266_S285del	In-Frame(FKHD)	PRIMARY	MSK Clinical Sequencing Cohort
P-0062200	Prostate Adenocarcinoma	I360*	Frame-Shift(Cterm)	METASTASIS	MSK Clinical Sequencing Cohort
P-0062200	Prostate Adenocarcinoma	I360*	Frame-Shift(Cterm)	PRIMARY	MSK Clinical Sequencing Cohort
P-0062210	Prostate Adenocarcinoma	R261H	Missense(FKHD)	METASTASIS	MSK Clinical Sequencing Cohort
P-0062210	Prostate Adenocarcinoma	S395Y	Missense(Cterm)	METASTASIS	MSK Clinical Sequencing Cohort
P-0062382	Prostate Adenocarcinoma	H247Y	Missense(FKHD)	PRIMARY	MSK Clinical Sequencing Cohort
P-0062518	Prostate Adenocarcinoma	L260Cfs*6	Frame-Shift(FKHD)	METASTASIS	MSK Clinical Sequencing Cohort
P-0062518	Prostate Adenocarcinoma	L260Cfs*6	Frame-Shift(FKHD)	PRIMARY	MSK Clinical Sequencing Cohort
P-0062519	Prostate Adenocarcinoma	D249_C258delinsG	In-Frame(FKHD)	PRIMARY	MSK Clinical Sequencing Cohort
P-0062519	Prostate Adenocarcinoma	F266Sfs*51	Frame-Shift(FKHD)	PRIMARY	MSK Clinical Sequencing Cohort
P-0062534	Prostate Adenocarcinoma	M253_G257del	In-Frame(FKHD)	PRIMARY	MSK Clinical Sequencing Cohort
P-0062680	Prostate Adenocarcinoma	FOXA1 intragenic	Fusion	PRIMARY	MSK Clinical Sequencing Cohort
P-0062920	Prostate Adenocarcinoma	Y243_S250dup	In-Frame(FKHD)	PRIMARY	MSK Clinical Sequencing Cohort
P-0062933	Prostate Adenocarcinoma	Q263_G289delinsLR	In-Frame(FKHD)	METASTASIS	MSK Clinical Sequencing Cohort
P-0062959	Prostate Adenocarcinoma	F254_Y259dup	In-Frame(FKHD)	METASTASIS	MSK Clinical Sequencing Cohort
P-0063802	Prostate Adenocarcinoma	S250F	Missense(FKHD)	PRIMARY	MSK Clinical Sequencing Cohort
P-0063844	Prostate Adenocarcinoma	F254Afs*60	Frame-Shift(FKHD)	METASTASIS	MSK Clinical Sequencing Cohort
P-0063844	Prostate Adenocarcinoma	D236_P238del	In-Frame(FKHD)	METASTASIS	MSK Clinical Sequencing Cohort
P-0064110	Prostate Adenocarcinoma	F266_K267delinsL	In-Frame(FKHD)	PRIMARY	MSK Clinical Sequencing Cohort
P-0064110	Prostate Adenocarcinoma	S301C	Missense(Cterm)	PRIMARY	MSK Clinical Sequencing Cohort
P-0064246	Prostate Adenocarcinoma	F254Tfs*67	Frame-Shift(FKHD)	PRIMARY	MSK Clinical Sequencing Cohort
P-0064420	Prostate Adenocarcinoma	H377Rfs*10	Frame-Shift(Cterm)	PRIMARY	MSK Clinical Sequencing Cohort
P-0064460	Prostate Adenocarcinoma	M253K	Missense(FKHD)	PRIMARY	MSK Clinical Sequencing Cohort
P-0064528	Prostate Adenocarcinoma	H247R	Missense(FKHD)	PRIMARY	MSK Clinical Sequencing Cohort
P-0064998	Prostate Adenocarcinoma	R262_C268del	In-Frame(FKHD)	PRIMARY	MSK Clinical Sequencing Cohort
P-0065317	Basal Cell Carcinoma of Prostate	S151Afs*40	Frame-Shift(Nterm)	PRIMARY	MSK Clinical Sequencing Cohort
P-0065655	Prostate Adenocarcinoma	S250F	Missense(FKHD)	PRIMARY	MSK Clinical Sequencing Cohort
P-0065746	Prostate Adenocarcinoma	Q319Rfs*26	Frame-Shift(Cterm)	PRIMARY	MSK Clinical Sequencing Cohort
P-0065746	Prostate Adenocarcinoma	H393Tfs*47	Frame-Shift(Cterm)	PRIMARY	MSK Clinical Sequencing Cohort
P-0066148	Prostate Adenocarcinoma	N252_C258delinsK	In-Frame(FKHD)	PRIMARY	MSK Clinical Sequencing Cohort
P-0066148	Prostate Adenocarcinoma	G112_Y130delinsA	In-Frame(Nterm)	PRIMARY	MSK Clinical Sequencing Cohort
P-0066350	Prostate Adenocarcinoma	*459*	Nonstop(Cterm)	PRIMARY	MSK Clinical Sequencing Cohort
P-0066629	Prostate Adenocarcinoma	S293Rfs*9	Frame-Shift(Cterm)	PRIMARY	MSK Clinical Sequencing Cohort
P-0066648	Prostate Adenocarcinoma	R261S	Missense(FKHD)	PRIMARY	MSK Clinical Sequencing Cohort
P-0067298	Prostate Adenocarcinoma	Q263_S293delinsR	In-Frame(FKHD)	PRIMARY	MSK Clinical Sequencing Cohort
P-0067374	Prostate Adenocarcinoma	G157dup	In-Frame(Nterm)	PRIMARY	MSK Clinical Sequencing Cohort
P-0067462	Prostate Adenocarcinoma	F266L	Missense(FKHD)	METASTASIS	MSK Clinical Sequencing Cohort
P-0067627	Prostate Adenocarcinoma	E255_N256del	In-Frame(FKHD)	PRIMARY	MSK Clinical Sequencing Cohort
P-0067748	Prostate Adenocarcinoma	F254Sfs*67	Frame-Shift(FKHD)	METASTASIS	MSK Clinical Sequencing Cohort
P-0067813	Prostate Adenocarcinoma	Q263_S280del	In-Frame(FKHD)	PRIMARY	MSK Clinical Sequencing Cohort
P-0068090	Prostate Adenocarcinoma	FOXA1 intragenic	Fusion	METASTASIS	MSK Clinical Sequencing Cohort
P-0068121	Prostate Adenocarcinoma	F254_G257delinsC	In-Frame(FKHD)	PRIMARY	MSK Clinical Sequencing Cohort
P-0068215	Prostate Adenocarcinoma	K264_S280delinsN	In-Frame(FKHD)	PRIMARY	MSK Clinical Sequencing Cohort
P-0068269	Prostate Adenocarcinoma	P303T	Missense(Cterm)	PRIMARY	MSK Clinical Sequencing Cohort
P-0068575	Prostate Adenocarcinoma	D249Gfs*44	Frame-Shift(FKHD)	PRIMARY	MSK Clinical Sequencing Cohort
P-0068633	Prostate Adenocarcinoma	M253_N256del	In-Frame(FKHD)	PRIMARY	MSK Clinical Sequencing Cohort
P-0068634	Prostate Adenocarcinoma	F254_R261del	In-Frame(FKHD)	PRIMARY	MSK Clinical Sequencing Cohort
P-0068737	Prostate Adenocarcinoma	R261G	Missense(FKHD)	PRIMARY	MSK Clinical Sequencing Cohort
P-0068817	Prostate Adenocarcinoma	A330Gfs*90	Frame-Shift(Cterm)	PRIMARY	MSK Clinical Sequencing Cohort
P-0068842	Prostate Adenocarcinoma	L320Rfs*29	Frame-Shift(Cterm)	PRIMARY	MSK Clinical Sequencing Cohort
P-0068852	Prostate Adenocarcinoma	N256delinsKF	In-Frame(FKHD)	PRIMARY	MSK Clinical Sequencing Cohort
P-0068856	Prostate Adenocarcinoma	G440del	In-Frame(Cterm)	METASTASIS	MSK Clinical Sequencing Cohort
P-0069028	Prostate Adenocarcinoma	D226N	Missense(FKHD)	PRIMARY	MSK Clinical Sequencing Cohort
P-0069604	Prostate Adenocarcinoma	F266L	Missense(FKHD)	METASTASIS	MSK Clinical Sequencing Cohort
P-0069670	Prostate Adenocarcinoma	G327Rfs*17	Frame-Shift(Cterm)	PRIMARY	MSK Clinical Sequencing Cohort
P-0069678	Prostate Adenocarcinoma	Y426*	Nonsense(Cterm)	PRIMARY	MSK Clinical Sequencing Cohort
P-0069715	Prostate Adenocarcinoma	H247Q	Missense(FKHD)	PRIMARY	MSK Clinical Sequencing Cohort
P-0069773	Prostate Adenocarcinoma	F266L	Missense(FKHD)	PRIMARY	MSK Clinical Sequencing Cohort
P-0069798	Prostate Adenocarcinoma	D249Afs*60	Frame-Shift(FKHD)	PRIMARY	MSK Clinical Sequencing Cohort
P-0069967	Prostate Adenocarcinoma	K264Nfs*4	Frame-Shift(FKHD)	PRIMARY	MSK Clinical Sequencing Cohort
P-0070032	Prostate Adenocarcinoma	F266L	Missense(FKHD)	PRIMARY	MSK Clinical Sequencing Cohort
P-0070297	Prostate Adenocarcinoma	R219S	Missense(FKHD)	PRIMARY	MSK Clinical Sequencing Cohort
P-0070297	Prostate Adenocarcinoma	G430Vfs*125	Frame-Shift(Cterm)	PRIMARY	MSK Clinical Sequencing Cohort
P-0070297	Prostate Adenocarcinoma	K316Wfs*26	Frame-Shift(Cterm)	PRIMARY	MSK Clinical Sequencing Cohort
P-0070399	Prostate Adenocarcinoma	F254_N256delinsY	In-Frame(FKHD)	PRIMARY	MSK Clinical Sequencing Cohort
P-0070626	Prostate Adenocarcinoma	L246_H247insQPFCSYWTL	In-Frame(FKHD)	PRIMARY	MSK Clinical Sequencing Cohort
P-0070655	Prostate Adenocarcinoma	F266C	Missense(FKHD)	PRIMARY	MSK Clinical Sequencing Cohort
P-0070826	Prostate Adenocarcinoma	D226E	Missense(FKHD)	PRIMARY	MSK Clinical Sequencing Cohort
P-0070826	Prostate Adenocarcinoma	R262Afs*59	Frame-Shift(FKHD)	PRIMARY	MSK Clinical Sequencing Cohort
P-0071447	Prostate Adenocarcinoma	S431P	Missense(Cterm)	PRIMARY	MSK Clinical Sequencing Cohort
P-0071448	Prostate Adenocarcinoma	F254S	Missense(FKHD)	PRIMARY	MSK Clinical Sequencing Cohort
P-0071458	Prostate Adenocarcinoma	S282Rfs*33	Frame-Shift(Cterm)	METASTASIS	MSK Clinical Sequencing Cohort
P-0071746	Prostate Adenocarcinoma	F254_Y259del	In-Frame(FKHD)	METASTASIS	MSK Clinical Sequencing Cohort
P-0071771	Prostate Adenocarcinoma	R219S	Missense(FKHD)	PRIMARY	MSK Clinical Sequencing Cohort
P-0071803	Prostate Adenocarcinoma	X24_splice	Splice-Site(Nterm)	PRIMARY	MSK Clinical Sequencing Cohort
P-0071803	Prostate Adenocarcinoma	L405F	Missense(Cterm)	PRIMARY	MSK Clinical Sequencing Cohort
P-0072018	Prostate Adenocarcinoma	F254_E255del	In-Frame(FKHD)	METASTASIS	MSK Clinical Sequencing Cohort
P-0072164	Prostate Adenocarcinoma	C268*	Nonsense(FKHD)	METASTASIS	MSK Clinical Sequencing Cohort
P-0072231	Prostate Adenocarcinoma	H398Tfs*42	Frame-Shift(Cterm)	PRIMARY	MSK Clinical Sequencing Cohort
P-0072589	Prostate Adenocarcinoma	R262_R265del	In-Frame(FKHD)	PRIMARY	MSK Clinical Sequencing Cohort
P-0072827	Prostate Adenocarcinoma	G251_E255del	In-Frame(FKHD)	METASTASIS	MSK Clinical Sequencing Cohort
P-0072854	Prostate Adenocarcinoma	F266S	Missense(FKHD)	PRIMARY	MSK Clinical Sequencing Cohort
P-0073158	Prostate Adenocarcinoma	K295E	Missense(Cterm)	METASTASIS	MSK Clinical Sequencing Cohort
P-0073174	Prostate Adenocarcinoma	C227R	Missense(FKHD)	METASTASIS	MSK Clinical Sequencing Cohort
P-0073182	Prostate Adenocarcinoma	FOXA1 intragenic	Fusion	PRIMARY	MSK Clinical Sequencing Cohort
P-0073422	Prostate Adenocarcinoma	A346Pfs*4	Frame-Shift(Cterm)	PRIMARY	MSK Clinical Sequencing Cohort
P-0073522	Prostate Adenocarcinoma	S250_F254delinsC	In-Frame(FKHD)	PRIMARY	MSK Clinical Sequencing Cohort
P-0073551	Prostate Adenocarcinoma	K267Qfs*26	Frame-Shift(FKHD)	PRIMARY	MSK Clinical Sequencing Cohort
P-0073554	Prostate Adenocarcinoma	F266Cfs*57	Frame-Shift(FKHD)	PRIMARY	MSK Clinical Sequencing Cohort
P-0073763	Prostate Adenocarcinoma	M253_Y259del	In-Frame(FKHD)	PRIMARY	MSK Clinical Sequencing Cohort
P-0073787	Prostate Adenocarcinoma	F266_S285del	In-Frame(FKHD)	PRIMARY	MSK Clinical Sequencing Cohort
P-0073787	Prostate Adenocarcinoma	F266_S285del	In-Frame(FKHD)	METASTASIS	MSK Clinical Sequencing Cohort
P-0073847	Prostate Adenocarcinoma	R219S	Missense(FKHD)	PRIMARY	MSK Clinical Sequencing Cohort
P-0073861	Prostate Adenocarcinoma	N252del	In-Frame(FKHD)	METASTASIS	MSK Clinical Sequencing Cohort
P-0074001	Prostate Adenocarcinoma	R262C	Missense(FKHD)	PRIMARY	MSK Clinical Sequencing Cohort
P-0074141	Prostate Adenocarcinoma	W244_L246dup	In-Frame(FKHD)	PRIMARY	MSK Clinical Sequencing Cohort
P-0074150	Prostate Adenocarcinoma	N51Tfs*3	Frame-Shift(Nterm)	PRIMARY	MSK Clinical Sequencing Cohort
P-0074595	Prostate Adenocarcinoma	V82A	Missense(Nterm)	PRIMARY	MSK Clinical Sequencing Cohort
P-0074727	Prostate Adenocarcinoma	I450Sfs*20	Frame-Shift(Cterm)	PRIMARY	MSK Clinical Sequencing Cohort
P-0074786	Prostate Adenocarcinoma	R219S	Missense(FKHD)	PRIMARY	MSK Clinical Sequencing Cohort
P-0075029	Prostate Adenocarcinoma	R219C	Missense(FKHD)	METASTASIS	MSK Clinical Sequencing Cohort
P-0075033	Prostate Adenocarcinoma	N252Kfs*63	Frame-Shift(FKHD)	PRIMARY	MSK Clinical Sequencing Cohort
P-0075095	Prostate Adenocarcinoma	G327Rfs*17	Frame-Shift(Cterm)	PRIMARY	MSK Clinical Sequencing Cohort
P-0075173	Prostate Adenocarcinoma	K264_D296delinsN	In-Frame(FKHD)	PRIMARY	MSK Clinical Sequencing Cohort
P-0075477	Prostate Adenocarcinoma	H413Nfs*19	Frame-Shift(Cterm)	PRIMARY	MSK Clinical Sequencing Cohort
P-0075480	Prostate Adenocarcinoma	P272Afs*32	Frame-Shift(Cterm)	PRIMARY	MSK Clinical Sequencing Cohort
P-0075480	Prostate Adenocarcinoma	H220Q	Missense(FKHD)	PRIMARY	MSK Clinical Sequencing Cohort
P-0075912	Prostate Adenocarcinoma	Q411E	Missense(Cterm)	PRIMARY	MSK Clinical Sequencing Cohort
P-0076153	Prostate Adenocarcinoma	R219C	Missense(FKHD)	PRIMARY	MSK Clinical Sequencing Cohort
P-0076181	Prostate Adenocarcinoma	F266C	Missense(FKHD)	METASTASIS	MSK Clinical Sequencing Cohort
P-0076240	Prostate Adenocarcinoma	G251_F254del	In-Frame(FKHD)	METASTASIS	MSK Clinical Sequencing Cohort
P-0076722	Prostate Adenocarcinoma	F266L	Missense(FKHD)	METASTASIS	MSK Clinical Sequencing Cohort
P-0076787	Prostate Adenocarcinoma	F254Sfs*67	Frame-Shift(FKHD)	PRIMARY	MSK Clinical Sequencing Cohort
P-0077106	Prostate Adenocarcinoma	H247R	Missense(FKHD)	PRIMARY	MSK Clinical Sequencing Cohort
P-0077161	Prostate Adenocarcinoma	R261C	Missense(FKHD)	PRIMARY	MSK Clinical Sequencing Cohort
P-0077161	Prostate Adenocarcinoma	R261C	Missense(FKHD)	METASTASIS	MSK Clinical Sequencing Cohort
P-0077216	Prostate Adenocarcinoma	S298Lfs*23	Frame-Shift(Cterm)	PRIMARY	MSK Clinical Sequencing Cohort
P-0077477	Prostate Adenocarcinoma	Y259N	Missense(FKHD)	METASTASIS	MSK Clinical Sequencing Cohort
P-0077479	Prostate Adenocarcinoma	N252_N256del	In-Frame(FKHD)	PRIMARY	MSK Clinical Sequencing Cohort
P-0077576	Prostate Adenocarcinoma	R265Sfs*54	Frame-Shift(FKHD)	METASTASIS	MSK Clinical Sequencing Cohort
P-0077771	Prostate Adenocarcinoma	F266Gfs*38	Frame-Shift(FKHD)	PRIMARY	MSK Clinical Sequencing Cohort
P-0077912	Prostate Adenocarcinoma	F266L	Missense(FKHD)	PRIMARY	MSK Clinical Sequencing Cohort
P-0077933	Prostate Adenocarcinoma	R265Kfs*55	Frame-Shift(FKHD)	PRIMARY	MSK Clinical Sequencing Cohort
P-0078355	Prostate Adenocarcinoma	FOXA1 intragenic	Fusion	PRIMARY	MSK Clinical Sequencing Cohort
P-0078442	Prostate Adenocarcinoma	R265_K270del	In-Frame(FKHD)	METASTASIS	MSK Clinical Sequencing Cohort
P-0078860	Prostate Adenocarcinoma	N256Hfs*62	Frame-Shift(FKHD)	PRIMARY	MSK Clinical Sequencing Cohort
P-0078866	Prostate Adenocarcinoma	S369Rfs*14	Frame-Shift(Cterm)	PRIMARY	MSK Clinical Sequencing Cohort
P-0078952	Prostate Adenocarcinoma	L260_S282delinsC	In-Frame(FKHD)	PRIMARY	MSK Clinical Sequencing Cohort
P-0078965	Prostate Adenocarcinoma	R261G	Missense(FKHD)	PRIMARY	MSK Clinical Sequencing Cohort
P-0078965	Prostate Adenocarcinoma	G286S	Missense(Cterm)	PRIMARY	MSK Clinical Sequencing Cohort
P-0078974	Prostate Adenocarcinoma	S282I	Missense(Cterm)	METASTASIS	MSK Clinical Sequencing Cohort
P-0079132	Prostate Adenocarcinoma	Q333Rfs*15	Frame-Shift(Cterm)	METASTASIS	MSK Clinical Sequencing Cohort
P-0079283	Prostate Adenocarcinoma	M253_F254insL	In-Frame(FKHD)	PRIMARY	MSK Clinical Sequencing Cohort
P-0079306	Prostate Adenocarcinoma	F266Sfs*55	Frame-Shift(FKHD)	PRIMARY	MSK Clinical Sequencing Cohort
P-0079357	Prostate Adenocarcinoma	K414Ifs*26	Frame-Shift(Cterm)	PRIMARY	MSK Clinical Sequencing Cohort
P-0079560	Prostate Adenocarcinoma	R265C	Missense(FKHD)	PRIMARY	MSK Clinical Sequencing Cohort
P-0079603	Prostate Adenocarcinoma	F266V	Missense(FKHD)	METASTASIS	MSK Clinical Sequencing Cohort
P-0079742	Prostate Adenocarcinoma	D226N	Missense(FKHD)	PRIMARY	MSK Clinical Sequencing Cohort
P-0079742	Prostate Adenocarcinoma	C268*	Frame-Shift(FKHD)	PRIMARY	MSK Clinical Sequencing Cohort
P-0079776	Prostate Adenocarcinoma	G251_F254del	In-Frame(FKHD)	METASTASIS	MSK Clinical Sequencing Cohort
P-0080005	Prostate Adenocarcinoma	N45_M53del	In-Frame(Nterm)	METASTASIS	MSK Clinical Sequencing Cohort
P-0080013	Prostate Adenocarcinoma	D226N	Missense(FKHD)	PRIMARY	MSK Clinical Sequencing Cohort
P-0080030	Prostate Adenocarcinoma	F254_N256delinsY	In-Frame(FKHD)	PRIMARY	MSK Clinical Sequencing Cohort
P-0080196	Prostate Adenocarcinoma	R219S	Missense(FKHD)	PRIMARY	MSK Clinical Sequencing Cohort
P-0080206	Prostate Adenocarcinoma	N470Tfs*14	Frame-Shift(Cterm)	PRIMARY	MSK Clinical Sequencing Cohort
P-0080505	Prostate Adenocarcinoma	D249_C258delinsG	In-Frame(FKHD)	METASTASIS	MSK Clinical Sequencing Cohort
P-0081020	Prostate Adenocarcinoma	S43_N51del	In-Frame(Nterm)	PRIMARY	MSK Clinical Sequencing Cohort
P-0081100	Prostate Adenocarcinoma	H382Tfs*7	Frame-Shift(Cterm)	PRIMARY	MSK Clinical Sequencing Cohort
P-0081133	Prostate Adenocarcinoma	N252_C258del	In-Frame(FKHD)	PRIMARY	MSK Clinical Sequencing Cohort
P-0081173	Prostate Adenocarcinoma	G251_M253del	In-Frame(FKHD)	PRIMARY	MSK Clinical Sequencing Cohort
P-0081223	Prostate Adenocarcinoma	R261C	Missense(FKHD)	METASTASIS	MSK Clinical Sequencing Cohort
P-0081230	Prostate Adenocarcinoma	R219S	Missense(FKHD)	PRIMARY	MSK Clinical Sequencing Cohort
P-0081230	Prostate Adenocarcinoma	Q263_C268del	In-Frame(FKHD)	PRIMARY	MSK Clinical Sequencing Cohort
P-0081231	Prostate Adenocarcinoma	D249_G251dup	In-Frame(FKHD)	METASTASIS	MSK Clinical Sequencing Cohort
P-0081242	Prostate Adenocarcinoma	R261Kfs*57	Frame-Shift(FKHD)	PRIMARY	MSK Clinical Sequencing Cohort
P-0081242	Prostate Adenocarcinoma	H247Qfs*8	Frame-Shift(FKHD)	PRIMARY	MSK Clinical Sequencing Cohort
P-0081266	Prostate Adenocarcinoma	G251_F254del	In-Frame(FKHD)	METASTASIS	MSK Clinical Sequencing Cohort
P-0081592	Prostate Adenocarcinoma	M253_G290delinsI	In-Frame(FKHD)	PRIMARY	MSK Clinical Sequencing Cohort
P-0081611	Prostate Adenocarcinoma	FOXA1 intragenic	Fusion	METASTASIS	MSK Clinical Sequencing Cohort
P-0081771	Prostate Adenocarcinoma	Q185del	In-Frame(FKHD)	PRIMARY	MSK Clinical Sequencing Cohort
P-0082620	Prostate Adenocarcinoma	N210_Q212dup	In-Frame(FKHD)	PRIMARY	MSK Clinical Sequencing Cohort
P-0082775	Prostate Adenocarcinoma	A330T	Missense(Cterm)	PRIMARY	MSK Clinical Sequencing Cohort
P-0082905	Prostate Adenocarcinoma	FOXA1 intragenic	Fusion	PRIMARY	MSK Clinical Sequencing Cohort
P-0082977	Prostate Adenocarcinoma	N252_C258delinsS	In-Frame(FKHD)	PRIMARY	MSK Clinical Sequencing Cohort
P-0082977	Prostate Adenocarcinoma	E255_C258del	In-Frame(FKHD)	PRIMARY	MSK Clinical Sequencing Cohort
P-0083141	Prostate Adenocarcinoma	D391Vfs*23	Frame-Shift(Cterm)	PRIMARY	MSK Clinical Sequencing Cohort
P-0083190	Prostate Adenocarcinoma	L260_R261delinsF	In-Frame(FKHD)	METASTASIS	MSK Clinical Sequencing Cohort
P-0083647	Prostate Adenocarcinoma	S250_Y259del	In-Frame(FKHD)	PRIMARY	MSK Clinical Sequencing Cohort
P-0083822	Prostate Adenocarcinoma	D226N	Missense(FKHD)	PRIMARY	MSK Clinical Sequencing Cohort
P-0083825	Prostate Adenocarcinoma	G327Rfs*17	Frame-Shift(Cterm)	METASTASIS	MSK Clinical Sequencing Cohort
P-0083825	Prostate Adenocarcinoma	G327Rfs*17	Frame-Shift(Cterm)	PRIMARY	MSK Clinical Sequencing Cohort
P-0084356	Prostate Adenocarcinoma	A376Rfs*10	Frame-Shift(Cterm)	PRIMARY	MSK Clinical Sequencing Cohort
P-0084466	Prostate Adenocarcinoma	A144E	Missense(Nterm)	PRIMARY	MSK Clinical Sequencing Cohort
P-0084767	Prostate Adenocarcinoma	R261G	Missense(FKHD)	PRIMARY	MSK Clinical Sequencing Cohort
P-0084820	Prostate Adenocarcinoma	C268_G284delins*	Nonsense(FKHD)	PRIMARY	MSK Clinical Sequencing Cohort
P-0084895	Prostate Adenocarcinoma	L415V	Missense(Cterm)	PRIMARY	MSK Clinical Sequencing Cohort
P-0084966	Prostate Adenocarcinoma	C258_R261del	In-Frame(FKHD)	PRIMARY	MSK Clinical Sequencing Cohort
P-0084966	Prostate Adenocarcinoma	E255_N256delinsD	In-Frame(FKHD)	PRIMARY	MSK Clinical Sequencing Cohort
P-0084966	Prostate Adenocarcinoma	E255_R261delinsDG	In-Frame(FKHD)	PRIMARY	MSK Clinical Sequencing Cohort
P-0085451	Prostate Adenocarcinoma	D236_P238delinsA	In-Frame(FKHD)	PRIMARY	MSK Clinical Sequencing Cohort
P-0085630	Prostate Adenocarcinoma	S89A	Missense(Nterm)	PRIMARY	MSK Clinical Sequencing Cohort
P-0085724	Prostate Adenocarcinoma	S123_A132del	In-Frame(Nterm)	PRIMARY	MSK Clinical Sequencing Cohort
P-0086042	Prostate Adenocarcinoma	I402Rfs*14	Frame-Shift(Cterm)	METASTASIS	MSK Clinical Sequencing Cohort
P-0086324	Prostate Adenocarcinoma	N252_C258del	In-Frame(FKHD)	PRIMARY	MSK Clinical Sequencing Cohort
P-0086393	Prostate Adenocarcinoma	G257Afs*56	Frame-Shift(FKHD)	PRIMARY	MSK Clinical Sequencing Cohort
P-0086442	Prostate Adenocarcinoma	K264Sfs*57	Frame-Shift(FKHD)	METASTASIS	MSK Clinical Sequencing Cohort
P-0086594	Prostate Adenocarcinoma	FOXA1 intragenic	Fusion	METASTASIS	MSK Clinical Sequencing Cohort
P-0086758	Prostate Adenocarcinoma	C268*	Frame-Shift(FKHD)	PRIMARY	MSK Clinical Sequencing Cohort
P-0086791	Prostate Adenocarcinoma	I360*	Frame-Shift(Cterm)	PRIMARY	MSK Clinical Sequencing Cohort
P-0087372	Prostate Neuroendocrine Carcinoma	S472Lfs*13	Frame-Shift(Cterm)	METASTASIS	MSK Clinical Sequencing Cohort
P-0087705	Prostate Adenocarcinoma	F224I	Missense(FKHD)	PRIMARY	MSK Clinical Sequencing Cohort
P-0087731	Prostate Adenocarcinoma	F254_N256delinsY	In-Frame(FKHD)	PRIMARY	MSK Clinical Sequencing Cohort
P-0087968	Prostate Adenocarcinoma	A329Pfs*21	Frame-Shift(Cterm)	PRIMARY	MSK Clinical Sequencing Cohort
P-0088390	Prostate Adenocarcinoma	E292Afs*28	Frame-Shift(Cterm)	PRIMARY	MSK Clinical Sequencing Cohort
P-0088390	Prostate Adenocarcinoma	G276Afs*27	Frame-Shift(Cterm)	PRIMARY	MSK Clinical Sequencing Cohort
P-0088390	Prostate Adenocarcinoma	G276Afs*37	Frame-Shift(Cterm)	PRIMARY	MSK Clinical Sequencing Cohort
P-0088435	Prostate Adenocarcinoma	H247Y	Missense(FKHD)	PRIMARY	MSK Clinical Sequencing Cohort
P-0088532	Prostate Adenocarcinoma	N256Kfs*65	Frame-Shift(FKHD)	PRIMARY	MSK Clinical Sequencing Cohort
P-0088624	Prostate Adenocarcinoma	I450_S465del	In-Frame(Cterm)	PRIMARY	MSK Clinical Sequencing Cohort
P-0088625	Prostate Adenocarcinoma	F266S	Missense(FKHD)	PRIMARY	MSK Clinical Sequencing Cohort
P-0088629	Prostate Adenocarcinoma	N404del	In-Frame(Cterm)	PRIMARY	MSK Clinical Sequencing Cohort
P-0088764	Prostate Adenocarcinoma	S250_C258del	In-Frame(FKHD)	PRIMARY	MSK Clinical Sequencing Cohort
P-0088984	Prostate Adenocarcinoma	P359*	Frame-Shift(Cterm)	PRIMARY	MSK Clinical Sequencing Cohort
P-0089074	Prostate Adenocarcinoma	L246dup	In-Frame(FKHD)	PRIMARY	MSK Clinical Sequencing Cohort
P-0089092	Prostate Adenocarcinoma	D226N	Missense(FKHD)	PRIMARY	MSK Clinical Sequencing Cohort
P-0089105	Prostate Adenocarcinoma	S250F	Missense(FKHD)	METASTASIS	MSK Clinical Sequencing Cohort
P-0089376	Prostate Adenocarcinoma	S250F	Missense(FKHD)	PRIMARY	MSK Clinical Sequencing Cohort
P-0089592	Prostate Adenocarcinoma	R219C	Missense(FKHD)	PRIMARY	MSK Clinical Sequencing Cohort
P-0089592	Prostate Adenocarcinoma	L246_G251dup	In-Frame(FKHD)	PRIMARY	MSK Clinical Sequencing Cohort
P-0089718	Prostate Adenocarcinoma	D249V	Missense(FKHD)	PRIMARY	MSK Clinical Sequencing Cohort
P-0090447	Prostate Adenocarcinoma	S472C	Missense(Cterm)	PRIMARY	MSK Clinical Sequencing Cohort
P-0090908	Prostate Adenocarcinoma	M253_N256del	In-Frame(FKHD)	PRIMARY	MSK Clinical Sequencing Cohort
P-0090923	Prostate Adenocarcinoma	R261G	Missense(FKHD)	METASTASIS	MSK Clinical Sequencing Cohort
P-0091025	Prostate Adenocarcinoma	K267_G278delinsSW	In-Frame(FKHD)	METASTASIS	MSK Clinical Sequencing Cohort
P-0091214	Prostate Adenocarcinoma	F266_G286del	In-Frame(FKHD)	PRIMARY	MSK Clinical Sequencing Cohort
P-0091242	Prostate Adenocarcinoma	H247R	Missense(FKHD)	METASTASIS	MSK Clinical Sequencing Cohort
P-0091305	Prostate Adenocarcinoma	F266V	Missense(FKHD)	METASTASIS	MSK Clinical Sequencing Cohort
P-0091552	Prostate Adenocarcinoma	D226N	Missense(FKHD)	PRIMARY	MSK Clinical Sequencing Cohort
P-0091579	Prostate Adenocarcinoma	H247R	Missense(FKHD)	METASTASIS	MSK Clinical Sequencing Cohort
P-0091601	Prostate Adenocarcinoma	S395Yfs*13	Frame-Shift(Cterm)	PRIMARY	MSK Clinical Sequencing Cohort
P-0091612	Prostate Adenocarcinoma	D249_R261delinsG	In-Frame(FKHD)	METASTASIS	MSK Clinical Sequencing Cohort
P-0091679	Prostate Adenocarcinoma	P248S	Missense(FKHD)	PRIMARY	MSK Clinical Sequencing Cohort
P-0091746	Prostate Adenocarcinoma	A325Rfs*17	Frame-Shift(Cterm)	METASTASIS	MSK Clinical Sequencing Cohort
P-0091792	Prostate Adenocarcinoma	L335Pfs*82	Frame-Shift(Cterm)	PRIMARY	MSK Clinical Sequencing Cohort
P-0091792	Prostate Adenocarcinoma	S443Yfs*126	Frame-Shift(Cterm)	PRIMARY	MSK Clinical Sequencing Cohort
P-0091978	Prostate Adenocarcinoma	C268*	Frame-Shift(FKHD)	PRIMARY	MSK Clinical Sequencing Cohort
P-0091982	Prostate Adenocarcinoma	M253K	Missense(FKHD)	METASTASIS	MSK Clinical Sequencing Cohort
P-0091995	Prostate Adenocarcinoma	F266_A287del	In-Frame(FKHD)	METASTASIS	MSK Clinical Sequencing Cohort
P-0092173	Prostate Adenocarcinoma	G275S	Missense(Cterm)	METASTASIS	MSK Clinical Sequencing Cohort
P-0092313	Prostate Adenocarcinoma	H393Pfs*22	Frame-Shift(Cterm)	PRIMARY	MSK Clinical Sequencing Cohort
P-0092536	Prostate Adenocarcinoma	F254_N256delinsY	In-Frame(FKHD)	PRIMARY	MSK Clinical Sequencing Cohort
P-0092756	Prostate Adenocarcinoma	D226Y	Missense(FKHD)	PRIMARY	MSK Clinical Sequencing Cohort
P-0092758	Prostate Adenocarcinoma	M253R	Missense(FKHD)	PRIMARY	MSK Clinical Sequencing Cohort
P-0092822	Prostate Adenocarcinoma	D226N	Missense(FKHD)	METASTASIS	MSK Clinical Sequencing Cohort
P-0093592	Prostate Adenocarcinoma	F266L	Missense(FKHD)	METASTASIS	MSK Clinical Sequencing Cohort
P-0094179	Prostate Adenocarcinoma	S280Rfs*4	Frame-Shift(Cterm)	PRIMARY	MSK Clinical Sequencing Cohort
P-0094179	Prostate Adenocarcinoma	FOXA1 intragenic	Fusion	PRIMARY	MSK Clinical Sequencing Cohort
P-0094317	Prostate Adenocarcinoma	Q263_C268del	In-Frame(FKHD)	PRIMARY	MSK Clinical Sequencing Cohort
P-0094333	Prostate Adenocarcinoma	G278Afs*43	Frame-Shift(Cterm)	PRIMARY	MSK Clinical Sequencing Cohort
P-0094333	Prostate Adenocarcinoma	K350R	Missense(Cterm)	PRIMARY	MSK Clinical Sequencing Cohort
P-0094333	Prostate Adenocarcinoma	Y197C	Missense(FKHD)	PRIMARY	MSK Clinical Sequencing Cohort
P-0094333	Prostate Adenocarcinoma	K414E	Missense(Cterm)	PRIMARY	MSK Clinical Sequencing Cohort
P-0094586	Prostate Adenocarcinoma	R265Nfs*57	Frame-Shift(FKHD)	PRIMARY	MSK Clinical Sequencing Cohort
P-0094690	Prostate Adenocarcinoma	Y47_T52del	In-Frame(Nterm)	METASTASIS	MSK Clinical Sequencing Cohort
P-0094712	Prostate Adenocarcinoma	F254S	Missense(FKHD)	PRIMARY	MSK Clinical Sequencing Cohort
P-0094780	Prostate Adenocarcinoma	R262_Q263insHLRR	In-Frame(FKHD)	PRIMARY	MSK Clinical Sequencing Cohort
P-0094819	Prostate Adenocarcinoma	R219S	Missense(FKHD)	PRIMARY	MSK Clinical Sequencing Cohort
P-0094929	Prostate Adenocarcinoma	H220Q	Missense(FKHD)	PRIMARY	MSK Clinical Sequencing Cohort
P-0094942	Prostate Adenocarcinoma	D249_S250del	In-Frame(FKHD)	METASTASIS	MSK Clinical Sequencing Cohort
P-0095003	Prostate Adenocarcinoma	D249_N252del	In-Frame(FKHD)	PRIMARY	MSK Clinical Sequencing Cohort
P-0095410	Prostate Adenocarcinoma	D249_S250del	In-Frame(FKHD)	PRIMARY	MSK Clinical Sequencing Cohort
P-0095410	Prostate Adenocarcinoma	D249_S250del	In-Frame(FKHD)	METASTASIS	MSK Clinical Sequencing Cohort
P-0095668	Prostate Adenocarcinoma	V444Gfs*20	Frame-Shift(Cterm)	METASTASIS	MSK Clinical Sequencing Cohort
P-0095668	Prostate Adenocarcinoma	V444Gfs*20	Frame-Shift(Cterm)	PRIMARY	MSK Clinical Sequencing Cohort
P-0095913	Prostate Adenocarcinoma	S250Rfs*66	Frame-Shift(FKHD)	PRIMARY	MSK Clinical Sequencing Cohort
P-0095931	Prostate Adenocarcinoma	S362C	Missense(Cterm)	PRIMARY	MSK Clinical Sequencing Cohort
P-0095980	Prostate Adenocarcinoma	L439Kfs*6	Frame-Shift(Cterm)	PRIMARY	MSK Clinical Sequencing Cohort
P-0095980	Prostate Adenocarcinoma	T445S	Missense(Cterm)	PRIMARY	MSK Clinical Sequencing Cohort
P-0095981	Prostate Adenocarcinoma	F254_N256delinsY	In-Frame(FKHD)	PRIMARY	MSK Clinical Sequencing Cohort
P-0096182	Prostate Adenocarcinoma	F254Rfs*66	Frame-Shift(FKHD)	PRIMARY	MSK Clinical Sequencing Cohort
P-0096510	Prostate Adenocarcinoma	N252_G257del	In-Frame(FKHD)	METASTASIS	MSK Clinical Sequencing Cohort
P-0097268	Prostate Adenocarcinoma	D226N	Missense(FKHD)	PRIMARY	MSK Clinical Sequencing Cohort
P-0097383	Prostate Adenocarcinoma	F266_C268del	In-Frame(FKHD)	PRIMARY	MSK Clinical Sequencing Cohort
P-0097383	Prostate Adenocarcinoma	M253Rfs*58	Frame-Shift(FKHD)	PRIMARY	MSK Clinical Sequencing Cohort
P-0097385	Prostate Adenocarcinoma	Y259C	Missense(FKHD)	METASTASIS	MSK Clinical Sequencing Cohort
P-0097473	Prostate Adenocarcinoma	K264N	Missense(FKHD)	PRIMARY	MSK Clinical Sequencing Cohort
P-0097578	Prostate Adenocarcinoma	D226N	Missense(FKHD)	PRIMARY	MSK Clinical Sequencing Cohort
P-0097822	Prostate Adenocarcinoma	L309Pfs*8	Frame-Shift(Cterm)	PRIMARY	MSK Clinical Sequencing Cohort
P-0098103	Prostate Adenocarcinoma	L260Cfs*61	Frame-Shift(FKHD)	PRIMARY	MSK Clinical Sequencing Cohort
P-0098156	Prostate Adenocarcinoma	H220Q	Missense(FKHD)	PRIMARY	MSK Clinical Sequencing Cohort
P-0098189	Prostate Adenocarcinoma	D226H	Missense(FKHD)	PRIMARY	MSK Clinical Sequencing Cohort
P-0099089	Prostate Adenocarcinoma	H247P	Missense(FKHD)	PRIMARY	MSK Clinical Sequencing Cohort
P-0099089	Prostate Adenocarcinoma	R262_F266delinsL	In-Frame(FKHD)	PRIMARY	MSK Clinical Sequencing Cohort
P-0099115	Prostate Adenocarcinoma	M253_G257delinsI	In-Frame(FKHD)	METASTASIS	MSK Clinical Sequencing Cohort
P-0099169	Prostate Adenocarcinoma	Q263_C268del	In-Frame(FKHD)	PRIMARY	MSK Clinical Sequencing Cohort
P-0099169	Prostate Adenocarcinoma	N397Tfs*43	Frame-Shift(Cterm)	PRIMARY	MSK Clinical Sequencing Cohort
P-0099509	Prostate Adenocarcinoma	R262S	Missense(FKHD)	PRIMARY	MSK Clinical Sequencing Cohort
P-0099580	Prostate Adenocarcinoma	F266L	Missense(FKHD)	PRIMARY	MSK Clinical Sequencing Cohort
P-0100143	Prostate Adenocarcinoma	G257_Y259del	In-Frame(FKHD)	PRIMARY	MSK Clinical Sequencing Cohort
P-0100144	Prostate Adenocarcinoma	S27Ffs*18	Frame-Shift(Nterm)	PRIMARY	MSK Clinical Sequencing Cohort
P-0100342	Prostate Adenocarcinoma	C268Pfs*6	Frame-Shift(FKHD)	PRIMARY	MSK Clinical Sequencing Cohort
P-0100361	Prostate Adenocarcinoma	Y259H	Missense(FKHD)	PRIMARY	MSK Clinical Sequencing Cohort
P-0100500	Prostate Adenocarcinoma	G327Rfs*17	Frame-Shift(Cterm)	PRIMARY	MSK Clinical Sequencing Cohort
P-0100938	Prostate Adenocarcinoma	R261G	Missense(FKHD)	PRIMARY	MSK Clinical Sequencing Cohort
P-0100952	Prostate Adenocarcinoma	G251_F254del	In-Frame(FKHD)	PRIMARY	MSK Clinical Sequencing Cohort
P-0101159	Prostate Adenocarcinoma	N252_C258del	In-Frame(FKHD)	PRIMARY	MSK Clinical Sequencing Cohort
P-0101499	Prostate Adenocarcinoma	F400P	Missense(Cterm)	METASTASIS	MSK Clinical Sequencing Cohort
P-0101690	Prostate Adenocarcinoma	H247R	Missense(FKHD)	PRIMARY	MSK Clinical Sequencing Cohort
P-0101814	Prostate Adenocarcinoma	K267_S280del	In-Frame(FKHD)	PRIMARY	MSK Clinical Sequencing Cohort
P-0101815	Prostate Adenocarcinoma	S109R	Missense(Nterm)	PRIMARY	MSK Clinical Sequencing Cohort
P-0102046	Prostate Adenocarcinoma	Q263_H374del	In-Frame(FKHD)	PRIMARY	MSK Clinical Sequencing Cohort
P-0102046	Prostate Adenocarcinoma	F254_C258delinsG	In-Frame(FKHD)	PRIMARY	MSK Clinical Sequencing Cohort
P-0102175	Prostate Adenocarcinoma	R261S	Missense(FKHD)	PRIMARY	MSK Clinical Sequencing Cohort
P-0102177	Prostate Adenocarcinoma	F224L	Missense(FKHD)	METASTASIS	MSK Clinical Sequencing Cohort
P-0102312	Prostate Adenocarcinoma	S250P	Missense(FKHD)	PRIMARY	MSK Clinical Sequencing Cohort
P-0102429	Prostate Adenocarcinoma	T106_G117del	In-Frame(Nterm)	PRIMARY	MSK Clinical Sequencing Cohort
P-0102482	Prostate Adenocarcinoma	E255_L260delinsV	In-Frame(FKHD)	PRIMARY	MSK Clinical Sequencing Cohort
P-0102554	Prostate Adenocarcinoma	R265_K270del	In-Frame(FKHD)	METASTASIS	MSK Clinical Sequencing Cohort
P-0102812	Prostate Adenocarcinoma	R262_S285del	In-Frame(FKHD)	PRIMARY	MSK Clinical Sequencing Cohort
P-0102822	Prostate Adenocarcinoma	N256D	Missense(FKHD)	PRIMARY	MSK Clinical Sequencing Cohort
P-0102849	Prostate Adenocarcinoma	D226V	Missense(FKHD)	PRIMARY	MSK Clinical Sequencing Cohort
P-0103096	Prostate Adenocarcinoma	R261_R262dup	In-Frame(FKHD)	PRIMARY	MSK Clinical Sequencing Cohort
P-0103148	Prostate Adenocarcinoma	R265_F266del	In-Frame(FKHD)	PRIMARY	MSK Clinical Sequencing Cohort
P-0103148	Prostate Adenocarcinoma	M253_N256del	In-Frame(FKHD)	PRIMARY	MSK Clinical Sequencing Cohort
P-0103148	Prostate Adenocarcinoma	G312Rfs*29	Frame-Shift(Cterm)	PRIMARY	MSK Clinical Sequencing Cohort
P-0103221	Prostate Adenocarcinoma	FOXA1 intragenic	Fusion	PRIMARY	MSK Clinical Sequencing Cohort
P-0103254	Prostate Adenocarcinoma	F266L	Missense(FKHD)	PRIMARY	MSK Clinical Sequencing Cohort
P-0103479	Prostate Adenocarcinoma	A323Pfs*22	Frame-Shift(Cterm)	PRIMARY	MSK Clinical Sequencing Cohort
P-0103787	Prostate Adenocarcinoma	F224L	Missense(FKHD)	METASTASIS	MSK Clinical Sequencing Cohort
P-0103900	Prostate Adenocarcinoma	K264_E292del	In-Frame(FKHD)	METASTASIS	MSK Clinical Sequencing Cohort
P-0103931	Prostate Adenocarcinoma	C227R	Missense(FKHD)	PRIMARY	MSK Clinical Sequencing Cohort
P-0104003	Prostate Adenocarcinoma	F254_N256delinsS	In-Frame(FKHD)	PRIMARY	MSK Clinical Sequencing Cohort
P-0104385	Prostate Adenocarcinoma	R262Gfs*57	Frame-Shift(FKHD)	PRIMARY	MSK Clinical Sequencing Cohort
P-0104544	Prostate Adenocarcinoma	R265Pfs*47	Frame-Shift(FKHD)	PRIMARY	MSK Clinical Sequencing Cohort
P-0104981	Prostate Adenocarcinoma	M253_Y259del	In-Frame(FKHD)	PRIMARY	MSK Clinical Sequencing Cohort
P-0105331	Prostate Adenocarcinoma	K288Afs*31	Frame-Shift(Cterm)	PRIMARY	MSK Clinical Sequencing Cohort
P-0105390	Prostate Adenocarcinoma	C258_L260del	In-Frame(FKHD)	PRIMARY	MSK Clinical Sequencing Cohort
P-0105542	Prostate Adenocarcinoma	M253_F254insL	In-Frame(FKHD)	PRIMARY	MSK Clinical Sequencing Cohort
P-0105542	Prostate Adenocarcinoma	N252Kfs*69	Frame-Shift(FKHD)	PRIMARY	MSK Clinical Sequencing Cohort
P-0105693	Prostate Adenocarcinoma	E255_N256del	In-Frame(FKHD)	PRIMARY	MSK Clinical Sequencing Cohort
P-0105813	Prostate Adenocarcinoma	F254_G257del	In-Frame(FKHD)	PRIMARY	MSK Clinical Sequencing Cohort
P-0105813	Prostate Adenocarcinoma	Q263_F266delinsWR	In-Frame(FKHD)	PRIMARY	MSK Clinical Sequencing Cohort
P-0105880	Prostate Adenocarcinoma	H247Y	Missense(FKHD)	PRIMARY	MSK Clinical Sequencing Cohort
P-0106169	Prostate Adenocarcinoma	Q412*	Nonsense(Cterm)	METASTASIS	MSK Clinical Sequencing Cohort
P-0106310	Prostate Adenocarcinoma	Y259Efs*10	Frame-Shift(FKHD)	PRIMARY	MSK Clinical Sequencing Cohort
P-0106506	Prostate Adenocarcinoma	P359S	Missense(Cterm)	PRIMARY	MSK Clinical Sequencing Cohort
P-0106582	Prostate Adenocarcinoma	G251_F254delinsV	In-Frame(FKHD)	METASTASIS	MSK Clinical Sequencing Cohort
P-0106970	Prostate Adenocarcinoma	E255_N256del	In-Frame(FKHD)	PRIMARY	MSK Clinical Sequencing Cohort
P-0107201	Prostate Adenocarcinoma	K267_P291delinsN	In-Frame(FKHD)	PRIMARY	MSK Clinical Sequencing Cohort
P-0107467	Prostate Adenocarcinoma	E321Gfs*23	Frame-Shift(Cterm)	PRIMARY	MSK Clinical Sequencing Cohort
P-0107561	Prostate Adenocarcinoma	S250Y	Missense(FKHD)	PRIMARY	MSK Clinical Sequencing Cohort
P-0107987	Prostate Adenocarcinoma	H247R	Missense(FKHD)	PRIMARY	MSK Clinical Sequencing Cohort
P-0107987	Prostate Adenocarcinoma	G157del	In-Frame(Nterm)	PRIMARY	MSK Clinical Sequencing Cohort
P-0108043	Prostate Adenocarcinoma	F266V	Missense(FKHD)	PRIMARY	MSK Clinical Sequencing Cohort
P-0108043	Prostate Adenocarcinoma	K267_G277delinsR	In-Frame(FKHD)	PRIMARY	MSK Clinical Sequencing Cohort
P-0108465	Prostate Adenocarcinoma	Q263_C268del	In-Frame(FKHD)	PRIMARY	MSK Clinical Sequencing Cohort
P-0108465	Prostate Adenocarcinoma	A287Pfs*6	Frame-Shift(Cterm)	PRIMARY	MSK Clinical Sequencing Cohort
P-0108471	Prostate Adenocarcinoma	F266_R294del	In-Frame(FKHD)	PRIMARY	MSK Clinical Sequencing Cohort
P-0108471	Prostate Adenocarcinoma	D391Gfs*24	Frame-Shift(Cterm)	PRIMARY	MSK Clinical Sequencing Cohort
P-0108471	Prostate Adenocarcinoma	FOXA1 intragenic	Fusion	PRIMARY	MSK Clinical Sequencing Cohort
P-0108535	Prostate Adenocarcinoma	G251_F254del	In-Frame(FKHD)	PRIMARY	MSK Clinical Sequencing Cohort
P-0108615	Prostate Adenocarcinoma	H247_P248dup	In-Frame(FKHD)	METASTASIS	MSK Clinical Sequencing Cohort
P-0108701	Prostate Adenocarcinoma	S250F	Missense(FKHD)	PRIMARY	MSK Clinical Sequencing Cohort
P-0108701	Prostate Adenocarcinoma	S250F	Missense(FKHD)	METASTASIS	MSK Clinical Sequencing Cohort
P-0108911	Prostate Adenocarcinoma	D249_R261delinsG	In-Frame(FKHD)	PRIMARY	MSK Clinical Sequencing Cohort
P-0108916	Prostate Adenocarcinoma	N252_C258del	In-Frame(FKHD)	METASTASIS	MSK Clinical Sequencing Cohort
P-0109049	Prostate Adenocarcinoma	F254_N256delinsY	In-Frame(FKHD)	PRIMARY	MSK Clinical Sequencing Cohort
P-0109049	Prostate Adenocarcinoma	D336Tfs*13	Frame-Shift(Cterm)	PRIMARY	MSK Clinical Sequencing Cohort
P-0109345	Prostate Adenocarcinoma	G239V	Missense(FKHD)	METASTASIS	MSK Clinical Sequencing Cohort
P-0109420	Prostate Adenocarcinoma	H247Q	Missense(FKHD)	PRIMARY	MSK Clinical Sequencing Cohort
P-0109883	Prostate Adenocarcinoma	I360*	Frame-Shift(Cterm)	METASTASIS	MSK Clinical Sequencing Cohort
P-0109883	Prostate Adenocarcinoma	H220Q	Missense(FKHD)	METASTASIS	MSK Clinical Sequencing Cohort
P-0109970	Prostate Adenocarcinoma	Y259Tfs*62	Frame-Shift(FKHD)	PRIMARY	MSK Clinical Sequencing Cohort
P-0110112	Prostate Adenocarcinoma	R219S	Missense(FKHD)	PRIMARY	MSK Clinical Sequencing Cohort
P-0110469	Prostate Adenocarcinoma	D226N	Missense(FKHD)	PRIMARY	MSK Clinical Sequencing Cohort
P-0110604	Prostate Adenocarcinoma	P248_N256del	In-Frame(FKHD)	PRIMARY	MSK Clinical Sequencing Cohort
P-0111224	Prostate Adenocarcinoma	H247Q	Missense(FKHD)	PRIMARY	MSK Clinical Sequencing Cohort
P-0111224	Prostate Adenocarcinoma	N42Tfs*3	Frame-Shift(Nterm)	PRIMARY	MSK Clinical Sequencing Cohort
P-0111224	Prostate Adenocarcinoma	S123_A132del	In-Frame(Nterm)	PRIMARY	MSK Clinical Sequencing Cohort
P-0111457	Prostate Adenocarcinoma	F254_N256delinsY	In-Frame(FKHD)	PRIMARY	MSK Clinical Sequencing Cohort
P-0111612	Prostate Adenocarcinoma	S250_M253del	In-Frame(FKHD)	PRIMARY	MSK Clinical Sequencing Cohort
P-0111657	Prostate Adenocarcinoma	A182V	Missense(FKHD)	PRIMARY	MSK Clinical Sequencing Cohort
P-0111791	Prostate Adenocarcinoma	M253_Y259del	In-Frame(FKHD)	PRIMARY	MSK Clinical Sequencing Cohort
P-0111854	Prostate Adenocarcinoma	F266L	Missense(FKHD)	PRIMARY	MSK Clinical Sequencing Cohort
P-0111879	Prostate Adenocarcinoma	D226N	Missense(FKHD)	METASTASIS	MSK Clinical Sequencing Cohort
P-0111918	Prostate Adenocarcinoma	P371Qfs*8	Frame-Shift(Cterm)	PRIMARY	MSK Clinical Sequencing Cohort
P-0112175	Prostate Adenocarcinoma	N256_L260delinsR	In-Frame(FKHD)	PRIMARY	MSK Clinical Sequencing Cohort
P-0112848	Prostate Adenocarcinoma	Y47_T52del	In-Frame(Nterm)	PRIMARY	MSK Clinical Sequencing Cohort
P-0113069	Prostate Adenocarcinoma	L191I	Missense(FKHD)	METASTASIS	MSK Clinical Sequencing Cohort
P-0113092	Prostate Adenocarcinoma	F254_E255del	In-Frame(FKHD)	PRIMARY	MSK Clinical Sequencing Cohort
P-0113828	Prostate Adenocarcinoma	K267Efs*10	Frame-Shift(FKHD)	PRIMARY	MSK Clinical Sequencing Cohort
P-0114230	Prostate Adenocarcinoma	D226N	Missense(FKHD)	PRIMARY	MSK Clinical Sequencing Cohort
P-0114741	Prostate Adenocarcinoma	S250P	Missense(FKHD)	PRIMARY	MSK Clinical Sequencing Cohort
P-0114881	Prostate Adenocarcinoma	M253R	Missense(FKHD)	PRIMARY	MSK Clinical Sequencing Cohort
P-0114957	Prostate Adenocarcinoma	K350*	Nonsense(Cterm)	PRIMARY	MSK Clinical Sequencing Cohort
P-0115219	Prostate Adenocarcinoma	C258_Y259del	In-Frame(FKHD)	PRIMARY	MSK Clinical Sequencing Cohort
P-0115377	Prostate Adenocarcinoma	D249_F254delinsAAS	In-Frame(FKHD)	METASTASIS	MSK Clinical Sequencing Cohort
P-0115436	Prostate Adenocarcinoma	F224V	Missense(FKHD)	METASTASIS	MSK Clinical Sequencing Cohort
P-0115627	Prostate Adenocarcinoma	F266S	Missense(FKHD)	PRIMARY	MSK Clinical Sequencing Cohort
P-0115707	Prostate Adenocarcinoma	N252_F254del	In-Frame(FKHD)	PRIMARY	MSK Clinical Sequencing Cohort
P-0116153	Prostate Adenocarcinoma	F266S	Missense(FKHD)	PRIMARY	MSK Clinical Sequencing Cohort
P-0116562	Prostate Adenocarcinoma	M253_G257delinsI	In-Frame(FKHD)	PRIMARY	MSK Clinical Sequencing Cohort
P-0116817	Prostate Adenocarcinoma	D226N	Missense(FKHD)	PRIMARY	MSK Clinical Sequencing Cohort
P-0117183	Prostate Adenocarcinoma	K267_A274delinsN	In-Frame(FKHD)	PRIMARY	MSK Clinical Sequencing Cohort
P-0117428	Prostate Adenocarcinoma	M7I	Missense(Nterm)	PRIMARY	MSK Clinical Sequencing Cohort
P-0117482	Prostate Adenocarcinoma	*466*	Nonstop(Cterm)	PRIMARY	MSK Clinical Sequencing Cohort
P-0117724	Prostate Adenocarcinoma	F266I	Missense(FKHD)	PRIMARY	MSK Clinical Sequencing Cohort
P-0117779	Prostate Adenocarcinoma	F266L	Missense(FKHD)	PRIMARY	MSK Clinical Sequencing Cohort
P-0118068	Prostate Adenocarcinoma	D226N	Missense(FKHD)	PRIMARY	MSK Clinical Sequencing Cohort
P-0118134	Prostate Adenocarcinoma	L260Afs*32	Frame-Shift(FKHD)	PRIMARY	MSK Clinical Sequencing Cohort
P-0118376	Prostate Adenocarcinoma	G281_G284dup	In-Frame(Cterm)	PRIMARY	MSK Clinical Sequencing Cohort
P-0118463	Prostate Adenocarcinoma	F266_S282delinsSR	In-Frame(FKHD)	PRIMARY	MSK Clinical Sequencing Cohort
P-0118523	Prostate Adenocarcinoma	M253_N256del	In-Frame(FKHD)	PRIMARY	MSK Clinical Sequencing Cohort
P-0118523	Prostate Adenocarcinoma	M253_G257delinsS	In-Frame(FKHD)	PRIMARY	MSK Clinical Sequencing Cohort
P-0118548	Prostate Adenocarcinoma	D226A	Missense(FKHD)	PRIMARY	MSK Clinical Sequencing Cohort
P-0118548	Prostate Adenocarcinoma	G279_G284del	In-Frame(Cterm)	PRIMARY	MSK Clinical Sequencing Cohort
P-0118636	Prostate Adenocarcinoma	D249_L260delinsE	In-Frame(FKHD)	PRIMARY	MSK Clinical Sequencing Cohort
P-0118687	Prostate Adenocarcinoma	M253_N256del	In-Frame(FKHD)	PRIMARY	MSK Clinical Sequencing Cohort
P-0119016	Prostate Adenocarcinoma	N252_C258del	In-Frame(FKHD)	PRIMARY	MSK Clinical Sequencing Cohort
P-0119017	Prostate Adenocarcinoma	L439Afs*5	Frame-Shift(Cterm)	PRIMARY	MSK Clinical Sequencing Cohort
P-0119142	Prostate Adenocarcinoma	G277Rfs*18	Frame-Shift(Cterm)	PRIMARY	MSK Clinical Sequencing Cohort
P-0119289	Prostate Adenocarcinoma	L437Pfs*3	Frame-Shift(Cterm)	METASTASIS	MSK Clinical Sequencing Cohort
P-0119599	Prostate Adenocarcinoma	H247Y	Missense(FKHD)	PRIMARY	MSK Clinical Sequencing Cohort
P-0120014	Prostate Adenocarcinoma	M253R	Missense(FKHD)	PRIMARY	MSK Clinical Sequencing Cohort
P-0120372	Prostate Adenocarcinoma	S250_G257del	In-Frame(FKHD)	PRIMARY	MSK Clinical Sequencing Cohort
P-0120548	Prostate Adenocarcinoma	R261H	Missense(FKHD)	PRIMARY	MSK Clinical Sequencing Cohort
P-0120794	Prostate Adenocarcinoma	R261G	Missense(FKHD)	PRIMARY	MSK Clinical Sequencing Cohort
P-0120999	Prostate Adenocarcinoma	S250F	Missense(FKHD)	PRIMARY	MSK Clinical Sequencing Cohort
P-0121687	Prostate Adenocarcinoma	G277Afs*37	Frame-Shift(Cterm)	PRIMARY	MSK Clinical Sequencing Cohort
P-0121812	Prostate Adenocarcinoma	F254_N256delinsY	In-Frame(FKHD)	PRIMARY	MSK Clinical Sequencing Cohort
P-0122236	Prostate Adenocarcinoma	H377Gfs*39	Frame-Shift(Cterm)	PRIMARY	MSK Clinical Sequencing Cohort
P-0122465	Prostate Adenocarcinoma	F254_L260del	In-Frame(FKHD)	PRIMARY	MSK Clinical Sequencing Cohort
P-0122554	Prostate Adenocarcinoma	FOXA1 intragenic	Fusion	METASTASIS	MSK Clinical Sequencing Cohort
P-0123119	Prostate Adenocarcinoma	A75Gfs*152	Frame-Shift(Nterm)	PRIMARY	MSK Clinical Sequencing Cohort
P-0123257	Prostate Adenocarcinoma	F266V	Missense(FKHD)	PRIMARY	MSK Clinical Sequencing Cohort
P-0123826	Prostate Neuroendocrine Carcinoma	F266_S280delinsC	In-Frame(FKHD)	METASTASIS	MSK Clinical Sequencing Cohort
P-0124037	Prostate Adenocarcinoma	K6T	Missense(Nterm)	METASTASIS	MSK Clinical Sequencing Cohort
P-0124476	Prostate Adenocarcinoma	C268R	Missense(FKHD)	PRIMARY	MSK Clinical Sequencing Cohort
P-0124583	Prostate Adenocarcinoma	D336Gfs*73	Frame-Shift(Cterm)	METASTASIS	MSK Clinical Sequencing Cohort
P-0124846	Prostate Adenocarcinoma	C258_Y259del	In-Frame(FKHD)	PRIMARY	MSK Clinical Sequencing Cohort
P-0124849	Prostate Adenocarcinoma	F266_G286del	In-Frame(FKHD)	PRIMARY	MSK Clinical Sequencing Cohort
P-0125147	Prostate Adenocarcinoma	S282_G283dup	In-Frame(Cterm)	PRIMARY	MSK Clinical Sequencing Cohort
P-0125326	Prostate Adenocarcinoma	F224L	Missense(FKHD)	PRIMARY	MSK Clinical Sequencing Cohort
P-0125740	Prostate Adenocarcinoma	M253_F254insL	In-Frame(FKHD)	PRIMARY	MSK Clinical Sequencing Cohort
P-0125949	Prostate Adenocarcinoma	K264_G284del	In-Frame(FKHD)	PRIMARY	MSK Clinical Sequencing Cohort
P-0126680	Prostate Adenocarcinoma	R219S	Missense(FKHD)	PRIMARY	MSK Clinical Sequencing Cohort
P-0126680	Prostate Adenocarcinoma	S282_G283dup	In-Frame(Cterm)	PRIMARY	MSK Clinical Sequencing Cohort
P-0126680	Prostate Adenocarcinoma	P352Lfs*10	Frame-Shift(Cterm)	PRIMARY	MSK Clinical Sequencing Cohort
P-0126776	Prostate Adenocarcinoma	R261S	Missense(FKHD)	PRIMARY	MSK Clinical Sequencing Cohort
P-0126827	Prostate Adenocarcinoma	MUTATED	In-Frame(FKHD)	PRIMARY	MSK Clinical Sequencing Cohort
P-0127414	Prostate Adenocarcinoma	F266S	Missense(FKHD)	PRIMARY	MSK Clinical Sequencing Cohort
P05-620	Prostate Adenocarcinoma	M253K	Missense(FKHD)	PRIMARY	Prostate Adenocarcinoma (Broad/Cornell, Cell 2013)
P07-5318	Prostate Adenocarcinoma	F224L	Missense(FKHD)	PRIMARY	Prostate Adenocarcinoma (Broad/Cornell, Cell 2013)
P08-688	Prostate Adenocarcinoma	F254_N256delinsY	In-Frame(FKHD)	PRIMARY	Prostate Adenocarcinoma (Broad/Cornell, Cell 2013)
P09-730	Prostate Adenocarcinoma	F266L	Missense(FKHD)	PRIMARY	Prostate Adenocarcinoma (Broad/Cornell, Cell 2013)
PR-08-556	Prostate Adenocarcinoma	C227R	Missense(FKHD)	PRIMARY	Prostate Adenocarcinoma (Broad/Cornell, Cell 2013)
SCB-PCBM-0004	Prostate	R219S	Missense(FKHD)	PRIMARY	Prostate Cancer Brain Metastases (Bern, Nat Commun. 2022)
SCB-PCBM-0004	Prostate	R219S	Missense(FKHD)	METASTASIS	Prostate Cancer Brain Metastases (Bern, Nat Commun. 2022)
SCB-PCBM-0004	Prostate	A458Lfs*98	Frame-Shift(Cterm)	PRIMARY	Prostate Cancer Brain Metastases (Bern, Nat Commun. 2022)
SCB-PCBM-0004	Prostate	A458Lfs*98	Frame-Shift(Cterm)	METASTASIS	Prostate Cancer Brain Metastases (Bern, Nat Commun. 2022)
SCB-PCBM-0004	Prostate	G284Afs*6	Frame-Shift(Cterm)	PRIMARY	Prostate Cancer Brain Metastases (Bern, Nat Commun. 2022)
SCB-PCBM-0004	Prostate	G284Afs*6	Frame-Shift(Cterm)	METASTASIS	Prostate Cancer Brain Metastases (Bern, Nat Commun. 2022)
SCB-PCBM-0006	Prostate	S250Cfs*61	Frame-Shift(FKHD)	PRIMARY	Prostate Cancer Brain Metastases (Bern, Nat Commun. 2022)
SCB-PCBM-0006	Prostate	S250Cfs*61	Frame-Shift(FKHD)	METASTASIS	Prostate Cancer Brain Metastases (Bern, Nat Commun. 2022)
SCB-PCBM-0015	Prostate	C268R	Missense(FKHD)	METASTASIS	Prostate Cancer Brain Metastases (Bern, Nat Commun. 2022)
SCB-PCBM-0029	Prostate	R219C	Missense(FKHD)	PRIMARY	Prostate Cancer Brain Metastases (Bern, Nat Commun. 2022)
SCB-PCBM-0029	Prostate	R219C	Missense(FKHD)	METASTASIS	Prostate Cancer Brain Metastases (Bern, Nat Commun. 2022)
SCB-PCBM-0029	Prostate	G278Afs*43	Frame-Shift(Cterm)	PRIMARY	Prostate Cancer Brain Metastases (Bern, Nat Commun. 2022)
SCB-PCBM-0029	Prostate	G278Afs*43	Frame-Shift(Cterm)	METASTASIS	Prostate Cancer Brain Metastases (Bern, Nat Commun. 2022)
SCB-PCBM-0029	Prostate	X24_splice	Splice-Site(Nterm)	PRIMARY	Prostate Cancer Brain Metastases (Bern, Nat Commun. 2022)
SCB-PCBM-0029	Prostate	X24_splice	Splice-Site(Nterm)	METASTASIS	Prostate Cancer Brain Metastases (Bern, Nat Commun. 2022)
SCB-PCBM-0044	Prostate	N252_R262del	In-Frame(FKHD)	PRIMARY	Prostate Cancer Brain Metastases (Bern, Nat Commun. 2022)
SCB-PCBM-0044	Prostate	N252_R262del	In-Frame(FKHD)	METASTASIS	Prostate Cancer Brain Metastases (Bern, Nat Commun. 2022)
SCB-PCBM-0047	Prostate	Q333Hfs*84	Frame-Shift(Cterm)	METASTASIS	Prostate Cancer Brain Metastases (Bern, Nat Commun. 2022)
SC_9024	Prostate Adenocarcinoma	S395C	Missense(Cterm)	METASTASIS	Metastatic Prostate Cancer (SU2C/PCF Dream Team, Cell 2015)
SC_9026	Prostate Adenocarcinoma	S409del	In-Frame(Cterm)	METASTASIS	Metastatic Prostate Cancer (SU2C/PCF Dream Team, Cell 2015)
SC_9026	Prostate Adenocarcinoma	P375Rfs*14	Frame-Shift(Cterm)	METASTASIS	Metastatic Prostate Cancer (SU2C/PCF Dream Team, Cell 2015)
SC_9029	Prostate Adenocarcinoma	R261G	Missense(FKHD)	METASTASIS	Metastatic Prostate Cancer (SU2C/PCF Dream Team, Cell 2015)
SC_9038	Prostate Adenocarcinoma	R265_K270del	In-Frame(FKHD)	METASTASIS	Metastatic Prostate Cancer (SU2C/PCF Dream Team, Cell 2015)
SC_9047	Prostate Adenocarcinoma	F266L	Missense(FKHD)	METASTASIS	Metastatic Prostate Cancer (SU2C/PCF Dream Team, Cell 2015)
SC_9048	Prostate Adenocarcinoma	Y259C	Missense(FKHD)	METASTASIS	Metastatic Prostate Cancer (SU2C/PCF Dream Team, Cell 2015)
SC_9058	Prostate Adenocarcinoma	R262L	Missense(FKHD)	METASTASIS	Metastatic Prostate Cancer (SU2C/PCF Dream Team, Cell 2015)
SC_9076	Prostate Adenocarcinoma	Y259Sfs*67	Frame-Shift(FKHD)	METASTASIS	Metastatic Prostate Cancer (SU2C/PCF Dream Team, Cell 2015)
SC_9091	Prostate Adenocarcinoma	I360*	Frame-Shift(Cterm)	METASTASIS	Metastatic Prostate Cancer (SU2C/PCF Dream Team, Cell 2015)
SC_9091	Prostate Adenocarcinoma	P358L	Missense(Cterm)	METASTASIS	Metastatic Prostate Cancer (SU2C/PCF Dream Team, Cell 2015)
SC_9096	Prostate Adenocarcinoma	H247Q	Missense(FKHD)	METASTASIS	Metastatic Prostate Cancer (SU2C/PCF Dream Team, Cell 2015)
T12	Prostate Adenocarcinoma	A454Efs*17	Frame-Shift(Cterm)	PRIMARY	Metastatic Prostate Adenocarcinoma (MCTP, Nature 2012)
TCGA-2A-A8VX	Prostate Adenocarcinoma	F254_N256delinsY	In-Frame(FKHD)	PRIMARY	Prostate Adenocarcinoma (TCGA, Firehose Legacy)
TCGA-2A-A8W1	Prostate Adenocarcinoma	G157dup	In-Frame(Nterm)	PRIMARY	Prostate Adenocarcinoma (TCGA, Firehose Legacy)
TCGA-CH-5737	Prostate Adenocarcinoma	E255_N256del	In-Frame(FKHD)	PRIMARY	Prostate Adenocarcinoma (TCGA, Cell 2015)
TCGA-EJ-5494	Prostate Adenocarcinoma	A423Dfs*17	Frame-Shift(Cterm)	PRIMARY	Prostate Adenocarcinoma (TCGA, Cell 2015)
TCGA-EJ-5494	Prostate Adenocarcinoma	*473Eext*34	Nonstop(Cterm)	PRIMARY	Prostate Adenocarcinoma (TCGA, Cell 2015)
TCGA-EJ-7330	Prostate Adenocarcinoma	M253T	Missense(FKHD)	PRIMARY	Prostate Adenocarcinoma (TCGA, Cell 2015)
TCGA-EJ-7782	Prostate Adenocarcinoma	H247Y	Missense(FKHD)	PRIMARY	Prostate Adenocarcinoma (TCGA, Cell 2015)
TCGA-EJ-7789	Prostate Adenocarcinoma	F254V	Missense(FKHD)	PRIMARY	Prostate Adenocarcinoma (CPC-GENE, Nature 2017)
TCGA-EJ-A7NM	Prostate Adenocarcinoma	V82Gfs*140	Frame-Shift(Nterm)	PRIMARY	Prostate Adenocarcinoma (TCGA, GDC)
TCGA-FC-A4JI	Prostate Adenocarcinoma	N252_C258del	In-Frame(FKHD)	PRIMARY	Prostate Adenocarcinoma (TCGA, GDC)
TCGA-G9-6351	Prostate Adenocarcinoma	S95T	Missense(Nterm)	PRIMARY	Prostate Adenocarcinoma (TCGA, Firehose Legacy)
TCGA-HC-7210	Prostate Adenocarcinoma	F254_G257delinsC	In-Frame(FKHD)	PRIMARY	Prostate Adenocarcinoma (TCGA, Cell 2015)
TCGA-HC-7750	Prostate Adenocarcinoma	F254_E255del	In-Frame(FKHD)	PRIMARY	Prostate Adenocarcinoma (TCGA, GDC)
TCGA-HC-8262	Prostate Adenocarcinoma	*472*	Nonstop(Cterm)	PRIMARY	Prostate Adenocarcinoma (TCGA, GDC)
TCGA-HC-8265	Prostate Adenocarcinoma	D249V	Missense(FKHD)	PRIMARY	Prostate Adenocarcinoma (TCGA, Cell 2015)
TCGA-HC-A6AO	Prostate Adenocarcinoma	F266S	Missense(FKHD)	PRIMARY	Prostate Adenocarcinoma (TCGA, Firehose Legacy)
TCGA-HC-A6AP	Prostate Adenocarcinoma	F266C	Missense(FKHD)	PRIMARY	Prostate Adenocarcinoma (TCGA, Firehose Legacy)
TCGA-J9-A8CP	Prostate Adenocarcinoma	R262Sfs*57	Frame-Shift(FKHD)	PRIMARY	Prostate Adenocarcinoma (TCGA, Cell 2015)
TCGA-J9-A8CP	Prostate Adenocarcinoma	R262Gfs*57	Frame-Shift(FKHD)	PRIMARY	Prostate Adenocarcinoma (TCGA, PanCancer Atlas)
TCGA-KC-A7F5	Prostate Adenocarcinoma	F254_N256delinsY	In-Frame(FKHD)	PRIMARY	Prostate Adenocarcinoma (TCGA, Firehose Legacy)
TCGA-KK-A6E8	Prostate Adenocarcinoma	N252_L260del	In-Frame(FKHD)	PRIMARY	Prostate Adenocarcinoma (TCGA, GDC)
TCGA-KK-A7B4	Prostate Adenocarcinoma	FOXA1-AIMP1 Fusion	Fusion	PRIMARY	Prostate Adenocarcinoma (TCGA, PanCancer Atlas)
TCGA-KK-A8IA	Prostate Adenocarcinoma	Y460*	Frame-Shift(Cterm)	PRIMARY	Prostate Adenocarcinoma (TCGA, GDC)
TCGA-KK-A8IB	Prostate Adenocarcinoma	M253K	Missense(FKHD)	PRIMARY	Prostate Adenocarcinoma (TCGA, Cell 2015)
TCGA-KK-A8IF	Prostate Adenocarcinoma	D226G	Missense(FKHD)	PRIMARY	Prostate Adenocarcinoma (TCGA, Cell 2015)
TCGA-KK-A8IG	Prostate Adenocarcinoma	Q263Afs*60	Frame-Shift(FKHD)	PRIMARY	Prostate Adenocarcinoma (TCGA, Cell 2015)
TCGA-KK-A8IK	Prostate Adenocarcinoma	Q263del	In-Frame(FKHD)	PRIMARY	Prostate Adenocarcinoma (TCGA, Cell 2015)
TCGA-M7-A722	Prostate Adenocarcinoma	D249_N252del	In-Frame(FKHD)	PRIMARY	Prostate Adenocarcinoma (TCGA, Firehose Legacy)
TCGA-QU-A6IL	Prostate Adenocarcinoma	F254_N256delinsY	In-Frame(FKHD)	PRIMARY	Prostate Adenocarcinoma (TCGA, Firehose Legacy)
TCGA-QU-A6IN	Prostate Adenocarcinoma	R261C	Missense(FKHD)	PRIMARY	Prostate Adenocarcinoma (TCGA, Firehose Legacy)
TCGA-TK-A8OK	Prostate Adenocarcinoma	R219C	Missense(FKHD)	PRIMARY	Prostate Adenocarcinoma (TCGA, GDC)
TCGA-V1-A8MM	Prostate Adenocarcinoma	S250_N252del	In-Frame(FKHD)	PRIMARY	Prostate Adenocarcinoma (TCGA, Firehose Legacy)
TCGA-V1-A9OQ	Prostate Adenocarcinoma	F266L	Missense(FKHD)	PRIMARY	Prostate Adenocarcinoma (TCGA, Firehose Legacy)
TCGA-VP-AA1N	Prostate Adenocarcinoma	G251_F254delinsV	In-Frame(FKHD)	PRIMARY	Prostate Adenocarcinoma (TCGA, Firehose Legacy)
TCGA-YJ-A8SW	Prostate Adenocarcinoma	G279Pfs*34	Frame-Shift(Cterm)	PRIMARY	Prostate Adenocarcinoma (TCGA, Firehose Legacy)
TCGA-YL-A8S9	Prostate Adenocarcinoma	R261G	Missense(FKHD)	PRIMARY	Prostate Adenocarcinoma (TCGA, Firehose Legacy)
TCGA-YL-A9WI	Prostate Adenocarcinoma	D226N	Missense(FKHD)	PRIMARY	Prostate Adenocarcinoma (TCGA, Cell 2015)
TCGA-ZG-A9LB	Prostate Adenocarcinoma	H220Q	Missense(FKHD)	PRIMARY	Prostate Adenocarcinoma (TCGA, Firehose Legacy)
