# Supplementary material for: FOXA1 mutations co-opt nascent transcription factor networks in partnership with androgen receptor to enhance prostate tumorigenicity
Source: Cell Rep. Author manuscript; Available in PMC 2026 Apr 5. (PMC13050545; doi:10.1016/j.celrep.2026.116950)
Supplement: 3 [file NIHMS2151731-supplement-3.xlsx]

## Sheet: Luminal1
gene	cluster1	avgExpr	avg_logFC	statistic	auc	p_val	p_val_adj	percent_cluster1	percent_cluster2	cluster2
Asph	Luminal 1	1.77554	0.601891	6.69192e+07	0.728497	0	0	96.642	84.5256	others
Homer2	Luminal 1	0.999682	0.584361	65289476	0.710755	0	0	70.9601	36.5764	others
Pde4d	Luminal 1	1.83649	0.753377	63931723	0.695974	0	0	87.8922	68.9822	others
Tle4	Luminal 1	0.954812	0.504706	63313494	0.689244	0	0	71.2754	38.6825	others
Uhrf1bp1l	Luminal 1	1.10261	0.492606	6.29621e+07	0.685419	0	0	79.0162	57.8649	others
Eid1	Luminal 1	1.18476	0.463751	6.29538e+07	0.685329	0	0	84.9125	67.0488	others
Antxr2	Luminal 1	1.05078	0.586476	6.29472e+07	0.685256	0	0	68.3273	39.0001	others
Hacd1	Luminal 1	0.83311	0.531776	62944323	0.685225	0	0	60.1923	31.6462	others
Atp8a1	Luminal 1	0.877947	0.520519	6.27102e+07	0.682677	0	0	63.2981	32.8339	others
Tspan3	Luminal 1	1.46859	0.461066	6.27076e+07	0.682648	0	0	91.7547	81.7359	others
Cited1	Luminal 1	0.853968	0.664991	62663422	0.682167	0	0	48.6678	14.0726	others
Slc16a3	Luminal 1	1.06853	0.678545	62345608	0.678707	0	0	57.4019	28.4353	others
Plod2	Luminal 1	1.24619	0.546985	6.2197e+07	0.67709	0	0	79.568	60.7375	others
Mgat5	Luminal 1	1.59848	0.567551	6.21024e+07	0.67606	0	0	89.6106	71.5716	others
Marcks	Luminal 1	1.48957	0.423791	6.16039e+07	0.670633	0	0	93.4731	81.66	others
Tspan13	Luminal 1	0.790885	0.410649	6.15198e+07	0.669717	0	0	64.8589	35.0297	others
Ift57	Luminal 1	0.707835	0.40811	6.13631e+07	0.668012	0	0	59.7667	33.3725	others
Bod1l	Luminal 1	1.15823	0.400035	6.12247e+07	0.666504	0	0	84.3607	68.2364	others
Rgs2	Luminal 1	0.808549	0.465029	61196916	0.666203	0	0	59.0257	30.0925	others
Me2	Luminal 1	0.759844	0.436455	61123339	0.665402	0	0	59.6878	32.9167	others
Foxp1	Luminal 1	2.66675	0.414881	6.1121e+07	0.665376	0	0	99.2433	98.9504	others
Acsbg1	Luminal 1	0.613274	0.433842	60938106	0.663385	0	0	46.5553	14.7493	others
Sbp	Luminal 1	0.608335	0.503422	6.0869e+07	0.662633	0	0	40.5171	8.90761	others
Clca1	Luminal 1	1.19227	0.671496	60343094	0.656908	0	0	56.2195	25.5559	others
Impad1	Luminal 1	1.05456	0.374029	6.02871e+07	0.656298	3.8638e-299	5.75124e-297	80.4982	65.0255	others
Smad3	Luminal 1	0.834803	0.43943	60235563	0.655737	0	0	62.4941	40.4778	others
Slk	Luminal 1	1.70351	0.396704	6.01142e+07	0.654415	7.37926e-280	9.47931e-278	95.9483	88.2682	others
Agr2	Luminal 1	0.903137	0.482871	6.01073e+07	0.65434	0	0	58.6631	30.0304	others
Baiap2l1	Luminal 1	1.02136	0.39804	6.00706e+07	0.653941	1.32452e-295	1.91088e-293	77.1402	54.9924	others
Npnt	Luminal 1	0.596964	0.383274	5.99751e+07	0.652902	0	0	49.8975	22.4486	others
Kif5c	Luminal 1	0.473809	0.363898	59930025	0.652411	0	0	40.3279	10.6408	others
Rrbp1	Luminal 1	1.60357	0.342767	5.9776e+07	0.650734	8.20931e-268	9.68337e-266	96.0902	90.3535	others
Hilpda	Luminal 1	0.911966	0.427543	59750358	0.650455	3.50835e-307	5.48326e-305	65.2846	40.8231	others
Ube2n	Luminal 1	1.39574	0.322486	5.95988e+07	0.648805	8.19446e-264	9.37116e-262	94.2456	86.5419	others
Tmeff1	Luminal 1	0.582859	0.319083	59508942	0.647827	0	0	55.0213	28.9808	others
Steap1	Luminal 1	0.703227	0.342478	5.91517e+07	0.643938	3.9162e-299	5.78333e-297	59.6563	34.9675	others
Nbea	Luminal 1	1.74123	0.450338	5.90691e+07	0.643038	5.25645e-240	4.85639e-238	93.7727	80.7278	others
Cdc42bpa	Luminal 1	1.18401	0.40061	5.90248e+07	0.642556	5.06464e-246	4.97316e-244	80.2144	66.6068	others
Fry	Luminal 1	0.894582	0.382403	5.89139e+07	0.64135	1.24176e-267	1.44654e-265	66.8296	42.066	others
Tspan1	Luminal 1	1.50039	0.501353	5.88471e+07	0.640622	2.51878e-240	2.3386e-238	84.2819	57.0708	others
Osbpl6	Luminal 1	0.586552	0.344845	5.88247e+07	0.640378	0	0	48.4786	21.468	others
Plac8	Luminal 1	0.635683	0.434423	58745614	0.639517	0	0	39.3347	10.772	others
Dgkh	Luminal 1	0.507106	0.350732	5.87387e+07	0.639442	0	0	42.2986	16.4687	others
Gcc2	Luminal 1	0.960548	0.325032	5.8734e+07	0.63939	3.7432e-241	3.54564e-239	77.2032	59.315	others
Cmtm8	Luminal 1	0.544182	0.296263	58655390	0.638535	0	0	51.6948	26.2533	others
Aim2	Luminal 1	0.90181	0.331378	5.86119e+07	0.638062	1.18293e-240	1.1093e-238	72.4105	55.5793	others
Gmfb	Luminal 1	0.69796	0.325981	5.86039e+07	0.637974	6.20332e-264	7.18168e-262	60.7599	41.4653	others
Ank	Luminal 1	0.669857	0.340756	5.85239e+07	0.637103	1.03826e-284	1.37131e-282	55.2105	31.6324	others
Nsmaf	Luminal 1	0.888006	0.310727	5.84771e+07	0.636595	6.57661e-235	5.87354e-233	74.46	56.7187	others
Foxa1	Luminal 1	1.76991	0.465551	5.84482e+07	0.63628	1.46955e-218	1.13422e-216	92.4641	87.0046	others
Cgrrf1	Luminal 1	0.622894	0.355607	5.83542e+07	0.635256	3.70133e-288	5.06703e-286	51.0957	30.1132	others
Psip1	Luminal 1	1.22927	0.306515	5.82799e+07	0.634447	1.32734e-216	1.01196e-214	88.8854	77.5031	others
Zfp292	Luminal 1	1.76783	0.295118	5.82321e+07	0.633927	9.2674e-211	6.73682e-209	96.9573	94.4138	others
Cisd1	Luminal 1	1.14871	0.330036	5.82062e+07	0.633645	6.66972e-216	5.06439e-214	82.7369	71.178	others
R3hdm1	Luminal 1	1.35327	0.331143	5.81878e+07	0.633445	6.22249e-212	4.64952e-210	89.4845	80.8038	others
Phldb2	Luminal 1	0.924542	0.361689	58098766	0.632475	2.96822e-227	2.47418e-225	68.2327	48.7433	others
Hmga2	Luminal 1	0.945994	0.359029	5.80906e+07	0.632387	4.19911e-225	3.40928e-223	70.2507	49.5926	others
Epb41l2	Luminal 1	0.714393	0.320151	5.80745e+07	0.632212	5.0269e-242	4.81018e-240	60.7126	41.0095	others
Myo9a	Luminal 1	1.28253	0.532936	5.80517e+07	0.631963	1.203e-212	9.06115e-211	75.469	64.9979	others
Kmt5a	Luminal 1	1.08491	0.309968	5.80018e+07	0.63142	1.20982e-209	8.76068e-208	82.595	68.2779	others
Secisbp2l	Luminal 1	0.693268	0.299215	5.7901e+07	0.630323	8.59194e-233	7.56535e-231	61.9108	43.0051	others
Diaph1	Luminal 1	0.980394	0.304849	5.78914e+07	0.630218	3.88088e-209	2.78873e-207	78.4644	62.6778	others
Celf4	Luminal 1	0.714155	0.346781	57882080	0.630117	4.30449e-251	4.41151e-249	55.5573	33.697	others
Chchd10	Luminal 1	0.67494	0.345096	5.78809e+07	0.630104	5.62609e-271	6.76393e-269	51.7736	27.7931	others
Akap9	Luminal 1	1.40486	0.312852	5.78208e+07	0.629449	5.21139e-199	3.41747e-197	91.9912	83.4139	others
Ints12	Luminal 1	0.499982	0.286363	5.77724e+07	0.628923	1.44543e-284	1.89574e-282	47.4066	25.1139	others
Pir	Luminal 1	1.16572	0.353167	5.77407e+07	0.628578	1.34787e-200	8.9643e-199	81.4599	64.9772	others
mt-Nd4	Luminal 1	4.15067	0.21201	57595513	0.626997	1.10114e-187	6.25816e-186	100	99.9862	others
Ythdc1	Luminal 1	1.65601	0.296292	5.75698e+07	0.626717	2.2111e-189	1.27598e-187	96.2636	91.7277	others
mt-Co2	Luminal 1	5.7307	0.169276	57564714	0.626662	1.10447e-186	6.18338e-185	100	100	others
Ivns1abp	Luminal 1	0.944111	0.303414	5.75441e+07	0.626437	6.91117e-199	4.50066e-197	75.1695	61.4763	others
Dpy19l4	Luminal 1	0.870334	0.298727	5.75385e+07	0.626376	3.14748e-202	2.15441e-200	71.8745	56.4632	others
Slc19a2	Luminal 1	0.454041	0.27878	5.74656e+07	0.625583	4.22226e-302	6.49085e-300	42.8504	19.8522	others
Chd6	Luminal 1	1.54595	0.294033	5.74641e+07	0.625566	2.13216e-186	1.19014e-184	94.4821	88.648	others
Mxi1	Luminal 1	1.13083	0.293423	5.74157e+07	0.625039	9.7306e-189	5.58096e-187	84.5184	71.7235	others
Ugp2	Luminal 1	1.36207	0.32902	5.74156e+07	0.625039	8.44352e-187	4.74127e-185	89.5318	82.1088	others
Cd164	Luminal 1	0.98521	0.280411	5.73741e+07	0.624587	5.72558e-191	3.35573e-189	80.0095	66.7656	others
Plaat3	Luminal 1	0.587869	0.282762	5.73537e+07	0.624365	1.90077e-235	1.72217e-233	53.4132	32.4403	others
Thoc2	Luminal 1	1.47346	0.278753	5.73426e+07	0.624243	3.3215e-183	1.76472e-181	94.0249	88.4892	others
Mdh2	Luminal 1	1.82793	0.265711	5.73264e+07	0.624067	5.15764e-181	2.702e-179	98.5496	96.285	others
Eya1	Luminal 1	0.451122	0.305116	5.72761e+07	0.623519	0	0	37.7424	13.9345	others
Abcc4	Luminal 1	1.21474	0.36181	5.72722e+07	0.623477	5.07848e-185	2.785e-183	80.7189	64.3143	others
Me1	Luminal 1	0.769906	0.307464	5.71981e+07	0.622671	7.94267e-201	5.32017e-199	62.9671	46.4301	others
mt-Cytb	Luminal 1	4.869	0.230398	57190025	0.622583	5.49082e-175	2.73157e-173	100	99.9862	others
Smim31	Luminal 1	0.346403	0.232559	57177824	0.62245	0	0	36.7019	12.5397	others
Btg1	Luminal 1	2.45525	0.303658	57134988	0.621984	9.75533e-174	4.75224e-172	99.6532	98.4878	others
Kif2a	Luminal 1	0.806191	0.280927	5.71188e+07	0.621807	6.71859e-191	3.91719e-189	68.6899	53.4111	others
Gnaq	Luminal 1	1.59925	0.314636	5.71062e+07	0.62167	1.25185e-174	6.17853e-173	93.1105	87.2877	others
Procr	Luminal 1	0.439894	0.294053	56957350	0.62005	0	0	37.4271	14.4179	others
mt-Atp6	Luminal 1	5.88652	0.187544	5.69384e+07	0.619843	2.43398e-167	1.13274e-165	100	100	others
Hadhb	Luminal 1	0.914695	0.26206	5.69287e+07	0.619738	3.76612e-178	1.93517e-176	76.3992	64.5905	others
Cdv3	Luminal 1	1.07366	0.268736	5.69276e+07	0.619726	2.58886e-174	1.26773e-172	84.4711	72.6074	others
Unc13b	Luminal 1	0.706503	0.297809	5.69041e+07	0.61947	3.50102e-201	2.36193e-199	58.8207	38.9104	others
Tapt1	Luminal 1	0.708897	0.259388	5.69017e+07	0.619444	2.34722e-190	1.36291e-188	65.0638	46.9341	others
Clns1a	Luminal 1	0.873716	0.255947	5.68979e+07	0.619403	2.07372e-178	1.06848e-176	74.728	61.8975	others
Rbm39	Luminal 1	2.67554	0.216919	56862265	0.619015	1.91418e-165	8.77763e-164	99.9212	99.8895	others
Carnmt1	Luminal 1	0.950933	0.276504	5.68515e+07	0.618897	2.83925e-175	1.41623e-173	76.8564	61.794	others
Cox6a1	Luminal 1	2.46299	0.234548	5.6838e+07	0.61875	7.9388e-165	3.59643e-163	99.7793	99.5166	others
Oat	Luminal 1	0.869699	0.266938	5.68071e+07	0.618414	2.38914e-176	1.20777e-174	73.0411	59.3841	others
Micos10	Luminal 1	1.83389	0.212919	5.68009e+07	0.618347	4.38966e-165	2.00311e-163	98.7861	97.5901	others
Sri	Luminal 1	1.02361	0.266095	5.67841e+07	0.618163	7.54839e-171	3.60229e-169	80.8923	70.7292	others
Hnrnpdl	Luminal 1	1.1429	0.248133	5.67505e+07	0.617798	7.27432e-168	3.39378e-166	88.507	78.3801	others
Fam107b	Luminal 1	0.781856	0.297843	5.67294e+07	0.617568	3.6943e-188	2.11239e-186	62.4783	42.3906	others
Pbx3	Luminal 1	0.759403	0.334372	56728152	0.617555	5.91179e-194	3.64722e-192	57.9536	39.7528	others
Lrba	Luminal 1	1.72308	0.30565	5.6715e+07	0.617411	2.885e-162	1.27915e-160	94.892	90.3535	others
Prelid2	Luminal 1	0.899613	0.292584	5.67139e+07	0.617399	2.70808e-174	1.32266e-172	70.6606	55.1443	others
Cox8a	Luminal 1	3.01856	0.14862	56621917	0.616398	3.33944e-158	1.42344e-156	99.9369	100	others
Espn	Luminal 1	0.900936	0.318085	56605333	0.616218	9.36715e-175	4.64765e-173	66.8611	49.8343	others
Akr1c12	Luminal 1	0.323347	0.245798	5.65427e+07	0.615536	0	0	31.3101	8.82475	others
Cd24a	Luminal 1	1.8048	0.296035	5.6541e+07	0.615517	7.04087e-157	2.98085e-155	96.8312	91.997	others
Tgoln1	Luminal 1	0.675349	0.257062	5.6533e+07	0.61543	3.40692e-181	1.78983e-179	61.4063	45.1802	others
Ndufa4	Luminal 1	2.10564	0.26714	5.65178e+07	0.615265	1.03382e-155	4.33766e-154	99.0383	97.3968	others
Slc22a23	Luminal 1	0.943001	0.302247	5.64994e+07	0.615064	1.77471e-166	8.17805e-165	72.1898	56.4563	others
Micu1	Luminal 1	0.783312	0.278344	5.64938e+07	0.615004	3.62804e-172	1.7492e-170	66.5143	51.816	others
Spcs3	Luminal 1	0.715529	0.250505	5.64213e+07	0.614214	3.46905e-172	1.67686e-170	64.8431	50.4903	others
Prkca	Luminal 1	1.54749	0.35958	56379133	0.613755	2.05082e-153	8.37978e-152	88.9484	77.5169	others
Basp1	Luminal 1	1.00105	0.310305	5.62958e+07	0.612848	8.92905e-162	3.93109e-160	72.4736	51.1255	others
Nos1ap	Luminal 1	0.533918	0.295507	56268062	0.612546	2.71268e-222	2.12872e-220	44.285	24.6237	others
mt-Nd1	Luminal 1	4.73327	0.162282	5.62657e+07	0.612521	9.18477e-148	3.58876e-146	100	99.9862	others
Mctp2	Luminal 1	0.80883	0.285497	5.62298e+07	0.612129	9.15522e-165	4.1375e-163	65.2057	49.2819	others
Gipc2	Luminal 1	0.351792	0.223348	56224605	0.612073	6.26958e-293	8.84105e-291	35.8032	13.8724	others
Arhgap26	Luminal 1	0.518627	0.285234	56203158	0.611839	1.24724e-225	1.01704e-223	43.2918	23.1598	others
Zdhhc20	Luminal 1	1.04918	0.253941	5.61388e+07	0.611138	1.26925e-150	5.03272e-149	82.4216	71.8892	others
Ero1l	Luminal 1	1.70481	0.330312	5.61158e+07	0.610889	4.58224e-145	1.7432e-143	93.4731	86.3624	others
Pkp2	Luminal 1	0.462494	0.233569	5.61102e+07	0.610828	6.44335e-212	4.79544e-210	45.6409	25.4178	others
Psma2	Luminal 1	1.75564	0.193599	5.61066e+07	0.610788	2.55227e-145	9.72924e-144	98.6284	97.5901	others
Cox7a2	Luminal 1	2.17385	0.173293	5.61031e+07	0.610751	3.76896e-144	1.42514e-142	99.6689	99.5788	others
Pgm2	Luminal 1	0.490633	0.23839	56092195	0.610631	5.34003e-199	3.48963e-197	48.053	29.2432	others
Plxdc2	Luminal 1	0.703485	0.312759	5.60903e+07	0.610611	2.20482e-179	1.1423e-177	53.8704	36.0586	others
Pi4k2b	Luminal 1	0.724464	0.25333	5.60561e+07	0.610239	6.03027e-161	2.62408e-159	64.0391	49.2681	others
Tmem189	Luminal 1	0.545187	0.257239	56009812	0.609735	3.62196e-186	2.01572e-184	50.2601	32.9858	others
Uqcrb	Luminal 1	2.09596	0.184975	5.6006e+07	0.609693	1.69994e-141	6.22704e-140	99.3379	99.2473	others
Tbx3	Luminal 1	1.06411	0.255709	5.6002e+07	0.60965	2.34348e-146	9.08098e-145	82.8472	71.4335	others
Atp5b	Luminal 1	2.5826	0.168661	5.59708e+07	0.60931	6.11859e-140	2.22824e-138	99.9685	99.9724	others
Otud7b	Luminal 1	0.879973	0.261209	5.59367e+07	0.608939	1.88462e-149	7.44128e-148	72.1898	58.7902	others
Hnrnpll	Luminal 1	0.765596	0.230494	5.59114e+07	0.608664	5.83934e-152	2.33511e-150	69.0525	55.897	others
Ppa1	Luminal 1	0.782237	0.250243	5.58835e+07	0.608359	1.96633e-152	7.94796e-151	66.6877	51.526	others
Baz2b	Luminal 1	1.73943	0.286786	5.58671e+07	0.608182	4.84015e-138	1.74236e-136	94.9078	91.4653	others
Ankrd37	Luminal 1	1.05886	0.264481	5.58592e+07	0.608096	1.59191e-142	5.88882e-141	80.7662	67.5045	others
Pfdn4	Luminal 1	0.729542	0.230901	5.58563e+07	0.608063	2.62388e-152	1.05603e-150	66.3724	53.1833	others
Uqcrh	Luminal 1	2.48134	0.142412	5.58096e+07	0.607555	9.26738e-136	3.22467e-134	99.8896	99.9517	others
Tmsb4x	Luminal 1	2.93818	0.287578	55790249	0.607344	9.0829e-135	3.10857e-133	99.5428	99.4614	others
Slc41a2	Luminal 1	0.254431	0.209245	55783257	0.607268	0	0	26.4701	5.22027	others
Vdac2	Luminal 1	1.5917	0.199651	5.57718e+07	0.607143	1.57324e-136	5.51516e-135	97.3514	95.3321	others
Fdx1	Luminal 1	0.939197	0.229103	5.57656e+07	0.607076	9.1413e-142	3.35509e-140	78.5117	68.2364	others
Rbis	Luminal 1	1.36802	0.208232	5.57493e+07	0.606899	5.22743e-137	1.84287e-135	94.0722	89.8702	others
mt-Nd5	Luminal 1	2.97818	0.171023	5.57393e+07	0.60679	1.79807e-133	6.03269e-132	99.9842	99.9448	others
2510009E07Rik	Luminal 1	0.325094	0.218203	5.57308e+07	0.606697	1.82192e-283	2.37293e-281	33.1231	12.7123	others
G3bp2	Luminal 1	1.18573	0.232442	5.57286e+07	0.606673	2.08984e-137	7.42328e-136	89.3741	80.6104	others
Stam	Luminal 1	0.591246	0.226154	5.57286e+07	0.606673	3.92153e-161	1.71043e-159	56.9604	41.1062	others
Smap1	Luminal 1	1.02858	0.257547	5.57129e+07	0.606502	5.43667e-139	1.97224e-137	80.1671	70.7292	others
Herc2	Luminal 1	0.81946	0.242856	5.56648e+07	0.605979	6.90999e-143	2.56627e-141	69.9038	57.9202	others
Uqcr11	Luminal 1	2.04064	0.186172	5.56645e+07	0.605976	2.78588e-132	9.19881e-131	99.2906	98.8468	others
Ubr1	Luminal 1	0.702339	0.241053	5.56506e+07	0.605824	1.90441e-149	7.5036e-148	62.8567	48.3773	others
Bnip3	Luminal 1	2.05099	0.249091	5.56102e+07	0.605384	1.80809e-130	5.84667e-129	97.5721	95.9674	others
Rab3ip	Luminal 1	0.61275	0.223091	5.55925e+07	0.605192	3.21245e-155	1.34485e-153	58.537	41.2857	others
Rell1	Luminal 1	0.900733	0.254024	5.55816e+07	0.605074	3.09791e-138	1.11733e-136	73.0884	60.6132	others
Cd47	Luminal 1	1.20959	0.242081	5.55784e+07	0.605038	4.54125e-133	1.50745e-131	87.7818	80.9902	others
Hspa4l	Luminal 1	0.911132	0.267793	5.55683e+07	0.604929	2.12291e-138	7.6715e-137	72.3002	58.4381	others
Cct5	Luminal 1	1.69459	0.203401	5.55581e+07	0.604818	3.14895e-130	1.01301e-128	97.7298	96.2229	others
Selenbp1	Luminal 1	0.8456	0.286546	55558012	0.604816	5.79554e-145	2.20031e-143	63.6923	47.7973	others
Cycs	Luminal 1	1.23384	0.254654	5.55483e+07	0.60471	1.15696e-131	3.79349e-130	87.766	77.6826	others
Inpp4b	Luminal 1	0.406807	0.298394	5.55445e+07	0.604669	1.66043e-289	2.2898e-287	31.3574	11.4832	others
Ramp1	Luminal 1	0.381844	0.234433	5.55076e+07	0.604267	2.69311e-252	2.80607e-250	34.7943	14.5077	others
Plekhh2	Luminal 1	0.50626	0.228784	55467792	0.603834	1.01734e-172	4.9303e-171	48.3683	30.2652	others
Vps13d	Luminal 1	0.91766	0.259066	5.54634e+07	0.603786	1.22445e-134	4.16023e-133	72.5524	61.5039	others
Golgb1	Luminal 1	1.21235	0.248183	5.53872e+07	0.602957	1.35367e-127	4.21029e-126	87.4034	78.3179	others
Kif1b	Luminal 1	0.933106	0.243094	5.53707e+07	0.602777	3.97897e-131	1.2911e-129	75.6109	63.6169	others
Zfp106	Luminal 1	0.799429	0.21528	5.5269e+07	0.60167	2.37435e-131	7.71766e-130	71.2754	59.8605	others
Cds1	Luminal 1	0.324226	0.209885	55246346	0.601423	3.97789e-248	4.01104e-246	33.1231	13.8931	others
Rfx3	Luminal 1	1.20638	0.280613	5.52286e+07	0.60123	1.18327e-123	3.56216e-122	82.7842	72.5521	others
Hsd17b12	Luminal 1	1.11961	0.219815	5.52152e+07	0.601084	4.96229e-124	1.49867e-122	86.9462	77.8967	others
Rims2	Luminal 1	0.652903	0.273949	55204079	0.600963	1.93848e-162	8.6152e-161	49.2038	29.692	others
Sbno1	Luminal 1	1.05609	0.223473	5.51951e+07	0.600866	4.56204e-124	1.38448e-122	83.4306	73.947	others
Ccny	Luminal 1	1.04539	0.230886	5.51615e+07	0.6005	1.9573e-123	5.88289e-122	82.1378	73.2426	others
Mgat3	Luminal 1	0.517186	0.221848	55146355	0.600335	1.80397e-161	7.92355e-160	48.1003	30.1201	others
Deptor	Luminal 1	0.416768	0.219466	5.51255e+07	0.600108	3.42964e-193	2.08164e-191	39.7919	21.033	others
Plekha1	Luminal 1	0.568186	0.218934	55119848	0.600046	2.27286e-145	8.69948e-144	54.1227	38.6756	others
Pdk1	Luminal 1	1.10187	0.218855	5.50607e+07	0.599402	3.66102e-120	1.06453e-118	84.9913	77.3995	others
4933439K11Rik	Luminal 1	0.306089	0.204006	55047170	0.599255	1.99078e-258	2.2093e-256	31.0106	11.9321	others
Ralgps2	Luminal 1	0.623771	0.22042	5.50326e+07	0.599096	4.30146e-137	1.52215e-135	57.8275	42.4734	others
Upk1b	Luminal 1	0.398771	0.19196	5.50214e+07	0.598975	2.68714e-204	1.85968e-202	38.3415	17.5252	others
Slco2a1	Luminal 1	0.572341	0.24276	5.50192e+07	0.59895	7.17593e-153	2.9194e-151	49.4246	31.9155	others
Epha7	Luminal 1	0.430787	0.258738	55002474	0.598769	3.21739e-222	2.50383e-220	34.3686	15.426	others
Add1	Luminal 1	0.859302	0.220595	5.49964e+07	0.598703	2.07e-122	6.16237e-121	73.3092	62.4016	others
Kdm1a	Luminal 1	0.906925	0.205917	5.49895e+07	0.598627	6.04189e-121	1.77611e-119	78.0545	68.3193	others
Samd5	Luminal 1	0.265152	0.208979	54958595	0.598291	0	0	25.0197	5.3929	others
Ncoa2	Luminal 1	1.16563	0.255087	5.49151e+07	0.597818	9.07481e-116	2.54027e-114	82.6896	75.5213	others
Arf4	Luminal 1	1.6232	0.219798	5.49093e+07	0.597754	1.22106e-113	3.3238e-112	96.8312	93.9994	others
mt-Nd2	Luminal 1	4.59551	0.133601	54887641	0.597518	1.74273e-111	4.61651e-110	99.9842	100	others
Lyst	Luminal 1	0.676732	0.229807	54850542	0.597115	3.52699e-129	1.11927e-127	59.2464	44.5588	others
Herc4	Luminal 1	0.896002	0.239415	5.4807e+07	0.59664	4.00139e-117	1.13534e-115	72.8204	61.6628	others
Nhs	Luminal 1	0.377277	0.23272	54792925	0.596487	1.01134e-224	8.14067e-223	32.6817	13.9967	others
Steap2	Luminal 1	0.586676	0.218973	54785046	0.596402	5.55817e-135	1.91273e-133	53.8862	38.4615	others
Glg1	Luminal 1	1.56077	0.203342	5.4769e+07	0.596227	2.40313e-110	6.31244e-109	96.2478	92.8118	others
Fgfbp1	Luminal 1	1.16216	0.292959	5.47597e+07	0.596125	1.10943e-116	3.11488e-115	72.9623	53.0935	others
Nrd1	Luminal 1	0.764351	0.213383	5.47397e+07	0.595908	1.63255e-118	4.66744e-117	67.8543	56.8982	others
Sntb2	Luminal 1	0.799495	0.272236	54735627	0.595864	2.32991e-121	6.87068e-120	62.4941	50.0898	others
Abcb1b	Luminal 1	0.402853	0.224193	54729632	0.595798	3.53016e-190	2.04346e-188	36.6546	18.6715	others
Cxcl5	Luminal 1	0.627108	0.259068	54707254	0.595555	2.12327e-159	9.13348e-158	44.1274	25.038	others
Cux1	Luminal 1	1.20745	0.217738	5.4682e+07	0.59528	1.28048e-109	3.34011e-108	88.1759	80.9557	others
S100a13	Luminal 1	0.711998	0.227376	5.46797e+07	0.595255	2.62666e-121	7.7336e-120	60.9333	48.8468	others
Vps36	Luminal 1	0.918378	0.208183	5.46779e+07	0.595235	1.64248e-112	4.40697e-111	77.5185	66.4273	others
Stxbp6	Luminal 1	0.753621	0.250695	5.46749e+07	0.595202	2.0522e-121	6.06126e-120	61.3117	47.3484	others
Shroom3	Luminal 1	0.608998	0.22341	5.46358e+07	0.594777	3.33664e-133	1.11152e-131	52.7038	35.9688	others
Cyb5a	Luminal 1	1.30095	0.203672	5.46127e+07	0.594525	1.52989e-107	3.94679e-106	91.7862	86.0862	others
Camsap2	Luminal 1	0.778437	0.228607	5.45876e+07	0.594252	4.86845e-115	1.35472e-113	65.8994	54.7507	others
Slc35a1	Luminal 1	0.694355	0.201544	5.45873e+07	0.594249	2.84342e-117	8.08004e-116	64.3386	51.8782	others
Arhgef38	Luminal 1	0.648516	0.255996	54581748	0.594188	1.46969e-143	5.50182e-142	47.9741	29.0499	others
Prdx4	Luminal 1	1.14774	0.218445	5.45635e+07	0.59399	6.13483e-107	1.57184e-105	85.4328	76.4259	others
Rnf130	Luminal 1	1.03723	0.206795	5.44743e+07	0.593018	7.87405e-106	1.99027e-104	82.8945	72.7593	others
Atp5o	Luminal 1	1.95858	0.173269	5.44709e+07	0.592982	2.42934e-102	5.92488e-101	99.1329	98.5844	others
Eif5	Luminal 1	1.72338	0.181243	5.44637e+07	0.592904	1.2086e-102	2.95533e-101	98.25	96.6994	others
Chchd2	Luminal 1	2.83093	0.135103	5.44624e+07	0.592889	1.63389e-101	3.92364e-100	99.9369	99.9586	others
Lpin2	Luminal 1	0.717186	0.221505	5.44603e+07	0.592866	1.42997e-114	3.96732e-113	62.3995	49.8757	others
Gspt1	Luminal 1	0.890557	0.200913	5.44545e+07	0.592803	2.38529e-107	6.13663e-106	75.8474	65.7161	others
Evi5	Luminal 1	0.741103	0.211233	5.44378e+07	0.592622	4.29826e-112	1.14346e-110	65.3003	52.5066	others
Kdm3a	Luminal 1	1.21046	0.226132	5.44036e+07	0.592249	9.03298e-103	2.21167e-101	86.0003	78.6563	others
Grb14	Luminal 1	0.274351	0.186046	54380641	0.591999	9.24678e-258	1.00828e-255	27.4791	9.24596	others
Bax	Luminal 1	1.24717	0.212578	5.43713e+07	0.591897	5.14571e-102	1.2501e-100	89.8313	83.3448	others
Pdap1	Luminal 1	1.44358	0.203538	5.43689e+07	0.591871	5.4197e-101	1.27857e-99	94.4979	89.6285	others
Stk3	Luminal 1	1.17428	0.221587	5.43598e+07	0.591773	6.43925e-102	1.55629e-100	85.0229	77.8484	others
Prpf40a	Luminal 1	1.30684	0.19663	5.43544e+07	0.591714	3.0824e-101	7.32705e-100	91.6916	86.2105	others
Rnf4	Luminal 1	0.762506	0.194199	5.43535e+07	0.591704	5.75324e-108	1.49242e-106	69.289	58.5347	others
Fbxo30	Luminal 1	0.475532	0.206784	5.43488e+07	0.591652	5.71375e-137	2.01053e-135	45.5305	30.4102	others
Phtf2	Luminal 1	0.498147	0.211575	5.43369e+07	0.591523	5.70303e-134	1.91685e-132	46.5237	31.5219	others
Cadps2	Luminal 1	1.43653	0.279377	54323001	0.591372	9.26341e-100	2.15285e-98	88.2863	75.5421	others
Ran	Luminal 1	2.16303	0.24407	5.42687e+07	0.59078	3.16326e-97	7.07958e-96	99.1487	97.2449	others
Lyn	Luminal 1	1.0798	0.237903	5.42634e+07	0.590723	1.11951e-100	2.62455e-99	80.4824	66.524	others
Pla2g4a	Luminal 1	0.612324	0.209891	5.4254e+07	0.590621	8.38971e-117	2.37687e-115	55.51	40.7057	others
Hnrnpd	Luminal 1	1.16623	0.196274	5.42335e+07	0.590397	3.86791e-99	8.90094e-98	87.8606	81.0247	others
Dock11	Luminal 1	0.751417	0.233643	54218732	0.590237	2.93247e-110	7.69209e-109	60.0032	45.636	others
Pum1	Luminal 1	1.51578	0.195379	5.42045e+07	0.590082	5.77313e-97	1.28593e-95	94.2929	91.631	others
Kalrn	Luminal 1	0.351501	0.209702	5.41937e+07	0.589964	1.87467e-195	1.17985e-193	31.7515	14.4524	others
Eif4h	Luminal 1	1.36114	0.176951	5.4193e+07	0.589956	1.48427e-97	3.34586e-96	94.6871	90.3604	others
Sem1	Luminal 1	2.13267	0.137313	5.41845e+07	0.589864	1.18405e-95	2.59425e-94	99.7478	99.6824	others
Fdps	Luminal 1	1.70437	0.269688	5.41691e+07	0.589697	2.13169e-95	4.65424e-94	93.4731	86.2105	others
Ostf1	Luminal 1	1.20469	0.192348	5.41636e+07	0.589636	2.2777e-97	5.10984e-96	89.1219	83.3863	others
Bzw1	Luminal 1	1.21026	0.191057	5.4139e+07	0.589369	8.44466e-97	1.87431e-95	90.1309	83.6556	others
Atp6v1a	Luminal 1	0.979427	0.200729	5.41148e+07	0.589105	6.26473e-98	1.4156e-96	79.4104	71.4197	others
Atp6v0e	Luminal 1	1.70597	0.18609	5.41104e+07	0.589057	1.51766e-94	3.27545e-93	97.6667	96.727	others
Hes6	Luminal 1	0.899664	0.223574	5.4089e+07	0.588824	2.28011e-99	5.25997e-98	71.0705	60.9515	others
Atp13a3	Luminal 1	0.894796	0.206309	5.40815e+07	0.588742	1.79659e-98	4.09915e-97	74.7438	64.1348	others
Htatip2	Luminal 1	0.532297	0.205299	54069056	0.588607	2.59549e-119	7.5121e-118	48.9989	35.6719	others
Cox5a	Luminal 1	2.04502	0.153768	5.40556e+07	0.588461	1.12065e-92	2.36955e-91	99.2433	99.123	others
Gm20275	Luminal 1	0.70088	0.336762	54043842	0.588333	1.04193e-116	2.92974e-115	48.3367	37.2739	others
Birc6	Luminal 1	1.64654	0.181299	5.40417e+07	0.588309	6.15039e-93	1.30783e-91	96.3424	94.7452	others
Stk39	Luminal 1	0.826499	0.223277	5.40324e+07	0.588208	2.12315e-100	4.95887e-99	66.6404	53.7011	others
Eif2s2	Luminal 1	1.84986	0.176559	5.40283e+07	0.588163	2.63243e-92	5.5411e-91	98.8491	97.2932	others
Tec	Luminal 1	0.475664	0.195122	5.40277e+07	0.588157	1.24615e-129	3.98151e-128	44.758	28.6563	others
March6	Luminal 1	0.822516	0.196363	5.40219e+07	0.588094	2.55162e-98	5.78666e-97	72.0952	61.4487	others
Ndufa8	Luminal 1	1.53809	0.179829	5.40135e+07	0.588002	1.01862e-92	2.15623e-91	95.9483	93.9235	others
Tet2	Luminal 1	0.86413	0.206189	5.40083e+07	0.587946	2.21335e-97	4.97739e-96	71.7957	61.8699	others
Trerf1	Luminal 1	0.91098	0.221816	5.39932e+07	0.587782	1.3684e-96	3.03361e-95	72.1425	61.6558	others
Arhgef12	Luminal 1	1.31672	0.192011	5.39825e+07	0.587665	1.32127e-92	2.79059e-91	90.7457	86.7836	others
Rasef	Luminal 1	0.689883	0.20019	5.39812e+07	0.587651	3.10554e-103	7.6336e-102	61.9896	47.742	others
Akr1c13	Luminal 1	0.339096	0.183281	5.39612e+07	0.587433	8.28775e-162	3.65733e-160	34.7785	18.7336	others
Mgst3	Luminal 1	0.9279	0.2189	5.39476e+07	0.587285	4.47471e-95	9.74717e-94	72.4894	64.121	others
Tmprss2	Luminal 1	0.689125	0.207344	53930067	0.587094	3.05806e-105	7.6472e-104	58.3478	42.5494	others
Mecom	Luminal 1	1.49789	0.287377	53923167	0.587019	1.56426e-90	3.24533e-89	85.3066	77.1924	others
Eea1	Luminal 1	0.811219	0.217982	5.39194e+07	0.586978	6.88228e-97	1.52935e-95	67.9647	58.224	others
Jmy	Luminal 1	0.66102	0.191431	5.39142e+07	0.586921	1.89307e-101	4.52288e-100	61.1067	49.6824	others
Atp2c2	Luminal 1	0.300706	0.167356	53909808	0.586874	1.9023e-176	9.64262e-175	32.3349	15.5503	others
Glipr1	Luminal 1	0.614383	0.243802	5.38922e+07	0.586682	5.98936e-114	1.63747e-112	48.9516	35.3819	others
Mia3	Luminal 1	0.830512	0.18971	5.38821e+07	0.586572	9.31642e-95	2.01999e-93	72.5367	61.4349	others
Acot7	Luminal 1	0.769979	0.196976	5.38712e+07	0.586454	2.05139e-96	4.537e-95	66.9084	55.9246	others
Stox2	Luminal 1	1.19878	0.260094	5.38598e+07	0.586329	8.72138e-91	1.81542e-89	80.0568	67.4147	others
Aldh2	Luminal 1	0.995976	0.196663	5.38582e+07	0.586312	1.06352e-91	2.22615e-90	80.7031	70.6739	others
Ralgapb	Luminal 1	0.667607	0.191967	5.38384e+07	0.586096	1.48579e-99	3.43178e-98	61.1856	49.2542	others
Ndufs7	Luminal 1	1.15327	0.176547	5.38217e+07	0.585914	4.63802e-90	9.52751e-89	88.5543	83.4415	others
Eif1b	Luminal 1	0.734931	0.190161	5.38137e+07	0.585827	1.23281e-95	2.69795e-94	66.6562	57.4506	others
Zcchc24	Luminal 1	0.284975	0.173222	53791159	0.585582	4.04571e-191	2.3786e-189	29.4025	12.9057	others
Mib1	Luminal 1	1.00634	0.195934	5.37845e+07	0.585509	4.54426e-90	9.35539e-89	80.6716	73.3807	others
Exoc6	Luminal 1	0.326151	0.162818	5.37626e+07	0.585271	2.11361e-151	8.41628e-150	35.5195	19.2377	others
Wfdc2	Luminal 1	2.60056	0.373681	53744063	0.585069	2.04396e-85	3.96836e-84	97.1622	88.9311	others
Krt18	Luminal 1	1.53459	0.278153	53736604	0.584988	1.15819e-86	2.28892e-85	89.4687	70.888	others
Fbxo10	Luminal 1	0.325892	0.170168	53733632	0.584956	1.92773e-150	7.62753e-149	34.9834	19.4863	others
Atxn7l3b	Luminal 1	1.186	0.181263	5.3731e+07	0.584927	8.96709e-88	1.80448e-86	89.4372	83.6832	others
Stimate	Luminal 1	0.411866	0.198162	5.37233e+07	0.584843	3.38474e-128	1.05978e-126	40.3595	26.2878	others
Ier3ip1	Luminal 1	1.26063	0.190305	5.37146e+07	0.584749	3.39881e-87	6.75978e-86	90.9349	86.8388	others
Tshz2	Luminal 1	1.48944	0.308105	53682227	0.584396	2.38734e-85	4.63025e-84	84.3607	79.333	others
Hectd2	Luminal 1	0.261822	0.164918	53632549	0.583855	8.31961e-202	5.65342e-200	27.416	10.917	others
Pou2f1	Luminal 1	0.698753	0.196854	5.3617e+07	0.583686	1.96765e-93	4.2079e-92	61.6428	49.8343	others
Ube2k	Luminal 1	1.33584	0.175818	5.36084e+07	0.583592	2.11681e-84	4.06769e-83	92.5114	88.4546	others
Tbc1d32	Luminal 1	0.538469	0.211941	53600939	0.583511	1.48756e-106	3.79065e-105	47.9268	35.7547	others
Chsy3	Luminal 1	0.282992	0.201711	5.35966e+07	0.583463	7.11127e-256	7.57795e-254	23.4589	6.82226	others
Fam13b	Luminal 1	0.890737	0.203363	5.3582e+07	0.583305	4.82615e-87	9.58839e-86	72.3002	64.2798	others
Ube2r2	Luminal 1	1.65796	0.156106	5.35714e+07	0.58319	6.53289e-83	1.22647e-81	98.3131	96.651	others
Rere	Luminal 1	1.76472	0.19572	5.35691e+07	0.583165	2.75243e-82	5.13139e-81	94.9393	94.4414	others
Slc25a5	Luminal 1	2.09849	0.180308	5.35688e+07	0.583161	5.61594e-82	1.04388e-80	99.2275	98.177	others
Kmt2c	Luminal 1	1.36975	0.204661	5.35666e+07	0.583137	4.97264e-83	9.35426e-82	90.3043	84.5878	others
Hsp90b1	Luminal 1	1.78345	0.202831	5.35504e+07	0.58296	6.54339e-82	1.21266e-80	97.2253	95.1664	others
Polb	Luminal 1	0.693965	0.172476	5.35494e+07	0.58295	3.10175e-90	6.41381e-89	65.6945	55.1857	others
Cdkn1a	Luminal 1	0.994427	0.275756	5.3548e+07	0.582935	3.39198e-89	6.89984e-88	65.1742	51.7608	others
Arl5b	Luminal 1	0.459496	0.183095	5.35128e+07	0.582552	4.83332e-111	1.27495e-109	45.0733	30.9971	others
Ccdc34	Luminal 1	1.039	0.214312	5.34816e+07	0.582212	3.43565e-83	6.48899e-82	77.8023	67.8774	others
Dsc3	Luminal 1	0.888313	0.210211	5.34801e+07	0.582196	1.89839e-85	3.68957e-84	70.8655	59.315	others
Idh1	Luminal 1	0.839274	0.196805	5.34681e+07	0.582065	1.88893e-85	3.67499e-84	69.825	60.9308	others
Hmgcr	Luminal 1	0.834753	0.200783	5.34616e+07	0.581994	4.57563e-86	8.96718e-85	68.2012	56.4563	others
Lrp10	Luminal 1	0.643407	0.173189	5.34424e+07	0.581785	9.83927e-90	2.01019e-88	61.5797	51.7539	others
Clca3a2	Luminal 1	0.280274	0.204016	53440883	0.581769	1.19798e-246	1.18879e-244	23.0963	6.90512	others
Ddt	Luminal 1	0.931284	0.175649	5.34407e+07	0.581766	3.68112e-83	6.94562e-82	78.5748	71.0675	others
Nmt2	Luminal 1	0.602059	0.174637	5.34185e+07	0.581525	6.48868e-92	1.36277e-90	57.8275	45.9536	others
Inppl1	Luminal 1	0.381507	0.158317	53416578	0.581504	7.56242e-116	2.12008e-114	41.6837	27.4341	others
Ankrd17	Luminal 1	1.80492	0.187643	5.34014e+07	0.581339	8.84696e-79	1.58628e-77	96.7208	95.4426	others
Gng10	Luminal 1	0.708083	0.173413	5.33979e+07	0.5813	2.48007e-86	4.87566e-85	65.253	56.3113	others
Myh7	Luminal 1	0.189016	0.141252	53397675	0.581298	5.60994e-263	6.37663e-261	22.0873	5.95912	others
Spint1	Luminal 1	0.807012	0.197406	5.33976e+07	0.581297	3.09764e-85	6.00167e-84	67.3971	55.2548	others
Atp6v0c	Luminal 1	1.75492	0.148677	5.338e+07	0.581106	1.35575e-78	2.42625e-77	97.7928	97.5487	others
Acsl5	Luminal 1	0.732728	0.18476	5.3373e+07	0.58103	8.57228e-86	1.67298e-84	64.9377	54.2743	others
Golga4	Luminal 1	0.826118	0.178462	5.33723e+07	0.581022	3.87976e-83	7.31306e-82	72.9939	62.5673	others
Txnrd1	Luminal 1	0.808284	0.182929	5.33651e+07	0.580944	1.71981e-83	3.25809e-82	69.9827	60.0262	others
St13	Luminal 1	1.3135	0.165009	5.33628e+07	0.580919	2.04997e-79	3.69684e-78	93.6938	88.9794	others
Dock4	Luminal 1	0.292652	0.171188	5.33601e+07	0.58089	3.51383e-169	1.65168e-167	29.0084	13.4028	others
Axl	Luminal 1	0.500427	0.201344	5.33596e+07	0.580884	1.68597e-105	4.22168e-104	44.6476	31.8533	others
Homer1	Luminal 1	0.578186	0.184644	5.33506e+07	0.580786	3.23342e-94	6.95446e-93	53.1452	40.4778	others
Sltm	Luminal 1	1.18827	0.175394	5.33484e+07	0.580762	2.59324e-79	4.67207e-78	88.5858	82.5577	others
Leprotl1	Luminal 1	0.579508	0.163304	5.33377e+07	0.580645	4.59875e-90	9.45718e-89	58.1428	46.6027	others
Cyp2s1	Luminal 1	0.377633	0.174749	53331896	0.580582	1.18439e-127	3.6899e-126	36.7019	21.613	others
Mpp6	Luminal 1	0.693426	0.180045	5.33293e+07	0.580554	7.66672e-86	1.4978e-84	63.44	52.5894	others
Mlph	Luminal 1	0.313743	0.152194	53315434	0.580403	4.04304e-144	1.5257e-142	33.1231	17.1661	others
Egln1	Luminal 1	1.35583	0.183302	5.33135e+07	0.580382	6.74615e-78	1.19814e-76	92.1015	86.7214	others
Pam16	Luminal 1	0.690425	0.164071	5.32503e+07	0.579694	2.53533e-83	4.7982e-82	65.253	55.6208	others
Srrm2	Luminal 1	1.73852	0.150435	5.32363e+07	0.579541	9.76706e-76	1.67289e-74	98.3289	97.0377	others
Prrc2c	Luminal 1	1.78347	0.156286	5.32354e+07	0.579531	1.45301e-75	2.48642e-74	98.4392	96.9825	others
E130308A19Rik	Luminal 1	0.584995	0.177698	5.32277e+07	0.579448	1.03776e-89	2.11787e-88	54.6271	42.1834	others
March5	Luminal 1	0.806247	0.163664	5.32272e+07	0.579442	3.73878e-80	6.79465e-79	72.7258	64.6665	others
Vcp	Luminal 1	1.481	0.149989	5.3217e+07	0.579332	5.89241e-76	1.01387e-74	96.7523	94.1859	others
Ciao2a	Luminal 1	0.762373	0.16374	5.32129e+07	0.579287	1.22126e-80	2.23242e-79	69.6358	61.9044	others
Rbbp6	Luminal 1	1.13866	0.174465	5.32086e+07	0.57924	8.85238e-77	1.54156e-75	87.4665	81.4183	others
Ube2i	Luminal 1	1.48082	0.143749	5.32061e+07	0.579213	9.0526e-76	1.55335e-74	96.5631	94.2342	others
Dock5	Luminal 1	0.472869	0.19376	5.31849e+07	0.578982	3.68462e-106	9.33853e-105	42.0464	28.4974	others
Nipbl	Luminal 1	1.6876	0.168495	5.31566e+07	0.578673	5.09503e-74	8.52429e-73	96.1532	94.7452	others
Vldlr	Luminal 1	0.634251	0.174333	5.31465e+07	0.578564	3.48564e-84	6.66393e-83	58.8838	47.7696	others
Foxj1	Luminal 1	0.299339	0.184391	53137031	0.578461	6.98678e-186	3.8654e-184	25.8237	10.2472	others
Tmem30a	Luminal 1	0.7219	0.163139	5.31326e+07	0.578412	8.02939e-80	1.45499e-78	67.9174	58.7902	others
Slc35b3	Luminal 1	0.466734	0.167806	5.31262e+07	0.578342	8.44152e-96	1.85822e-94	47.044	34.719	others
Mrps17	Luminal 1	0.80157	0.163697	5.31193e+07	0.578268	6.89102e-78	1.22272e-76	72.2529	63.5686	others
Thoc7	Luminal 1	1.21051	0.152887	5.31107e+07	0.578175	1.21119e-74	2.03912e-73	91.266	86.6938	others
Arid4b	Luminal 1	1.26374	0.182979	5.30954e+07	0.578008	9.76699e-74	1.62971e-72	88.6804	83.6694	others
Cpd	Luminal 1	0.984272	0.180458	5.30946e+07	0.577999	2.64205e-75	4.48837e-74	79.9306	71.0468	others
Sumo3	Luminal 1	0.632828	0.166568	5.30802e+07	0.577843	7.1667e-82	1.32556e-80	59.7982	50.2279	others
Ranbp2	Luminal 1	0.995151	0.182366	5.30781e+07	0.577819	7.0814e-75	1.19543e-73	79.6469	72.0342	others
Mrpl34	Luminal 1	0.813435	0.166515	5.30595e+07	0.577617	1.8969e-76	3.28498e-75	71.8745	63.244	others
Ica1	Luminal 1	0.435952	0.159892	53052649	0.577542	1.17062e-101	2.81475e-100	43.2445	28.6563	others
Clock	Luminal 1	1.24737	0.192795	5.30518e+07	0.577534	7.21395e-73	1.18995e-71	86.5679	81.4805	others
Ceacam10	Luminal 1	0.448267	0.239185	53043648	0.577444	1.03514e-119	3.00063e-118	35.015	21.5509	others
Mdm2	Luminal 1	0.760706	0.181056	5.30326e+07	0.577324	1.6192e-77	2.85953e-76	66.9872	57.3194	others
Ppp1r2	Luminal 1	0.960266	0.187559	5.30282e+07	0.577276	2.79144e-74	4.67442e-73	78.228	69.6727	others
Plscr4	Luminal 1	0.219027	0.163456	53025764	0.57725	8.01992e-231	6.9315e-229	21.7405	6.62892	others
Fn1	Luminal 1	0.238464	0.150108	53024103	0.577232	1.20815e-194	7.52785e-193	24.3733	9.00428	others
Sipa1l3	Luminal 1	0.95673	0.207113	5.30229e+07	0.577218	2.31745e-74	3.88763e-73	74.3024	68.2364	others
Krt8	Luminal 1	1.24972	0.238057	5.30181e+07	0.577166	1.53312e-76	2.65992e-75	69.3836	51.8022	others
Ptpn3	Luminal 1	0.784452	0.176922	5.2996e+07	0.576925	5.28504e-76	9.10202e-75	68.4376	59.1562	others
Sdhb	Luminal 1	1.09624	0.167203	5.29775e+07	0.576724	3.47017e-72	5.65939e-71	86.1895	79.0568	others
Cldn7	Luminal 1	1.38263	0.233505	5.29727e+07	0.576672	5.75911e-71	9.25553e-70	89.5475	71.3852	others
Man1a	Luminal 1	0.95239	0.21479	52966871	0.576609	2.65149e-74	4.44404e-73	70.5502	58.5831	others
Pla2g12a	Luminal 1	0.399848	0.185619	52966515	0.576605	1.48839e-105	3.7369e-104	39.0036	26.4604	others
Tut4	Luminal 1	1.2795	0.183133	5.29579e+07	0.576511	7.03184e-71	1.1272e-69	88.1129	83.331	others
Tmsb10	Luminal 1	1.22691	0.188156	5.29509e+07	0.576434	6.03587e-71	9.69201e-70	87.1512	80.8866	others
Acsl4	Luminal 1	0.682902	0.174031	5.29497e+07	0.576422	2.73974e-78	4.88439e-77	61.4063	50.0069	others
Zcchc2	Luminal 1	0.327655	0.148791	5.29487e+07	0.576411	1.71497e-114	4.75101e-113	36.1816	22.3933	others
Rita1	Luminal 1	0.305903	0.136349	5.29091e+07	0.575979	9.70383e-117	2.73677e-115	35.3933	21.0882	others
Man1c1	Luminal 1	0.23046	0.146059	5.29027e+07	0.57591	3.00838e-176	1.51266e-174	25.067	10.3163	others
Sdhd	Luminal 1	1.06847	0.160365	5.2895e+07	0.575826	9.01636e-71	1.43794e-69	85.0071	79.2708	others
Tnfrsf19	Luminal 1	0.583552	0.195937	52875947	0.575619	9.21051e-84	1.75196e-82	50.6858	39.7873	others
Lnx1	Luminal 1	0.210921	0.160535	5.28743e+07	0.575601	4.60213e-237	4.21038e-235	20.7157	5.84864	others
Tusc3	Luminal 1	0.967819	0.162671	5.28694e+07	0.575547	6.84352e-71	1.09795e-69	81.0184	73.6086	others
Epha4	Luminal 1	0.467965	0.193083	52867530	0.575527	1.92916e-97	4.34351e-96	41.4315	28.6632	others
Pfkfb3	Luminal 1	0.365426	0.155483	52843923	0.57527	5.08939e-104	1.25594e-102	38.5307	25.3073	others
Sbpl	Luminal 1	0.197605	0.16581	5.28425e+07	0.575254	2.02416e-299	3.03704e-297	18.3194	3.3628	others
Pik3r3	Luminal 1	0.667565	0.228166	5.28423e+07	0.575253	2.22174e-84	4.25625e-83	49.8187	37.3567	others
Tmcc3	Luminal 1	0.447538	0.185745	5.28347e+07	0.57517	9.82308e-102	2.36802e-100	39.3978	25.7561	others
Soat1	Luminal 1	0.273838	0.140418	5.28271e+07	0.575086	2.42515e-130	7.81508e-129	30.9948	16.8071	others
Hspa9	Luminal 1	1.31381	0.162254	5.28267e+07	0.575082	2.00483e-68	3.08201e-67	91.8966	87.7227	others
Pygb	Luminal 1	0.960681	0.181625	5.28263e+07	0.575078	1.79257e-70	2.84912e-69	74.7911	63.3269	others
Bud31	Luminal 1	0.846059	0.158107	5.28095e+07	0.574895	7.69023e-71	1.22958e-69	74.1605	67.1661	others
Rsrc2	Luminal 1	1.3041	0.154477	5.27948e+07	0.574735	6.2152e-68	9.47691e-67	92.6691	88.4684	others
Mrpl54	Luminal 1	0.899108	0.156651	5.27923e+07	0.574708	7.27757e-70	1.14891e-68	77.5658	70.1768	others
Ubl3	Luminal 1	0.596182	0.163856	5.27897e+07	0.574679	3.41367e-77	6.00031e-76	57.1654	47.0308	others
Map3k7	Luminal 1	0.78705	0.16021	5.27813e+07	0.574589	3.57506e-71	5.76529e-70	70.9128	62.7814	others
Nptn	Luminal 1	1.12774	0.162823	5.27804e+07	0.574578	3.45017e-68	5.27368e-67	86.8359	80.9971	others
Fchsd2	Luminal 1	1.00785	0.202891	5.2752e+07	0.574269	1.5641e-68	2.41438e-67	75.3587	66.5516	others
Eloc	Luminal 1	1.11089	0.157344	5.27503e+07	0.574251	8.25538e-68	1.2547e-66	87.7503	81.6669	others
Rp9	Luminal 1	1.04926	0.160438	5.27331e+07	0.574063	7.97739e-68	1.21343e-66	85.212	79.036	others
Sfpq	Luminal 1	1.41731	0.152454	5.27312e+07	0.574043	2.10651e-66	3.12066e-65	94.7974	91.5965	others
Cnot6l	Luminal 1	1.37965	0.177452	5.2727e+07	0.573997	3.54026e-66	5.23227e-65	90.9191	86.6317	others
Casc4	Luminal 1	0.275799	0.140393	52725399	0.57398	1.84499e-129	5.86488e-128	30.3799	16.1373	others
Hadha	Luminal 1	0.813758	0.153127	5.27084e+07	0.573795	3.14105e-69	4.90921e-68	73.8767	65.7782	others
Ppa2	Luminal 1	0.691241	0.149704	5.2705e+07	0.573758	2.68991e-71	4.35659e-70	66.1832	57.278	others
9430038I01Rik	Luminal 1	0.374974	0.143011	52704796	0.573756	1.05517e-94	2.2852e-93	40.9901	28.1039	others
Neo1	Luminal 1	0.767955	0.165729	5.26991e+07	0.573694	4.75193e-70	7.51453e-69	68.2169	58.59	others
Pde5a	Luminal 1	0.464955	0.164193	5.26934e+07	0.573631	3.17916e-86	6.24348e-85	45.562	33.4001	others
Pura	Luminal 1	0.89481	0.160406	5.26928e+07	0.573625	5.54638e-68	8.46398e-67	77.0929	69.2101	others
Atp5g3	Luminal 1	1.75043	0.143586	5.26883e+07	0.573576	5.76092e-65	8.34333e-64	98.1397	97.0584	others
Nt5dc1	Luminal 1	0.493345	0.183197	5.26869e+07	0.57356	8.11262e-85	1.56214e-83	45.8458	34.7535	others
Dnajc1	Luminal 1	1.09615	0.179037	5.26691e+07	0.573366	5.01413e-66	7.38147e-65	81.9644	75.6318	others
Gtf2h5	Luminal 1	1.08148	0.151264	5.2664e+07	0.573311	3.25925e-66	4.82077e-65	85.8269	80.4861	others
Lpcat2	Luminal 1	0.603173	0.177668	5.26499e+07	0.573158	1.4914e-75	2.54515e-74	54.5168	43.9304	others
Sox4	Luminal 1	1.66551	0.205238	5.26494e+07	0.573152	3.71455e-64	5.3221e-63	93.8515	90.4571	others
Ndufs4	Luminal 1	1.45085	0.139733	5.26485e+07	0.573143	5.95321e-65	8.61516e-64	96.4843	93.6611	others
Ssx2ip	Luminal 1	0.296776	0.137874	5.26473e+07	0.57313	2.65332e-112	7.07867e-111	33.5173	20.0456	others
Rnf216	Luminal 1	0.846565	0.17694	5.26322e+07	0.572965	1.46514e-67	2.21246e-66	71.37	63.534	others
Acadsb	Luminal 1	0.558666	0.179799	52628492	0.572925	4.34806e-77	7.62129e-76	51.6948	41.7484	others
Elob	Luminal 1	2.20531	0.121537	5.26215e+07	0.572849	2.24168e-63	3.17783e-62	99.7793	99.6478	others
Srsf10	Luminal 1	1.04185	0.157154	5.26183e+07	0.572814	1.7403e-65	2.53806e-64	83.1625	77.5238	others
Rnf126	Luminal 1	0.773149	0.155804	5.26132e+07	0.572758	6.29869e-68	9.59642e-67	70.0142	62.2911	others
Plaa	Luminal 1	0.576316	0.152791	5.2574e+07	0.572332	8.68351e-73	1.42984e-71	56.519	47.086	others
Mpp5	Luminal 1	0.964723	0.179795	5.25582e+07	0.572159	6.81964e-65	9.84621e-64	76.2258	68.2502	others
Tmbim6	Luminal 1	1.73826	0.133847	5.25398e+07	0.57196	2.82775e-62	3.93723e-61	98.5811	97.3761	others
Mast2	Luminal 1	0.92579	0.180406	5.25387e+07	0.571947	7.16399e-65	1.03354e-63	73.8767	66.1304	others
Rsbn1l	Luminal 1	0.906994	0.154858	5.25343e+07	0.5719	9.34053e-65	1.34652e-63	77.4082	69.9834	others
Chic2	Luminal 1	0.995874	0.156972	5.25321e+07	0.571875	3.98252e-64	5.69735e-63	81.9959	75.038	others
Tmem135	Luminal 1	0.726323	0.159064	5.25228e+07	0.571774	3.10892e-67	4.6721e-66	66.3566	57.1399	others
Cyp51	Luminal 1	0.857363	0.189993	5.25187e+07	0.57173	3.82786e-66	5.64842e-65	67.3341	56.7946	others
Dock9	Luminal 1	0.840302	0.228376	5.2518e+07	0.571722	1.20736e-66	1.79572e-65	64.7328	57.2642	others
Naa35	Luminal 1	0.6066	0.14347	5.25154e+07	0.571694	7.89287e-70	1.24396e-68	60.6968	50.6629	others
Garnl3	Luminal 1	0.311848	0.162119	5.25011e+07	0.571539	2.57328e-117	7.32351e-116	30.4903	17.325	others
March7	Luminal 1	1.18467	0.164351	5.24958e+07	0.57148	1.64197e-62	2.29815e-61	87.8291	82.3367	others
Cmtm6	Luminal 1	0.43421	0.141836	5.24896e+07	0.571413	4.45357e-80	8.07802e-79	46.4922	35.2092	others
Fut2	Luminal 1	0.2248	0.135193	52472982	0.571232	3.70301e-167	1.71906e-165	23.5062	9.20453	others
Cwc22	Luminal 1	1.83515	0.144982	5.24698e+07	0.571197	7.30602e-61	9.95817e-60	98.0451	97.5418	others
Rpl22l1	Luminal 1	2.59369	0.117544	5.24642e+07	0.571136	2.50168e-60	3.36337e-59	99.8896	99.9102	others
Tenm4	Luminal 1	0.599378	0.233187	5.24583e+07	0.571072	3.70096e-89	7.52022e-88	39.7288	26.8264	others
Kdm4c	Luminal 1	1.20899	0.171966	5.24485e+07	0.570965	1.96682e-61	2.71033e-60	85.9215	81.6186	others
Serpinb6a	Luminal 1	1.46726	0.140879	5.2447e+07	0.570949	5.03455e-61	6.88716e-60	94.6398	93.3918	others
Slc30a9	Luminal 1	0.705561	0.152197	5.24369e+07	0.570839	9.46095e-66	1.38517e-64	65.6629	57.0432	others
Vps13b	Luminal 1	1.46139	0.167717	5.24335e+07	0.570802	1.53365e-60	2.0723e-59	91.2187	89.518	others
Yes1	Luminal 1	0.950619	0.170052	5.24296e+07	0.57076	1.78896e-62	2.502e-61	77.1875	68.7819	others
Xpr1	Luminal 1	0.729226	0.167029	5.24247e+07	0.570706	1.09024e-65	1.59496e-64	63.9918	54.8336	others
Gli3	Luminal 1	0.773065	0.176259	5.2424e+07	0.570698	1.29856e-65	1.89676e-64	64.0864	53.0037	others
Ptn	Luminal 1	1.38309	0.258221	52417123	0.570624	9.89127e-61	1.34331e-59	81.586	71.1228	others
Ptpra	Luminal 1	0.749053	0.152306	5.24133e+07	0.570582	1.92567e-64	2.7675e-63	68.7687	60.3024	others
Csnk2a1	Luminal 1	0.980875	0.146821	5.24106e+07	0.570553	6.09558e-62	8.46208e-61	82.9891	75.5904	others
Ptprk	Luminal 1	1.87482	0.1853	5.24051e+07	0.570493	1.68215e-59	2.23591e-58	96.5001	94.1997	others
Sesn1	Luminal 1	0.562417	0.159627	52404149	0.570483	1.70738e-71	2.76767e-70	53.1137	41.9832	others
Foxp2	Luminal 1	0.194452	0.171965	52403751	0.570478	0	0	16.2068	2.17511	others
Csnk1g3	Luminal 1	0.863122	0.155089	5.23979e+07	0.570415	1.33062e-62	1.86516e-61	74.728	67.249	others
Il5ra	Luminal 1	0.210075	0.184169	52392456	0.570355	0	0	16.1911	2.1544	others
Ndufb8	Luminal 1	1.60715	0.130734	5.23823e+07	0.570245	1.31701e-59	1.75555e-58	97.1938	95.9191	others
Fis1	Luminal 1	1.0867	0.147229	5.23769e+07	0.570186	6.96456e-61	9.49966e-60	86.5994	81.439	others
Vps4b	Luminal 1	0.961766	0.149596	5.23696e+07	0.570106	2.264e-61	3.11301e-60	81.3653	75.0311	others
U2surp	Luminal 1	1.00718	0.145522	5.23652e+07	0.570059	6.21155e-61	8.4849e-60	82.9418	76.9231	others
Dazap1	Luminal 1	0.74844	0.143399	5.23611e+07	0.570014	3.05586e-63	4.32222e-62	69.5097	61.2415	others
Ndufab1	Luminal 1	1.48074	0.140118	5.23492e+07	0.569885	3.34354e-59	4.41606e-58	95.8379	93.2399	others
Sod1	Luminal 1	1.30895	0.144218	5.23484e+07	0.569875	1.38261e-59	1.84038e-58	92.7321	89.1797	others
Ccar1	Luminal 1	1.06413	0.146837	5.23412e+07	0.569798	3.64187e-60	4.87881e-59	84.6918	79.0015	others
Slit2	Luminal 1	0.275124	0.162714	5.2325e+07	0.56962	5.92748e-146	2.28744e-144	24.5625	10.9584	others
Ptgr1	Luminal 1	0.556986	0.156947	52321170	0.569579	2.21709e-69	3.47671e-68	52.8141	43.2123	others
Ostc	Luminal 1	1.02482	0.147323	5.23066e+07	0.569421	9.58164e-60	1.27854e-58	83.2098	77.5583	others
Map2k1	Luminal 1	0.896037	0.146944	5.23008e+07	0.569358	1.78868e-60	2.40996e-59	77.3766	70.5704	others
Dnajb6	Luminal 1	1.24057	0.146974	5.22896e+07	0.569236	1.01185e-58	1.32422e-57	91.4079	86.4452	others
Megf9	Luminal 1	0.875535	0.188986	5.2279e+07	0.56912	6.02288e-61	8.23318e-60	68.2169	60.3784	others
Eif4g3	Luminal 1	1.02105	0.154408	5.22703e+07	0.569026	4.309e-59	5.67124e-58	82.9103	75.9702	others
BC031181	Luminal 1	0.909079	0.139972	5.22634e+07	0.56895	9.58479e-60	1.27854e-58	78.8743	73.0976	others
Zfp704	Luminal 1	0.71336	0.176458	5.22602e+07	0.568915	3.37579e-63	4.76754e-62	60.9333	53.0313	others
Tmed5	Luminal 1	0.671007	0.153492	5.2245e+07	0.56875	2.27525e-63	3.22055e-62	61.2644	51.6296	others
Oaz1	Luminal 1	2.59689	0.0822894	5.22444e+07	0.568744	1.68236e-56	2.10632e-55	99.9527	99.9793	others
Abcb7	Luminal 1	1.37674	0.135657	5.22293e+07	0.568579	2.19513e-57	2.79305e-56	95.0024	91.3341	others
Atp6ap2	Luminal 1	0.605506	0.144269	5.22276e+07	0.568561	1.8368e-64	2.64181e-63	58.537	49.13	others
Ssb	Luminal 1	1.22785	0.140924	5.22245e+07	0.568527	1.37884e-57	1.76039e-56	91.0925	86.5972	others
Psmd1	Luminal 1	1.05967	0.146399	5.22245e+07	0.568527	4.39266e-58	5.66215e-57	84.9756	78.8082	others
Dbf4	Luminal 1	0.429699	0.155324	5.22214e+07	0.568494	3.82337e-80	6.94166e-79	41.1477	29.2018	others
Grpel1	Luminal 1	0.879446	0.1434	5.22205e+07	0.568483	3.80668e-59	5.01717e-58	76.5726	70.5082	others
Ggh	Luminal 1	0.439523	0.138451	52211854	0.568389	1.60546e-73	2.67173e-72	46.3188	35.1471	others
Pgd	Luminal 1	0.822123	0.149692	5.22043e+07	0.568307	2.05297e-59	2.7211e-58	71.2912	64.3488	others
Tmem167	Luminal 1	0.995693	0.141158	5.22005e+07	0.568265	4.95458e-58	6.37771e-57	82.8315	77.075	others
Arpc5l	Luminal 1	0.863582	0.147233	5.21993e+07	0.568252	6.66558e-59	8.73605e-58	74.9961	68.775	others
Ralgps1	Luminal 1	0.242749	0.125476	5.21975e+07	0.568233	9.51503e-119	2.72866e-117	27.7471	14.6596	others
Timm8b	Luminal 1	0.938382	0.140295	5.21936e+07	0.56819	3.18444e-58	4.12744e-57	80.0568	74.0367	others
Trmt9b	Luminal 1	0.174619	0.12406	5.21875e+07	0.568124	3.17319e-191	1.87148e-189	19.8329	6.39414	others
Cox7c	Luminal 1	2.61384	0.0883125	52186770	0.568116	1.65359e-55	2.02965e-54	99.9527	99.9655	others
Dnajc21	Luminal 1	0.497441	0.142798	52175272	0.567991	1.65082e-68	2.54614e-67	50.402	40.1188	others
Rala	Luminal 1	1.03576	0.138115	5.21749e+07	0.567986	2.05109e-57	2.61155e-56	85.0386	79.3399	others
Stim2	Luminal 1	0.584175	0.151434	5.21717e+07	0.567953	6.15466e-65	8.89982e-64	55.3524	45.1802	others
Mboat1	Luminal 1	0.835583	0.166995	5.21691e+07	0.567924	4.38018e-59	5.76089e-58	69.8723	59.7915	others
Chd4	Luminal 1	1.37022	0.145938	5.21656e+07	0.567886	4.21911e-56	5.23689e-55	93.142	89.6699	others
Cyc1	Luminal 1	1.28275	0.147548	5.21599e+07	0.567824	3.17957e-56	3.95705e-55	90.9822	87.26	others
Rps27l	Luminal 1	2.34834	0.127813	5.21589e+07	0.567813	4.44824e-55	5.41732e-54	99.8108	99.6409	others
Gpcpd1	Luminal 1	0.563082	0.155515	52153905	0.567758	3.34881e-67	5.02858e-66	51.4898	40.1257	others
Helq	Luminal 1	0.283251	0.138512	52153550	0.567755	1.34142e-105	3.37244e-104	30.0962	17.5045	others
Rapgef5	Luminal 1	0.486953	0.149194	5.2151e+07	0.567727	7.1803e-71	1.15001e-69	47.1701	35.9135	others
Dnm3	Luminal 1	0.299258	0.17409	5.21498e+07	0.567713	4.21192e-123	1.26189e-121	26.2336	13.5548	others
Appl2	Luminal 1	1.15456	0.165637	5.21458e+07	0.56767	3.87174e-56	4.8089e-55	85.4485	77.7103	others
Gm47015	Luminal 1	0.286822	0.146205	52143618	0.567646	3.44861e-119	9.93529e-118	27.3057	14.0519	others
Hadh	Luminal 1	0.689494	0.142335	5.21412e+07	0.56762	3.40714e-60	4.56761e-59	65.1427	58.0514	others
Ckap4	Luminal 1	0.932008	0.157691	5.21386e+07	0.567591	2.97221e-57	3.76901e-56	76.5095	68.3331	others
Tmem165	Luminal 1	0.780671	0.142679	5.21254e+07	0.567448	2.00754e-58	2.61105e-57	70.9128	62.9126	others
Nop10	Luminal 1	1.40262	0.152829	5.21142e+07	0.567326	4.34143e-55	5.29068e-54	93.5835	89.4006	others
Ociad1	Luminal 1	0.977436	0.136769	5.2113e+07	0.567313	1.38575e-56	1.73729e-55	81.9801	76.5985	others
Hook3	Luminal 1	0.77215	0.153403	5.21052e+07	0.567228	2.35315e-58	3.05632e-57	68.0277	60.6339	others
Itga6	Luminal 1	1.50103	0.168835	5.21038e+07	0.567212	1.18348e-54	1.42558e-53	92.1961	88.7377	others
Ttbk2	Luminal 1	0.224993	0.120624	52098094	0.567151	6.53088e-121	1.91385e-119	26.4544	13.6169	others
Med28	Luminal 1	0.848855	0.141796	5.20951e+07	0.567118	4.11613e-57	5.20553e-56	75.2483	68.2779	others
Edem2	Luminal 1	0.501426	0.144008	52090318	0.567066	1.44301e-66	2.1428e-65	50.2444	40.5745	others
Srp19	Luminal 1	0.813883	0.138062	5.20875e+07	0.567035	2.66048e-57	3.37829e-56	73.3565	67.0004	others
Ost4	Luminal 1	1.51927	0.131098	5.20861e+07	0.567021	1.54477e-54	1.85719e-53	96.0271	94.6278	others
Col4a3bp	Luminal 1	0.680028	0.146587	5.20831e+07	0.566988	1.34552e-59	1.79227e-58	62.9671	54.4193	others
Stmn1	Luminal 1	0.948912	0.178866	5.2078e+07	0.566932	4.61216e-57	5.82107e-56	70.8655	57.9823	others
Cystm1	Luminal 1	1.05835	0.16223	5.20695e+07	0.56684	3.12808e-55	3.81699e-54	82.8788	68.6715	others
Ccdc50	Luminal 1	0.833692	0.141707	5.20614e+07	0.566751	1.1997e-56	1.50605e-55	73.7506	66.8968	others
Anapc4	Luminal 1	0.587254	0.140968	5.206e+07	0.566736	2.06155e-61	2.83879e-60	57.8433	49.4062	others
BC005561	Luminal 1	0.626889	0.146175	5.20438e+07	0.56656	3.32518e-60	4.46093e-59	59.9716	50.801	others
Bri3bp	Luminal 1	0.560581	0.133133	5.20409e+07	0.566529	9.1045e-62	1.26111e-60	56.8658	47.383	others
Cdc14a	Luminal 1	0.763373	0.172622	5.20366e+07	0.566482	3.84771e-58	4.97338e-57	62.9355	54.8819	others
Clcn3	Luminal 1	1.5647	0.15286	5.20343e+07	0.566456	1.75293e-53	2.06509e-52	95.4123	92.4113	others
Mapre2	Luminal 1	0.4263	0.136927	52019076	0.566291	1.53399e-74	2.57796e-73	42.0936	29.4227	others
Atp11b	Luminal 1	0.997509	0.15022	5.20183e+07	0.566283	1.13119e-54	1.36346e-53	80.1986	73.8572	others
1500011B03Rik	Luminal 1	0.429091	0.132499	52003920	0.566126	1.31455e-69	2.06659e-68	45.4044	34.2839	others
Kdelr2	Luminal 1	0.917052	0.140611	5.19984e+07	0.566065	7.68674e-55	9.30095e-54	78.8271	72.0066	others
Stard10	Luminal 1	0.751018	0.137872	5.19895e+07	0.565969	2.69821e-56	3.36246e-55	69.0525	61.1863	others
C230038L03Rik	Luminal 1	0.229959	0.137086	5.19858e+07	0.565928	1.77341e-131	5.78442e-130	23.8531	11.2277	others
Rictor	Luminal 1	0.96803	0.150382	5.19816e+07	0.565882	3.15365e-54	3.76491e-53	79.0635	73.2219	others
Cenpf	Luminal 1	0.663963	0.204237	51973940	0.565799	1.86267e-72	3.0537e-71	42.6927	29.7127	others
Por	Luminal 1	0.763412	0.143754	5.19439e+07	0.565472	1.327e-55	1.632e-54	67.9489	58.8386	others
Rbfox2	Luminal 1	1.24342	0.149025	5.19431e+07	0.565464	1.66818e-52	1.93966e-51	88.2863	85.1402	others
Chchd7	Luminal 1	0.525644	0.134328	5.19308e+07	0.56533	2.62983e-61	3.61337e-60	53.2556	43.9235	others
Msh5	Luminal 1	0.266545	0.121956	5.19279e+07	0.565298	2.02057e-98	4.599e-97	29.97	17.4907	others
Prrc2b	Luminal 1	0.783007	0.135351	5.19271e+07	0.565289	8.47277e-55	1.02323e-53	72.2686	65.067	others
Psmb2	Luminal 1	1.35077	0.130497	5.19268e+07	0.565286	3.01734e-52	3.49538e-51	94.1826	91.6241	others
Ptpn4	Luminal 1	1.0739	0.159616	5.19135e+07	0.565142	1.72029e-52	1.99777e-51	81.2076	76.2671	others
Atg5	Luminal 1	0.611319	0.132155	5.18855e+07	0.564837	4.21361e-57	5.32163e-56	60.5549	52.2925	others
Nrp1	Luminal 1	0.319619	0.156428	5.18832e+07	0.564812	9.7902e-96	2.15258e-94	29.8597	17.9602	others
1300002E11Rik	Luminal 1	0.31075	0.124848	51858339	0.564541	1.82415e-81	3.35739e-80	34.9362	23.5327	others
Srp14	Luminal 1	1.2492	0.126334	5.18563e+07	0.564518	2.77672e-51	3.17739e-50	91.802	88.9932	others
Zfp266	Luminal 1	0.568198	0.134949	5.18525e+07	0.564478	4.41169e-58	5.68278e-57	56.5348	47.452	others
N4bp2l2	Luminal 1	0.987146	0.146833	5.18477e+07	0.564426	7.84293e-52	9.05194e-51	80.4509	74.3544	others
Ckap5	Luminal 1	0.971312	0.16893	5.18274e+07	0.564204	1.07342e-51	1.23661e-50	74.8857	67.5528	others
Sema5a	Luminal 1	0.739905	0.242152	5.18264e+07	0.564193	3.63357e-61	4.98519e-60	48.1476	39.228	others
Fndc3a	Luminal 1	1.27513	0.166037	5.18228e+07	0.564154	2.5935e-50	2.9109e-49	86.1264	81.4459	others
Rnf10	Luminal 1	0.86285	0.135624	5.18221e+07	0.564147	3.65381e-52	4.22486e-51	76.1312	69.1962	others
1810037I17Rik	Luminal 1	2.01485	0.119849	5.17978e+07	0.563882	3.2784e-49	3.60201e-48	99.1644	99.0126	others
Tpr	Luminal 1	1.32595	0.143894	5.17865e+07	0.563759	1.00267e-49	1.11339e-48	91.9912	87.481	others
Zfhx3	Luminal 1	0.894256	0.155179	5.17834e+07	0.563725	2.1581e-51	2.47101e-50	73.9713	64.7908	others
Prdx6	Luminal 1	1.71569	0.143126	5.17796e+07	0.563684	4.6572e-49	5.10794e-48	97.3987	94.3378	others
Fam49b	Luminal 1	0.976535	0.141074	5.17674e+07	0.56355	1.66576e-50	1.87748e-49	80.6716	74.2439	others
Golph3l	Luminal 1	0.344332	0.130913	5.17618e+07	0.563489	2.94255e-75	4.99434e-74	36.7176	25.4799	others
Igfbp3	Luminal 1	0.191704	0.117867	51758983	0.563459	3.94074e-168	1.84311e-166	19.3126	6.40795	others
Gapvd1	Luminal 1	0.984519	0.138666	5.17567e+07	0.563434	2.64514e-50	2.96531e-49	81.0657	75.1346	others
Psmd14	Luminal 1	1.05974	0.1352	5.17349e+07	0.563197	1.22318e-49	1.35504e-48	84.9913	79.1811	others
Tmed2	Luminal 1	1.35327	0.130565	5.17232e+07	0.56307	8.16417e-49	8.90226e-48	93.7569	90.8093	others
Agps	Luminal 1	0.953249	0.147068	5.17124e+07	0.562953	1.03276e-49	1.14544e-48	77.5658	71.2263	others
Gstcd	Luminal 1	0.482683	0.146084	51704308	0.562864	1.03026e-60	1.39816e-59	46.7602	37.481	others
Fip1l1	Luminal 1	0.83172	0.130864	5.17041e+07	0.562862	2.10534e-50	2.36725e-49	74.0028	67.7807	others
Sept11	Luminal 1	0.786813	0.138651	5.17037e+07	0.562857	6.24481e-51	7.1112e-50	69.4782	61.939	others
Rps6ka3	Luminal 1	1.01202	0.162113	5.17005e+07	0.562823	3.00076e-49	3.30084e-48	78.0073	71.3852	others
Slc2a12	Luminal 1	0.211781	0.117892	51699257	0.562809	2.39707e-120	6.99176e-119	23.4905	11.2139	others
C77080	Luminal 1	0.594528	0.130624	5.16775e+07	0.562572	7.12745e-54	8.47656e-53	58.1428	50.2762	others
Hspd1	Luminal 1	1.3709	0.167445	5.1674e+07	0.562535	8.54746e-48	9.17617e-47	90.5565	86.3279	others
Snx29	Luminal 1	0.425846	0.15685	5.1666e+07	0.562447	1.92909e-68	2.96802e-67	38.846	28.5389	others
Nlk	Luminal 1	0.82839	0.151301	5.1662e+07	0.562404	5.321e-50	5.9402e-49	69.6989	61.5868	others
Eif3j1	Luminal 1	0.563999	0.133074	5.16584e+07	0.562365	9.95442e-55	1.20061e-53	55.2578	46.6441	others
Larp4b	Luminal 1	1.30453	0.1331	5.16549e+07	0.562327	1.01437e-47	1.08712e-46	91.534	88.6204	others
Tnks2	Luminal 1	1.51538	0.138998	5.16458e+07	0.562227	3.68659e-47	3.89094e-46	94.4663	92.4941	others
Pam	Luminal 1	1.29979	0.164005	5.16383e+07	0.562145	2.63641e-47	2.79355e-46	87.3404	83.7937	others
Ube2l3	Luminal 1	1.22743	0.123653	5.16335e+07	0.562093	1.08964e-47	1.16712e-46	92.1646	88.213	others
Vamp4	Luminal 1	0.513941	0.134303	5.16334e+07	0.562093	3.78358e-56	4.70252e-55	51.884	43.0742	others
Kdm5b	Luminal 1	1.04247	0.147687	5.16323e+07	0.56208	6.76848e-48	7.28301e-47	81.6648	74.4994	others
Fbxw11	Luminal 1	0.944378	0.137216	5.16275e+07	0.562028	2.2107e-48	2.39525e-47	78.8901	72.9595	others
Slc25a36	Luminal 1	0.823574	0.134587	5.16262e+07	0.562013	3.7116e-49	4.0732e-48	72.8204	65.9163	others
Nsd2	Luminal 1	0.811296	0.153863	5.16258e+07	0.562009	5.97885e-50	6.67063e-49	67.0976	57.1054	others
Maco1	Luminal 1	0.673916	0.136047	5.16178e+07	0.561922	4.22278e-51	4.82034e-50	62.4153	55.7105	others
Cox17	Luminal 1	1.1155	0.130337	5.16139e+07	0.56188	1.81829e-47	1.93432e-46	86.1737	82.0467	others
Rdx	Luminal 1	1.13055	0.134614	5.16105e+07	0.561842	2.36544e-47	2.50785e-46	87.167	81.7981	others
Mrps18c	Luminal 1	0.864081	0.133058	5.16017e+07	0.561747	1.85706e-48	2.01325e-47	75.2168	69.8384	others
Wwp1	Luminal 1	1.0051	0.144157	5.16014e+07	0.561744	1.25813e-47	1.34375e-46	79.9464	73.2979	others
Slc7a11	Luminal 1	0.390597	0.130578	5.15966e+07	0.561691	4.84744e-73	8.01002e-72	36.024	23.7743	others
Erlin1	Luminal 1	0.303067	0.124916	51593560	0.561658	1.68432e-77	2.97172e-76	33.1547	22.055	others
Ap1g1	Luminal 1	0.954562	0.135233	5.15884e+07	0.561602	1.09808e-47	1.17549e-46	79.773	73.7674	others
Cct2	Luminal 1	1.61411	0.102513	5.15852e+07	0.561568	3.00451e-46	3.11152e-45	97.9505	97.1758	others
Ube2s	Luminal 1	1.5488	0.177386	5.15755e+07	0.561462	4.10986e-46	4.23985e-45	93.4101	90.6919	others
Tpp2	Luminal 1	1.00338	0.137208	5.1575e+07	0.561457	3.16217e-47	3.34121e-46	81.1919	75.9356	others
Fam168a	Luminal 1	0.738255	0.141073	5.15724e+07	0.561428	1.80681e-49	1.99804e-48	65.5999	57.7475	others
Psma7	Luminal 1	1.74201	0.115757	5.15565e+07	0.561255	1.4235e-45	1.45254e-44	98.1554	97.3001	others
Slc4a4	Luminal 1	0.504287	0.169161	5.15563e+07	0.561253	5.93524e-69	9.19963e-68	37.5059	25.6594	others
Pcnp	Luminal 1	0.875205	0.124034	5.15562e+07	0.561252	1.17484e-47	1.25622e-46	78.291	71.5095	others
Dnajc10	Luminal 1	0.805526	0.136033	5.15408e+07	0.561085	5.3621e-48	5.77966e-47	70.8971	62.9402	others
Atp5k	Luminal 1	1.41238	0.13093	5.15408e+07	0.561084	1.10989e-45	1.13624e-44	93.7727	91.1891	others
Utp11	Luminal 1	0.751094	0.126767	5.15369e+07	0.561041	2.27176e-48	2.45998e-47	68.8791	62.3118	others
Asns	Luminal 1	0.451982	0.140839	5.15329e+07	0.560998	1.5512e-60	2.09451e-59	43.1657	33.0755	others
Txndc12	Luminal 1	0.498792	0.126487	5.15325e+07	0.560994	1.60895e-54	1.93312e-53	51.1115	42.722	others
Insig1	Luminal 1	0.588009	0.146244	5.15294e+07	0.56096	1.42297e-53	1.68059e-52	52.4358	42.646	others
Taf4	Luminal 1	0.341784	0.145452	51527503	0.560939	3.65491e-71	5.88898e-70	34.7154	24.9551	others
AB124611	Luminal 1	0.215102	0.105984	5.15267e+07	0.56093	3.69064e-100	8.6092e-99	25.7134	13.8517	others
Gnb5	Luminal 1	0.317914	0.119869	5.15264e+07	0.560927	1.142e-72	1.8755e-71	34.81	23.5603	others
Atp5d	Luminal 1	2.14971	0.0957661	5.15234e+07	0.560894	7.65085e-45	7.70632e-44	99.527	99.6478	others
Peli1	Luminal 1	1.06399	0.150656	5.15157e+07	0.560811	5.15752e-46	5.30605e-45	81.3653	76.1014	others
Mrpl20	Luminal 1	0.999619	0.133035	5.15156e+07	0.56081	2.73195e-46	2.83394e-45	82.1693	76.0876	others
Vps54	Luminal 1	1.00186	0.13698	5.15154e+07	0.560807	2.79457e-46	2.8957e-45	80.8293	76.1083	others
Rlf	Luminal 1	0.839154	0.137544	5.15133e+07	0.560784	3.07742e-47	3.2535e-46	73.0411	66.4756	others
Rasgef1b	Luminal 1	0.323059	0.12744	5.15074e+07	0.56072	6.15507e-77	1.07685e-75	32.4452	20.9847	others
Zswim6	Luminal 1	1.23582	0.163001	5.15058e+07	0.560703	2.58881e-45	2.62875e-44	83.3833	77.0819	others
1700037H04Rik	Luminal 1	0.453019	0.144737	5.14957e+07	0.560593	7.73101e-59	1.01254e-57	43.5125	34.7052	others
Gatad1	Luminal 1	0.828492	0.127097	5.14935e+07	0.560569	6.57949e-47	6.91694e-46	73.388	67.9671	others
Tmem62	Luminal 1	0.17319	0.102486	51492928	0.560563	1.243e-126	3.8343e-125	21.2045	9.30811	others
Eif4e	Luminal 1	0.850808	0.126313	5.1492e+07	0.560553	1.0037e-46	1.0493e-45	75.9262	69.2446	others
Echdc1	Luminal 1	0.479652	0.128362	51490771	0.560539	4.59906e-55	5.59373e-54	48.8412	40.0428	others
Hoxa11	Luminal 1	0.309086	0.119926	51478604	0.560407	6.363e-72	1.03412e-70	34.2109	23.5396	others
Tcerg1	Luminal 1	0.866371	0.13676	5.14717e+07	0.560332	2.67367e-46	2.77503e-45	73.8452	67.8774	others
Larp1b	Luminal 1	0.847966	0.141283	5.14712e+07	0.560326	1.62763e-46	1.69684e-45	72.5997	64.0865	others
Dcaf17	Luminal 1	0.479283	0.133393	5.14689e+07	0.560301	1.24712e-55	1.53577e-54	47.4066	38.0403	others
Pls1	Luminal 1	0.500197	0.122317	5.14602e+07	0.560206	2.61616e-54	3.12722e-53	50.2601	38.9449	others
Hsp90ab1	Luminal 1	3.27648	0.0714771	5.14589e+07	0.560193	1.21701e-43	1.20132e-42	100	100	others
Pdia5	Luminal 1	0.23724	0.107076	51450148	0.560097	1.4569e-88	2.9444e-87	27.7944	16.2409	others
Hnrnpm	Luminal 1	1.42374	0.112699	5.14485e+07	0.560079	2.13196e-44	2.13026e-43	95.901	93.6542	others
Akirin1	Luminal 1	0.511717	0.12256	5.14471e+07	0.560064	1.6026e-52	1.86456e-51	52.0574	43.0811	others
Gtf2e2	Luminal 1	0.694882	0.122311	5.14462e+07	0.560054	1.47822e-47	1.57702e-46	66.3408	59.9227	others
Bpgm	Luminal 1	0.268247	0.111234	51442599	0.560015	1.2031e-77	2.13271e-76	31.3101	20.2182	others
Mrpl53	Luminal 1	0.841462	0.120302	5.14406e+07	0.559994	5.74023e-46	5.90231e-45	75.3902	69.866	others
mt-Nd3	Luminal 1	3.61282	0.120657	51434073	0.559922	3.01752e-43	2.94912e-42	99.9685	99.9655	others
Nipsnap3b	Luminal 1	0.365133	0.117632	51420675	0.559776	3.91676e-61	5.36196e-60	40.5171	30.7347	others
Smyd3	Luminal 1	1.03918	0.170843	5.14172e+07	0.559739	1.14269e-44	1.14728e-43	74.7123	69.7694	others
Srsf9	Luminal 1	1.0585	0.126731	5.14106e+07	0.559666	1.72345e-44	1.72391e-43	85.2593	80.493	others
Dock1	Luminal 1	1.20106	0.147165	5.14093e+07	0.559653	6.13024e-44	6.08321e-43	84.7864	82.5231	others
Stt3b	Luminal 1	0.862802	0.12444	5.14087e+07	0.559646	2.62451e-45	2.66356e-44	76.2415	70.2113	others
Strbp	Luminal 1	1.21316	0.136671	5.14049e+07	0.559604	7.34614e-44	7.27822e-43	88.444	83.7937	others
Rab5if	Luminal 1	1.07926	0.124613	5.14044e+07	0.559599	2.59506e-44	2.58885e-43	85.7008	81.4321	others
Fyttd1	Luminal 1	0.893388	0.126446	5.13997e+07	0.559548	5.51964e-45	5.56863e-44	77.6289	71.6821	others
Smarca4	Luminal 1	0.859803	0.12335	5.13984e+07	0.559534	3.98608e-45	4.03666e-44	76.0839	69.7279	others
Yeats2	Luminal 1	0.702574	0.129462	5.13611e+07	0.559128	3.37631e-46	3.49271e-45	64.9693	58.0099	others
Traf5	Luminal 1	0.4466	0.139364	5.13493e+07	0.559	6.08894e-56	7.5428e-55	43.2761	34.7259	others
Smim15	Luminal 1	0.651749	0.124177	5.13447e+07	0.558949	9.91585e-47	1.03721e-45	62.0211	54.4607	others
Rnf217	Luminal 1	1.1273	0.154192	5.13311e+07	0.558801	6.68756e-43	6.49198e-42	81.6964	77.1509	others
Wars	Luminal 1	0.326984	0.115504	51320712	0.558688	3.19852e-64	4.58625e-63	36.3708	26.1428	others
Ccdc68	Luminal 1	0.257776	0.118797	51318070	0.558659	7.85461e-85	1.51401e-83	27.3688	16.2063	others
Atp5md	Luminal 1	1.49292	0.111834	5.13175e+07	0.558653	3.04172e-42	2.91207e-41	96.2951	94.7452	others
Grin1	Luminal 1	0.383092	0.13301	51306128	0.558529	2.44311e-62	3.40674e-61	37.1748	26.9576	others
Aco2	Luminal 1	0.861314	0.116675	5.12976e+07	0.558436	1.48508e-43	1.46208e-42	76.478	71.3645	others
Mif	Luminal 1	3.46325	0.0948532	51293407	0.558391	3.69394e-41	3.46226e-40	100	100	others
Rps20	Luminal 1	4.4453	0.0556143	51286052	0.558311	4.8775e-41	4.5466e-40	100	100	others
D1Ertd622e	Luminal 1	0.304233	0.112181	51279567	0.55824	5.18705e-67	7.76402e-66	34.1636	23.5258	others
Zc3h15	Luminal 1	0.858959	0.121309	5.12769e+07	0.558211	3.09212e-43	3.02045e-42	75.4533	70.1699	others
Calm3	Luminal 1	0.950046	0.127373	5.12735e+07	0.558175	1.16659e-42	1.12664e-41	78.8586	73.2634	others
Tcf7l2	Luminal 1	1.49467	0.154165	5.12723e+07	0.558162	2.4592e-41	2.31305e-40	91.5182	88.3787	others
Prpf4b	Luminal 1	1.36386	0.121756	5.12674e+07	0.558108	1.33176e-41	1.2602e-40	93.2051	90.6919	others
Cst3	Luminal 1	1.36576	0.125889	5.1267e+07	0.558103	1.46786e-41	1.38759e-40	93.1578	89.7873	others
Ccnc	Luminal 1	0.559209	0.122502	5.12616e+07	0.558044	1.56201e-47	1.66451e-46	55.4469	47.2794	others
Atp5a1	Luminal 1	2.13713	0.0800228	5.12571e+07	0.557995	7.17603e-41	6.64296e-40	99.795	99.7721	others
Arid2	Luminal 1	1.00529	0.135009	5.1255e+07	0.557972	3.49349e-42	3.34117e-41	80.7977	75.6871	others
Plcb1	Luminal 1	0.798339	0.194102	51249008	0.557908	9.37294e-49	1.02144e-47	51.5214	41.0164	others
Zfp326	Luminal 1	0.859972	0.125252	5.1247e+07	0.557886	8.97854e-43	8.68898e-42	75.2798	68.7957	others
Fras1	Luminal 1	0.518071	0.170374	5.12326e+07	0.557729	1.46403e-55	1.79816e-54	41.1004	31.6324	others
Timm13	Luminal 1	1.37669	0.117551	5.12284e+07	0.557683	4.74985e-41	4.42981e-40	94.1983	91.5067	others
Pfkp	Luminal 1	1.23651	0.135623	5.12284e+07	0.557683	3.91874e-41	3.66929e-40	87.23	84.9952	others
Slc4a7	Luminal 1	0.812951	0.136993	5.12231e+07	0.557625	6.06483e-43	5.89356e-42	69.3836	61.642	others
Spire1	Luminal 1	0.288838	0.111723	51221712	0.55761	1.50983e-69	2.36961e-68	32.0038	21.2747	others
Hs3st3b1	Luminal 1	0.203357	0.104022	5.1214e+07	0.557526	3.14425e-99	7.24451e-98	23.1752	11.8975	others
Ncoa3	Luminal 1	0.331879	0.120335	5.12066e+07	0.557446	1.93387e-62	2.70065e-61	35.3933	25.5628	others
Tmem97	Luminal 1	0.679909	0.140793	5.11956e+07	0.557326	8.22092e-45	8.27608e-44	58.2217	50.4972	others
Ugcg	Luminal 1	0.409909	0.118812	51195448	0.557324	1.28878e-53	1.52691e-52	43.0238	33.7591	others
Vopp1	Luminal 1	0.387381	0.114672	5.11952e+07	0.557321	7.44683e-55	9.01648e-54	41.8099	32.2676	others
Dut	Luminal 1	1.07481	0.160436	5.11811e+07	0.557168	6.29074e-41	5.83784e-40	78.3383	69.5553	others
Zfp407	Luminal 1	0.890358	0.14422	5.11744e+07	0.557095	1.31131e-41	1.24147e-40	71.6065	65.5918	others
Ncoa7	Luminal 1	0.414714	0.149853	51173073	0.557081	7.27605e-58	9.32757e-57	38.0577	28.4008	others
Ascc3	Luminal 1	1.04151	0.138247	5.11639e+07	0.556981	1.25175e-40	1.15591e-39	80.2775	75.1899	others
Sacm1l	Luminal 1	0.552237	0.118191	5.11615e+07	0.556954	8.60671e-46	8.82071e-45	55.7307	47.6661	others
Sorl1	Luminal 1	0.527733	0.130874	51161097	0.55695	1.50857e-47	1.60849e-46	50.938	42.5079	others
Nt5c3	Luminal 1	0.517634	0.120315	5.11579e+07	0.556916	6.40122e-47	6.73331e-46	52.5303	44.5173	others
Pex3	Luminal 1	0.524136	0.118636	5.1154e+07	0.556873	5.68046e-47	5.98186e-46	52.3885	43.6128	others
Bcas1	Luminal 1	0.151304	0.110108	51153245	0.556865	2.23628e-174	1.09794e-172	15.6866	4.33642	others
Vwa8	Luminal 1	0.568139	0.137981	5.11487e+07	0.556815	2.33849e-46	2.43253e-45	52.5619	44.6623	others
Nme1	Luminal 1	1.7643	0.156815	5.11482e+07	0.55681	2.64745e-39	2.3678e-38	97.0992	92.7772	others
Tpd52	Luminal 1	1.16857	0.124239	5.1132e+07	0.556634	5.70468e-40	5.1862e-39	90.1939	84.3254	others
Krtcap3	Luminal 1	0.822015	0.123796	5.11187e+07	0.556489	4.43112e-41	4.13873e-40	72.7258	67.8497	others
Pgm1	Luminal 1	0.842366	0.122389	5.11184e+07	0.556485	6.88707e-41	6.38177e-40	73.0884	67.9602	others
Arl6ip5	Luminal 1	1.09098	0.137268	5.11177e+07	0.556478	6.86786e-40	6.23761e-39	84.9756	79.2156	others
Mapre1	Luminal 1	0.828132	0.117829	5.11162e+07	0.556461	5.88017e-41	5.46765e-40	74.665	68.4367	others
Gtf2a2	Luminal 1	0.806137	0.113063	5.1115e+07	0.556449	3.93182e-41	3.67971e-40	74.1763	68.6784	others
Tial1	Luminal 1	0.803442	0.119916	5.11126e+07	0.556423	3.96171e-41	3.70398e-40	73.0569	67.2697	others
Ccdc58	Luminal 1	1.00071	0.118008	5.11101e+07	0.556395	4.26741e-40	3.89656e-39	82.7526	78.2972	others
Arnt	Luminal 1	0.608926	0.118956	5.11082e+07	0.556375	1.44015e-43	1.41859e-42	59.3095	52.1889	others
Snrpf	Luminal 1	1.66673	0.117605	5.11031e+07	0.556319	8.44943e-39	7.45036e-38	97.0361	95.8845	others
Prr14l	Luminal 1	0.611949	0.124105	5.11006e+07	0.556292	1.13821e-43	1.12471e-42	58.269	50.5524	others
Sema3a	Luminal 1	0.12626	0.112287	51093414	0.556214	1.1029e-253	1.16207e-251	12.8646	1.65723	others
Ywhae	Luminal 1	2.23975	0.0864224	5.10934e+07	0.556213	1.77871e-38	1.56033e-37	99.9369	99.7859	others
Ppme1	Luminal 1	0.60113	0.119998	5.10885e+07	0.55616	1.97969e-43	1.94393e-42	58.7892	51.3879	others
Sun1	Luminal 1	0.516328	0.116792	5.10836e+07	0.556107	1.97091e-45	2.00566e-44	52.7511	45.5807	others
Lman1	Luminal 1	0.752619	0.115366	5.10808e+07	0.556077	5.19042e-41	4.83588e-40	70.0457	63.8033	others
Mbd3	Luminal 1	0.662585	0.115871	5.1072e+07	0.555981	6.56222e-42	6.24427e-41	63.4085	57.6025	others
Naa15	Luminal 1	0.941134	0.119191	5.10697e+07	0.555955	1.187e-39	1.07184e-38	78.9059	74.1058	others
H2afz	Luminal 1	2.46057	0.153601	5.10637e+07	0.555891	6.39523e-38	5.5273e-37	99.5901	99.3785	others
Lsr	Luminal 1	0.885579	0.115327	5.10583e+07	0.555831	8.33118e-40	7.55202e-39	78.3226	72.7455	others
Cenpa	Luminal 1	0.6544	0.170781	51057011	0.555817	2.20536e-49	2.43018e-48	44.8841	34.5394	others
Agpat5	Luminal 1	0.681348	0.118407	5.10541e+07	0.555786	1.78548e-41	1.68529e-40	64.2913	57.4506	others
Btbd3	Luminal 1	0.569652	0.110751	51053023	0.555774	5.04326e-46	5.19134e-45	51.3637	40.1533	others
Tex10	Luminal 1	0.946054	0.120655	5.10453e+07	0.55569	2.7172e-39	2.42903e-38	79.1897	74.5063	others
Stxbp5	Luminal 1	0.680554	0.131466	5.10333e+07	0.555559	2.03333e-41	1.91634e-40	61.8162	55.7727	others
Mki67	Luminal 1	0.651832	0.181107	5.10195e+07	0.555409	1.86972e-50	2.10484e-49	42.4405	32.1848	others
Desi2	Luminal 1	0.66769	0.122861	5.09918e+07	0.555108	6.03293e-41	5.60414e-40	61.9581	54.4262	others
Atxn2	Luminal 1	0.838663	0.12383	5.09895e+07	0.555083	5.18896e-39	4.59485e-38	72.3317	66.5032	others
Stom	Luminal 1	0.270102	0.114739	5.09846e+07	0.555029	2.28201e-69	3.57554e-68	28.693	18.6645	others
Zfp53	Luminal 1	0.617942	0.123988	5.09799e+07	0.554978	6.16627e-42	5.87048e-41	57.4649	49.0678	others
Uqcrfs1	Luminal 1	1.34927	0.101016	5.09793e+07	0.554972	1.48212e-37	1.27043e-36	94.1668	92.3077	others
Hnrnpr	Luminal 1	0.852704	0.114417	5.0975e+07	0.554925	1.05434e-38	9.28364e-38	76.0839	69.8246	others
Aldh1a1	Luminal 1	0.774321	0.144071	5.09722e+07	0.554894	2.41391e-41	2.27159e-40	58.4897	48.3151	others
Sppl2a	Luminal 1	1.07045	0.129746	5.09678e+07	0.554846	1.07047e-37	9.21367e-37	83.604	76.5019	others
St3gal3	Luminal 1	0.537632	0.127835	5.09655e+07	0.554821	3.12262e-44	3.11183e-43	50.4966	42.1282	others
Zranb1	Luminal 1	0.774551	0.122219	5.09613e+07	0.554775	4.50812e-39	4.0052e-38	68.9421	63.3269	others
Hk2	Luminal 1	1.36533	0.130655	5.09559e+07	0.554717	5.29919e-37	4.50936e-36	92.4168	88.5168	others
Gigyf2	Luminal 1	0.923495	0.123791	5.09534e+07	0.55469	5.03267e-38	4.36173e-37	77.755	72.0273	others
Hpse	Luminal 1	0.295724	0.110747	50953033	0.554685	1.5594e-61	2.15683e-60	32.2087	22.269	others
Enpp4	Luminal 1	0.241075	0.0994388	50944774	0.554596	4.41155e-70	6.98806e-69	28.2516	17.8843	others
Akap11	Luminal 1	0.441016	0.121784	5.09418e+07	0.554563	2.75261e-47	2.91503e-46	44.1904	36.0793	others
Zfp664	Luminal 1	0.533736	0.112336	5.09399e+07	0.554543	1.71498e-42	1.64777e-41	54.2172	46.796	others
Nadk2	Luminal 1	0.325721	0.106463	50939366	0.554537	7.81081e-55	9.44499e-54	36.6546	27.1233	others
Cad	Luminal 1	0.286605	0.102754	5.09274e+07	0.554406	1.1039e-60	1.49592e-59	32.461	22.414	others
mt-Co3	Luminal 1	5.58534	0.0883259	5.09193e+07	0.554319	7.76643e-36	6.45368e-35	100	100	others
Hace1	Luminal 1	0.583673	0.12316	5.0919e+07	0.554315	1.64192e-41	1.55135e-40	55.3681	47.8732	others
Ppp1cc	Luminal 1	0.835362	0.11123	5.09165e+07	0.554288	6.05809e-38	5.24075e-37	74.9015	69.8522	others
Ep400	Luminal 1	0.80551	0.117348	5.09161e+07	0.554283	3.87765e-38	3.36692e-37	71.8745	66.0268	others
Sarnp	Luminal 1	1.31287	0.100944	5.0916e+07	0.554282	1.02415e-36	8.64447e-36	93.6938	91.6724	others
Lin7c	Luminal 1	0.565427	0.110173	5.09075e+07	0.55419	5.39935e-41	5.02805e-40	57.2915	50.7941	others
Pnisr	Luminal 1	1.33249	0.115634	5.08999e+07	0.554107	2.62392e-36	2.19499e-35	91.8335	89.373	others
Gm15947	Luminal 1	0.117114	0.0935587	5.08994e+07	0.554102	6.72533e-191	3.91719e-189	13.8263	3.06587	others
Sfmbt1	Luminal 1	0.608492	0.136785	5.08994e+07	0.554101	3.48721e-41	3.2734e-40	54.8163	47.6384	others
Mthfd1l	Luminal 1	0.830084	0.136211	5.0898e+07	0.554086	5.77962e-38	5.00216e-37	68.7372	61.5799	others
Cnot2	Luminal 1	1.10279	0.12598	5.08973e+07	0.554079	1.14355e-36	9.64355e-36	84.7548	80.8935	others
Ube2v1	Luminal 1	0.838976	0.106533	5.08905e+07	0.554005	1.48682e-37	1.27388e-36	75.5478	70.9156	others
Plekha5	Luminal 1	0.828744	0.127957	5.08859e+07	0.553955	1.2422e-37	1.06722e-36	70.1561	64.19	others
Ciao2b	Luminal 1	0.729611	0.109128	5.08815e+07	0.553907	3.41702e-38	2.97384e-37	69.3678	63.0438	others
Fbxl5	Luminal 1	0.75632	0.117204	5.08801e+07	0.553891	5.03183e-38	4.36173e-37	68.8318	63.2716	others
Pmpcb	Luminal 1	0.654235	0.107082	5.08793e+07	0.553882	5.70556e-39	5.0404e-38	64.2283	58.445	others
Hspb8	Luminal 1	0.557129	0.150942	5.08733e+07	0.553818	2.37483e-42	2.27943e-41	50.7173	43.7578	others
Zmym2	Luminal 1	0.945486	0.124564	5.08666e+07	0.553745	1.09959e-36	9.27706e-36	77.3451	72.8836	others
Ghitm	Luminal 1	1.01279	0.114065	5.08664e+07	0.553742	1.53363e-36	1.29041e-35	83.4621	79.188	others
Mtap	Luminal 1	0.899995	0.125399	5.08636e+07	0.553712	7.8368e-37	6.63862e-36	74.1447	69.0167	others
Fam3c	Luminal 1	0.598245	0.112719	5.08451e+07	0.553511	1.24114e-39	1.11966e-38	58.7735	50.5248	others
Rit1	Luminal 1	0.395104	0.110694	50833850	0.553388	6.93891e-47	7.28664e-46	42.3301	34.0146	others
Fam168b	Luminal 1	0.665369	0.106956	5.08334e+07	0.553383	3.78801e-38	3.29213e-37	64.5751	58.9352	others
Ctdspl2	Luminal 1	0.626015	0.118529	5.08294e+07	0.55334	4.95757e-39	4.39618e-38	58.9784	52.2165	others
Mob1b	Luminal 1	0.633396	0.108513	5.08223e+07	0.553262	1.72136e-38	1.51072e-37	61.9265	55.0684	others
Marc2	Luminal 1	0.882274	0.13813	5.08208e+07	0.553246	1.7977e-36	1.50989e-35	74.8069	71.1987	others
5830428M24Rik	Luminal 1	0.313233	0.105325	5.08187e+07	0.553223	5.63704e-57	7.10502e-56	33.1547	23.0355	others
Tra2a	Luminal 1	1.47339	0.113422	5.08134e+07	0.553166	5.51062e-35	4.51121e-34	94.6713	93.3711	others
Adnp	Luminal 1	0.786878	0.110491	5.08037e+07	0.55306	1.27035e-36	1.07032e-35	71.7957	66.7587	others
Soga3	Luminal 1	0.105135	0.0904965	50798951	0.553008	1.86801e-227	1.56404e-225	12.3916	1.80914	others
Glyr1	Luminal 1	0.664345	0.111107	5.07987e+07	0.553005	1.0174e-37	8.76094e-37	63.9603	57.9133	others
Ripk2	Luminal 1	0.432529	0.120658	50792727	0.55294	2.15976e-45	2.19427e-44	43.008	34.7604	others
Chd7	Luminal 1	0.407431	0.110565	50785216	0.552859	3.03701e-47	3.21259e-46	40.9428	31.4321	others
Rabgef1	Luminal 1	0.982593	0.10666	5.07791e+07	0.552791	2.08291e-35	1.71639e-34	83.2098	78.2489	others
Ak4	Luminal 1	0.419786	0.106164	50771006	0.552704	5.47158e-44	5.43824e-43	44.963	36.8388	others
Zfand6	Luminal 1	1.02348	0.112774	5.07659e+07	0.552649	4.28518e-35	3.51904e-34	84.4868	79.2294	others
Plekha2	Luminal 1	0.553475	0.110873	5.07601e+07	0.552585	3.55431e-39	3.1668e-38	55.4469	48.1632	others
Kdm6b	Luminal 1	0.76208	0.1127	5.07595e+07	0.552579	3.60485e-36	3.00886e-35	69.7777	63.0576	others
Supt6	Luminal 1	0.674281	0.114036	5.07592e+07	0.552575	4.57704e-37	3.89838e-36	63.7869	57.6785	others
Ppp1r12a	Luminal 1	1.23077	0.115693	5.07478e+07	0.552451	2.51824e-34	2.03575e-33	88.7593	85.6235	others
Thsd4	Luminal 1	0.142069	0.0994591	50744711	0.552418	4.67693e-149	1.83123e-147	15.0402	4.57119	others
Gpbp1	Luminal 1	1.03779	0.110737	5.0739e+07	0.552355	1.12712e-34	9.15512e-34	84.1873	80.203	others
Cep83	Luminal 1	0.528295	0.1238	5.07386e+07	0.552351	2.71338e-40	2.48362e-39	50.1971	43.378	others
Rptor	Luminal 1	0.796922	0.126825	5.07249e+07	0.552202	1.56932e-35	1.29602e-34	68.4376	64.6527	others
Hmgb1	Luminal 1	2.13011	0.129669	5.0715e+07	0.552094	3.14949e-33	2.48501e-32	99.0225	98.4878	others
Sash1	Luminal 1	0.596992	0.127118	50708944	0.552028	1.86922e-38	1.63742e-37	53.7285	46.8029	others
Ptpn9	Luminal 1	0.624222	0.115691	5.07037e+07	0.551972	3.78663e-37	3.23104e-36	59.073	52.3063	others
Gm12166	Luminal 1	0.433503	0.102891	50700375	0.551935	5.72871e-42	5.45668e-41	46.4607	38.3718	others
Cpne1	Luminal 1	0.662778	0.10548	5.06877e+07	0.551797	4.68231e-36	3.8995e-35	64.4017	58.5693	others
Smurf2	Luminal 1	1.18831	0.123489	5.06798e+07	0.551711	1.82281e-33	1.44187e-32	86.7098	83.4346	others
Cplane1	Luminal 1	0.55469	0.135381	50670919	0.551614	6.96651e-39	6.14567e-38	50.6543	44.2687	others
Zfhx4	Luminal 1	0.629854	0.115508	5.06699e+07	0.551603	4.10676e-37	3.49942e-36	57.4019	48.5361	others
Acadl	Luminal 1	0.694898	0.105132	5.06691e+07	0.551594	2.01509e-35	1.66123e-34	65.9309	61.1863	others
Ldha	Luminal 1	3.32774	0.0672438	50666012	0.551561	1.78741e-32	1.38639e-31	99.9685	100	others
Prr13	Luminal 1	0.749685	0.117504	5.06587e+07	0.551482	6.16662e-35	5.03943e-34	67.6021	63.2578	others
2610528J11Rik	Luminal 1	0.441555	0.10961	50648522	0.55137	2.40055e-41	2.26016e-40	45.4674	37.7227	others
Slc30a4	Luminal 1	0.330389	0.103347	5.06405e+07	0.551283	3.03353e-48	3.27541e-47	36.4812	27.7793	others
Xpnpep1	Luminal 1	0.696498	0.106358	5.06315e+07	0.551185	6.9339e-35	5.66153e-34	65.9782	60.4475	others
Arid5b	Luminal 1	1.4145	0.150217	5.06305e+07	0.551174	1.95876e-32	1.51616e-31	87.8133	83.6349	others
Tomm6	Luminal 1	1.55903	0.0967124	5.0625e+07	0.551114	2.17647e-32	1.6819e-31	96.973	95.5048	others
Tmem87a	Luminal 1	0.769921	0.11212	5.06192e+07	0.551051	3.65046e-34	2.93839e-33	69.3047	63.5133	others
Rapgef6	Luminal 1	1.28099	0.115167	50615922	0.551016	1.7438e-32	1.35312e-31	89.2638	87.0805	others
Galk2	Luminal 1	0.459575	0.109453	50613941	0.550994	4.50915e-40	4.11529e-39	46.9336	39.1106	others
Zmynd11	Luminal 1	0.889291	0.11111	5.06126e+07	0.550979	2.18117e-33	1.72316e-32	75.9735	71.6683	others
Tex261	Luminal 1	0.624076	0.1029	5.06079e+07	0.550928	2.39718e-35	1.97449e-34	61.895	56.2008	others
Apobec1	Luminal 1	0.817857	0.133117	5.06065e+07	0.550913	4.92768e-34	3.95627e-33	65.7733	59.6603	others
Hnrnpu	Luminal 1	1.50198	0.102655	5.06048e+07	0.550894	3.61019e-32	2.77496e-31	95.9798	94.2342	others
Akr1b3	Luminal 1	0.577352	0.110874	5.06024e+07	0.550869	2.4174e-36	2.02403e-35	56.1564	49.71	others
Zc3hav1	Luminal 1	0.655801	0.109687	5.05955e+07	0.550793	6.06312e-35	4.95701e-34	62.2734	56.1456	others
mt-Nd4l	Luminal 1	1.69732	0.106116	5.0592e+07	0.550756	7.93688e-32	6.05599e-31	97.8086	96.0986	others
Atp6v1e1	Luminal 1	1.04207	0.107279	5.0591e+07	0.550744	9.99226e-33	7.78906e-32	85.0544	81.2457	others
Serinc1	Luminal 1	0.629087	0.105937	5.05897e+07	0.550731	4.55962e-35	3.73921e-34	61.5166	56.2008	others
Ambra1	Luminal 1	1.02115	0.121353	5.05897e+07	0.55073	1.35545e-32	1.05352e-31	78.6852	75.8804	others
Wasf2	Luminal 1	0.897043	0.106556	5.0584e+07	0.550669	5.73706e-33	4.49263e-32	77.1875	72.8491	others
Twf1	Luminal 1	0.640609	0.105577	5.05836e+07	0.550664	7.85401e-35	6.40443e-34	62.1945	57.0501	others
Rbm25	Luminal 1	1.66213	0.101077	5.05824e+07	0.550651	9.19169e-32	6.99068e-31	97.714	96.5129	others
Crb3	Luminal 1	0.375894	0.0969839	5.0579e+07	0.550614	1.93757e-43	1.90456e-42	41.0374	31.8395	others
Acads	Luminal 1	0.541253	0.107736	5.05786e+07	0.55061	1.46773e-36	1.23552e-35	54.233	48.2116	others
Fam216a	Luminal 1	0.461331	0.106633	5.05777e+07	0.550599	4.72617e-39	4.19495e-38	47.5958	40.3881	others
Hsd17b11	Luminal 1	0.377711	0.105325	50576279	0.550584	3.98e-44	3.95994e-43	39.5712	30.9557	others
Rif1	Luminal 1	0.682017	0.113654	5.0567e+07	0.550483	2.22846e-34	1.80383e-33	62.4468	55.5655	others
Scgb1a1	Luminal 1	0.179729	0.105761	5.05657e+07	0.550469	2.04513e-122	6.09799e-121	15.9231	5.80721	others
Tst	Luminal 1	0.328717	0.0959168	50559018	0.550396	8.20786e-47	8.60471e-46	36.5915	27.3926	others
Mllt10	Luminal 1	1.28108	0.117594	5.05558e+07	0.550361	1.10782e-31	8.40313e-31	88.5701	86.5419	others
Cfap69	Luminal 1	0.384533	0.122403	50554693	0.550349	2.01041e-47	2.13748e-46	35.3461	26.4881	others
Ranbp9	Luminal 1	0.837582	0.111186	5.05522e+07	0.550322	8.12249e-33	6.33946e-32	73.388	67.9257	others
Phf21a	Luminal 1	1.07216	0.128893	5.05507e+07	0.550305	6.08306e-32	4.66045e-31	79.7099	75.7837	others
Gna12	Luminal 1	0.310071	0.0948579	50549303	0.55029	7.44665e-48	8.00814e-47	35.3461	26.2809	others
Nt5e	Luminal 1	0.127518	0.0899854	5.05477e+07	0.550273	6.22457e-142	2.28905e-140	14.4411	4.43309	others
Rev1	Luminal 1	0.66413	0.116484	5.05444e+07	0.550237	2.63016e-34	2.12349e-33	60.9333	54.5436	others
Gpbp1l1	Luminal 1	0.613062	0.105969	5.05427e+07	0.550219	1.13027e-34	9.17675e-34	60.0189	54.2467	others
Atp6v0b	Luminal 1	1.18781	0.104659	5.05404e+07	0.550193	8.60775e-32	6.55454e-31	90.7772	87.2877	others
Ywhab	Luminal 1	1.20765	0.100563	5.05237e+07	0.550012	1.65937e-31	1.25237e-30	90.7772	87.8539	others
Got1	Luminal 1	0.289109	0.0941183	50520022	0.549972	1.95924e-49	2.16278e-48	33.3123	24.4096	others
Hdac11	Luminal 1	0.254277	0.090988	5.05163e+07	0.549931	1.32537e-54	1.59444e-53	29.8912	20.5427	others
Ndufs5	Luminal 1	1.41308	0.100222	5.05121e+07	0.549886	4.37018e-31	3.27066e-30	95.3334	92.943	others
Cmtm7	Luminal 1	0.57316	0.106065	5.05098e+07	0.54986	7.78157e-35	6.34812e-34	56.992	51.2774	others
Cntn1	Luminal 1	0.146671	0.119954	50486716	0.549609	2.79982e-176	1.41157e-174	12.5966	2.74133	others
Dstn	Luminal 1	2.46339	0.0848074	5.04842e+07	0.549582	3.10972e-30	2.27823e-29	99.9685	99.8757	others
Baz1b	Luminal 1	0.811003	0.1105	5.04663e+07	0.549387	8.25308e-32	6.28958e-31	70.629	64.4524	others
Polr3k	Luminal 1	0.554011	0.103937	5.04625e+07	0.549346	1.90864e-34	1.54628e-33	56.2668	50.145	others
Ccnl2	Luminal 1	0.784279	0.101313	5.04581e+07	0.549297	7.40421e-32	5.65185e-31	72.111	67.615	others
Nudt11	Luminal 1	0.105938	0.0847139	5.04568e+07	0.549284	1.32703e-174	6.53239e-173	12.5493	2.73443	others
Cabin1	Luminal 1	0.421811	0.101515	5.04481e+07	0.549189	2.10397e-38	1.83962e-37	44.6476	37.3222	others
Gng5	Luminal 1	1.92174	0.0790803	5.04467e+07	0.549173	6.12907e-30	4.45545e-29	99.1014	99.2542	others
B230219D22Rik	Luminal 1	0.754186	0.100884	5.04435e+07	0.549139	8.26697e-32	6.2976e-31	69.8408	65.3846	others
Srpr	Luminal 1	0.795711	0.101226	5.04405e+07	0.549106	1.61765e-31	1.22138e-30	72.6943	67.7116	others
Mrps28	Luminal 1	0.701991	0.0995805	5.04378e+07	0.549076	4.16655e-32	3.19867e-31	66.8926	61.3313	others
Ammecr1	Luminal 1	0.573437	0.10851	5.04365e+07	0.549062	3.71074e-34	2.98562e-33	55.2578	48.3151	others
Tpm3	Luminal 1	1.07546	0.102992	5.0435e+07	0.549046	1.57926e-30	1.16565e-29	85.7796	81.729	others
Plrg1	Luminal 1	0.379761	0.0972435	5.04342e+07	0.549037	7.12094e-40	6.46434e-39	41.9675	34.1942	others
Tbc1d1	Luminal 1	1.02248	0.127448	5.04312e+07	0.549005	1.49785e-30	1.10689e-29	78.8428	75.549	others
Scnn1g	Luminal 1	0.107103	0.093898	50422130	0.548906	9.7532e-214	7.37586e-212	11.3196	1.56746	others
Dhx15	Luminal 1	1.07847	0.102804	5.04199e+07	0.548881	2.46506e-30	1.80877e-29	86.1264	81.95	others
Cox6b1	Luminal 1	2.3066	0.0690511	5.04115e+07	0.54879	2.24797e-29	1.60612e-28	99.795	99.8481	others
Hdac9	Luminal 1	0.140859	0.105854	5.04099e+07	0.548773	1.40842e-147	5.49166e-146	13.4479	3.76329	others
Ostm1	Luminal 1	0.246341	0.0881253	50409517	0.548769	1.17265e-52	1.36858e-51	29.4498	20.3494	others
Wdfy3	Luminal 1	0.936624	0.114148	5.04048e+07	0.548718	1.95947e-30	1.44343e-29	76.6987	72.7524	others
Tuba1a	Luminal 1	0.655955	0.142019	50403306	0.548701	1.0505e-33	8.35191e-33	53.161	47.3899	others
Laptm4a	Luminal 1	1.71248	0.0931913	5.04023e+07	0.54869	1.60271e-29	1.1508e-28	98.5653	98.3497	others
Zcrb1	Luminal 1	0.805561	0.0978805	5.03987e+07	0.548651	6.6608e-31	4.96713e-30	73.2619	68.8579	others
Gtf3c3	Luminal 1	0.411166	0.106777	50397075	0.548633	2.59764e-38	2.26704e-37	42.8662	35.9964	others
Ybx1	Luminal 1	2.31043	0.0963726	50393078	0.54859	4.32509e-29	3.06913e-28	99.7005	99.3647	others
Rngtt	Luminal 1	0.813144	0.113366	5.03906e+07	0.548563	8.24525e-31	6.13649e-30	70.5502	65.2603	others
Dync1i2	Luminal 1	0.988542	0.10319	5.03869e+07	0.548522	4.04282e-30	2.95377e-29	82.7999	77.9519	others
Lonp1	Luminal 1	0.608041	0.100518	5.03863e+07	0.548516	1.915e-32	1.4829e-31	60.3185	54.6541	others
Vps13a	Luminal 1	0.984021	0.12003	5.03863e+07	0.548516	4.91645e-30	3.58228e-29	78.0861	72.0895	others
Rab31	Luminal 1	0.49447	0.111319	5.03855e+07	0.548508	8.11016e-36	6.73036e-35	47.6904	40.3743	others
Sec11a	Luminal 1	1.03396	0.0986052	5.03852e+07	0.548504	4.13668e-30	3.02116e-29	85.89	82.2745	others
Tgs1	Luminal 1	0.568133	0.102475	5.03838e+07	0.548489	3.87358e-33	3.04352e-32	56.7555	50.2624	others
Golm1	Luminal 1	0.273539	0.0890047	50380651	0.548454	1.62533e-48	1.76713e-47	31.7358	22.78	others
Bri3	Luminal 1	1.39689	0.0956481	5.03789e+07	0.548435	2.10305e-29	1.50487e-28	94.2299	92.7427	others
Mtpn	Luminal 1	0.788859	0.0961347	5.03761e+07	0.548405	1.09601e-30	8.13444e-30	72.6155	68.0224	others
Ppib	Luminal 1	1.89017	0.064736	5.03712e+07	0.548352	4.70646e-29	3.32967e-28	99.2906	99.3923	others
Rbpj	Luminal 1	0.541147	0.104564	5.03661e+07	0.548296	1.40677e-33	1.1156e-32	53.429	47.231	others
Man1a2	Luminal 1	1.0881	0.113921	5.03638e+07	0.548271	1.51197e-29	1.08731e-28	83.7932	80.4033	others
Snx24	Luminal 1	0.706885	0.107219	5.03545e+07	0.54817	3.536e-31	2.65165e-30	64.0391	57.1744	others
Pgm3	Luminal 1	0.249703	0.0872963	5.03497e+07	0.548117	2.29962e-50	2.58415e-49	29.8912	21.0675	others
Gbf1	Luminal 1	0.691831	0.110274	5.03421e+07	0.548034	4.30491e-31	3.22438e-30	63.3139	58.2171	others
Mpp2	Luminal 1	0.253995	0.0977047	5.03411e+07	0.548024	5.27445e-54	6.28078e-53	27.4476	18.6369	others
Tshz1	Luminal 1	0.648573	0.110185	5.03343e+07	0.547949	1.44586e-31	1.09255e-30	60.1766	53.5976	others
Prkcsh	Luminal 1	0.681655	0.0957048	5.03329e+07	0.547934	7.34736e-31	5.47476e-30	66.4197	60.9446	others
Fhit	Luminal 1	0.502593	0.164559	5.0332e+07	0.547925	2.62851e-41	2.47106e-40	36.5915	28.6701	others
Ptgdr	Luminal 1	0.117496	0.101935	5.03261e+07	0.54786	9.29301e-212	6.86182e-210	11.0358	1.46389	others
Galnt6	Luminal 1	0.304498	0.10509	50325690	0.547856	5.09384e-50	5.69338e-49	29.639	20.6463	others
Fubp1	Luminal 1	1.16549	0.103551	5.03251e+07	0.54785	5.19296e-29	3.66556e-28	88.5701	85.589	others
Mef2a	Luminal 1	0.947004	0.115323	5.03247e+07	0.547845	2.1895e-29	1.56554e-28	77.0929	72.4831	others
Armc10	Luminal 1	0.315286	0.0893153	5.03193e+07	0.547787	7.52975e-42	7.15403e-41	36.6861	28.3732	others
Sin3b	Luminal 1	0.967498	0.106355	5.0312e+07	0.547707	2.95864e-29	2.10906e-28	81.6333	77.3374	others
Ccnd3	Luminal 1	0.85819	0.10532	5.03014e+07	0.547592	2.04566e-29	1.46492e-28	74.7596	69.1755	others
Aldh3a2	Luminal 1	0.3108	0.0880299	5.02986e+07	0.547562	1.51316e-42	1.4561e-41	35.6298	26.8333	others
Ddx46	Luminal 1	0.716227	0.100185	5.02922e+07	0.547492	4.46048e-30	3.25385e-29	66.6089	61.4211	others
Panx1	Luminal 1	0.238227	0.0859121	5.02892e+07	0.547459	1.52126e-51	1.74609e-50	28.2989	19.4034	others
Blzf1	Luminal 1	0.295107	0.0869236	5.02891e+07	0.547457	2.64862e-43	2.5967e-42	34.5578	25.9702	others
5830418P13Rik	Luminal 1	0.122267	0.095065	5.02845e+07	0.547407	5.03623e-154	2.07592e-152	12.5808	3.16255	others
Mrpl18	Luminal 1	0.76811	0.102276	5.02811e+07	0.547371	1.40256e-29	1.00979e-28	69.1944	64.3488	others
H2afj	Luminal 1	1.42323	0.101719	5.02771e+07	0.547327	4.47068e-28	3.07021e-27	94.0564	91.845	others
Fbxo21	Luminal 1	0.230036	0.0810318	50266299	0.54721	1.32539e-51	1.52221e-50	28.0782	19.0236	others
Lsm4	Luminal 1	1.15839	0.108042	5.02625e+07	0.547168	3.525e-28	2.427e-27	88.1917	83.5037	others
Commd3	Luminal 1	1.0209	0.0980381	5.02501e+07	0.547033	2.39456e-28	1.65536e-27	84.2661	80.3204	others
Hoxa11os	Luminal 1	0.770228	0.108535	5.02447e+07	0.546974	3.67074e-29	2.60874e-28	67.5863	64.1348	others
Hoxa9	Luminal 1	0.568961	0.103376	5.02431e+07	0.546957	2.75537e-31	2.07289e-30	55.3051	49.7307	others
Pfdn2	Luminal 1	0.909904	0.0968545	5.0238e+07	0.546902	1.65944e-28	1.15483e-27	79.4577	75.8873	others
Usp15	Luminal 1	0.769433	0.102078	5.02379e+07	0.546901	4.87994e-29	3.4472e-28	69.5885	64.556	others
Sh3bgrl2	Luminal 1	0.66966	0.100262	5.02308e+07	0.546823	8.91194e-30	6.44844e-29	63.377	56.7187	others
Atp6v1g1	Luminal 1	1.67434	0.0862554	5.02273e+07	0.546785	2.30216e-27	1.54701e-26	98.4235	97.3968	others
Eif4g1	Luminal 1	1.09073	0.102121	5.02257e+07	0.546768	7.42656e-28	5.07414e-27	85.5274	81.805	others
Eya3	Luminal 1	0.476596	0.100703	5.02222e+07	0.546729	3.61683e-33	2.84622e-32	48.321	41.4031	others
Acaa2	Luminal 1	0.801103	0.14772	5.02138e+07	0.546639	7.76486e-29	5.45839e-28	67.539	64.2798	others
Ttc17	Luminal 1	0.468062	0.102517	5.02118e+07	0.546616	1.83452e-33	1.45052e-32	46.7917	40.0842	others
Ralgapa2	Luminal 1	1.14696	0.128671	5.02089e+07	0.546585	1.74053e-27	1.1755e-26	81.1288	75.8252	others
Eml5	Luminal 1	0.310151	0.0961323	50207937	0.546574	2.71905e-43	2.66158e-42	32.8078	24.2025	others
Dnajc8	Luminal 1	0.876888	0.0954222	5.02072e+07	0.546566	3.65257e-28	2.51391e-27	77.8181	72.6212	others
Fbxw8	Luminal 1	0.454392	0.0977058	50203970	0.546531	3.35808e-33	2.64736e-32	47.5958	40.9888	others
Slc12a2	Luminal 1	2.15529	0.136058	50203858	0.54653	8.25019e-27	5.43302e-26	96.4528	95.5393	others
Bmt2	Luminal 1	0.820534	0.113501	5.01956e+07	0.546439	2.53844e-28	1.75354e-27	69.557	64.632	others
Cd177	Luminal 1	0.122641	0.1094	5.01931e+07	0.546413	1.35127e-208	9.63611e-207	10.6101	1.3534	others
Spink5	Luminal 1	0.474887	0.162542	50191190	0.546392	7.66478e-52	8.85178e-51	26.88	17.6357	others
Igsf9	Luminal 1	0.213606	0.0829978	5.01872e+07	0.546348	2.43546e-54	2.91494e-53	25.4769	16.6483	others
Abhd18	Luminal 1	0.590221	0.116319	50184386	0.546318	8.13053e-31	6.05592e-30	53.1294	47.086	others
Fut8	Luminal 1	0.859592	0.121884	5.0177e+07	0.546238	4.87887e-28	3.34762e-27	68.5165	62.8988	others
Sf3b2	Luminal 1	1.15829	0.0934812	5.0173e+07	0.546194	3.7201e-27	2.47501e-26	88.98	86.0102	others
Mat2b	Luminal 1	0.752462	0.095205	5.01708e+07	0.54617	2.74744e-28	1.89512e-27	70.4399	66.4135	others
Togaram1	Luminal 1	0.550889	0.10505	5.01702e+07	0.546163	8.72135e-31	6.48826e-30	52.9402	47.2103	others
Txnl1	Luminal 1	0.967226	0.0960205	5.017e+07	0.546161	1.75677e-27	1.18561e-26	82.1851	78.0417	others
Suds3	Luminal 1	0.592904	0.0972774	5.01689e+07	0.54615	1.12786e-29	8.14203e-29	58.9626	54.074	others
Insig2	Luminal 1	0.600385	0.0975839	5.01662e+07	0.546119	1.1857e-29	8.55304e-29	58.8207	52.769	others
Vps29	Luminal 1	0.822183	0.0947299	5.01561e+07	0.54601	9.98935e-28	6.80284e-27	73.924	69.9213	others
Mapre3	Luminal 1	0.4823	0.100261	5.01552e+07	0.546	3.73813e-32	2.87095e-31	48.0687	41.4929	others
Lipg	Luminal 1	0.122181	0.0911622	5.01536e+07	0.545982	2.03173e-130	6.55853e-129	13.1011	3.99807	others
Psmd7	Luminal 1	1.06577	0.0952325	5.01509e+07	0.545953	4.80385e-27	3.18699e-26	86.1264	82.461	others
Higd1a	Luminal 1	2.15727	0.110022	50141292	0.545849	4.23431e-26	2.73184e-25	99.0383	98.4947	others
Trim24	Luminal 1	0.957364	0.117726	5.01402e+07	0.545837	4.22555e-27	2.80631e-26	75.6897	70.4806	others
Rnf149	Luminal 1	0.309983	0.0962775	5.01397e+07	0.545831	1.84079e-40	1.69236e-39	33.9587	26.1704	others
Calm1	Luminal 1	2.31154	0.0877336	50138139	0.545814	4.73717e-26	3.05102e-25	99.732	99.4476	others
Snx6	Luminal 1	0.841977	0.0919126	5.01369e+07	0.545801	1.93667e-27	1.30515e-26	75.6897	71.8616	others
Ggps1	Luminal 1	0.44175	0.0991757	50133137	0.54576	5.63773e-33	4.41669e-32	45.3256	38.4546	others
Dhx40	Luminal 1	0.745207	0.108722	5.01323e+07	0.545751	5.47063e-28	3.74869e-27	65.5683	60.5441	others
Vbp1	Luminal 1	0.650685	0.0928657	5.013e+07	0.545726	1.73781e-28	1.20803e-27	63.8499	58.8731	others
Atp6v1d	Luminal 1	0.73554	0.0956024	5.01291e+07	0.545716	7.53366e-28	5.14544e-27	68.6584	63.9829	others
Rasal2	Luminal 1	0.71196	0.114781	5.01267e+07	0.54569	2.03488e-28	1.41036e-27	61.1856	55.0684	others
Mier1	Luminal 1	0.832327	0.102019	5.01198e+07	0.545615	3.06979e-27	2.04889e-26	72.8835	67.9809	others
Orc4	Luminal 1	0.709975	0.0951419	5.01167e+07	0.545581	7.12166e-28	4.87114e-27	66.7035	62.1392	others
Pcolce	Luminal 1	0.241311	0.087534	50115388	0.545567	5.46662e-51	6.22883e-50	26.1233	17.4216	others
Snx2	Luminal 1	0.750091	0.0936109	5.0112e+07	0.54553	1.54848e-27	1.04844e-26	70.0142	65.2258	others
Celf1	Luminal 1	1.06558	0.100029	5.01114e+07	0.545524	1.56726e-26	1.02418e-25	84.4553	81.08	others
Gnb2	Luminal 1	1.74721	0.0777531	5.01103e+07	0.545511	6.08341e-26	3.90333e-25	98.5969	98.253	others
Vsig8	Luminal 1	0.0925671	0.0750891	50107641	0.545482	7.67673e-170	3.62663e-168	11.288	2.20964	others
Nap1l1	Luminal 1	1.81475	0.0917374	5.01074e+07	0.54548	7.87763e-26	5.03219e-25	98.5653	97.8525	others
Ppt2	Luminal 1	0.26919	0.0870512	50107181	0.545477	1.58204e-42	1.5216e-41	31.5466	23.5189	others
Tardbp	Luminal 1	1.0266	0.0940391	5.01071e+07	0.545476	1.2921e-26	8.47023e-26	85.3382	81.0178	others
Tom1l1	Luminal 1	0.442719	0.0952855	5.01045e+07	0.545448	1.84969e-32	1.4341e-31	45.6251	38.5237	others
Jak1	Luminal 1	0.737915	0.096324	5.00989e+07	0.545387	1.7917e-27	1.20875e-26	68.6899	63.9207	others
Clca2	Luminal 1	0.174249	0.0913656	5.00948e+07	0.545342	6.4169e-81	1.17528e-79	17.4838	8.46568	others
Anp32e	Luminal 1	0.733695	0.107479	5.00944e+07	0.545338	1.28064e-27	8.68346e-27	64.3859	58.6107	others
Cnpy4	Luminal 1	0.268098	0.0846851	5.00938e+07	0.545331	3.54739e-42	3.39099e-41	31.6412	23.581	others
Cct6a	Luminal 1	1.21265	0.102975	5.00868e+07	0.545255	5.19452e-26	3.34099e-25	89.5948	85.8928	others
Selenot	Luminal 1	0.717105	0.0896149	5.00812e+07	0.545194	2.45849e-27	1.65029e-26	68.5007	64.2522	others
Mrpl1	Luminal 1	0.49653	0.0930932	5.00808e+07	0.54519	3.8235e-30	2.79461e-29	51.6317	45.6152	others
Tmed9	Luminal 1	1.20088	0.0879737	5.00798e+07	0.54518	4.69113e-26	3.02241e-25	91.0768	88.6549	others
Htt	Luminal 1	0.570707	0.0964509	5.00788e+07	0.545168	6.67229e-29	4.69388e-28	56.2352	50.8839	others
Col6a4	Luminal 1	0.129403	0.0805673	5.00765e+07	0.545143	6.48575e-99	1.48523e-97	15.0402	6.11794	others
Atp5c1	Luminal 1	1.78773	0.0725174	5.00755e+07	0.545133	1.54968e-25	9.79917e-25	98.8018	98.6052	others
Hnrnpa3	Luminal 1	1.53281	0.0960833	5.00715e+07	0.545089	1.45103e-25	9.19394e-25	96.1848	94.3585	others
Snrnp70	Luminal 1	1.26865	0.0865094	5.00715e+07	0.545089	6.33165e-26	4.06122e-25	93.142	91.3272	others
Pcnx	Luminal 1	0.50866	0.10112	5.00709e+07	0.545082	2.77208e-30	2.03167e-29	49.9291	43.8061	others
Etnk1	Luminal 1	0.519711	0.0953172	5.00687e+07	0.545059	1.05686e-29	7.63834e-29	52.5934	46.1469	others
Rc3h2	Luminal 1	0.649247	0.0981457	5.00685e+07	0.545056	7.77358e-28	5.30351e-27	61.9738	56.5322	others
Dixdc1	Luminal 1	0.192631	0.0978264	50067846	0.545049	9.828e-65	1.4157e-63	20.3058	11.8423	others
Mtch2	Luminal 1	0.881552	0.0903069	5.00617e+07	0.544982	2.17291e-26	1.41454e-25	78.1334	74.0367	others
Fh1	Luminal 1	0.801986	0.0913395	5.00603e+07	0.544967	1.25708e-26	8.2464e-26	73.4668	68.8303	others
Sh3glb1	Luminal 1	0.925737	0.091556	5.00559e+07	0.544919	3.29782e-26	2.13646e-25	80.2617	76.2878	others
Ubr3	Luminal 1	0.921907	0.102452	5.00503e+07	0.544858	4.39931e-26	2.83634e-25	76.9667	73.0355	others
Prkar1a	Luminal 1	1.06812	0.0883443	5.00472e+07	0.544825	6.8219e-26	4.3682e-25	87.1039	84.277	others
Pabpn1	Luminal 1	1.23199	0.0841672	5.00436e+07	0.544786	1.28252e-25	8.13451e-25	91.6128	90.2914	others
Usp48	Luminal 1	0.440724	0.0913469	50043205	0.544781	4.80377e-31	3.59373e-30	47.2332	40.6574	others
Ndufb6	Luminal 1	1.40264	0.0937305	5.00383e+07	0.544727	2.83616e-25	1.78079e-24	94.2456	91.8312	others
Nr6a1	Luminal 1	1.40581	0.120482	5.00379e+07	0.544724	3.67807e-25	2.30324e-24	88.0656	86.4314	others
Plekhm3	Luminal 1	0.192989	0.0881355	5.00365e+07	0.544708	3.97152e-60	5.31662e-59	21.4567	12.9057	others
Tdg	Luminal 1	0.464511	0.0893657	5.00272e+07	0.544607	5.01587e-30	3.65189e-29	49.5349	43.5023	others
Elf4	Luminal 1	0.350189	0.103848	50026871	0.544603	4.8633e-37	4.14032e-36	35.1253	27.8207	others
Hmgn5	Luminal 1	0.516532	0.0965723	5.00233e+07	0.544564	1.05541e-29	7.63079e-29	49.9133	42.9292	others
Ccdc25	Luminal 1	0.420639	0.0920131	50018919	0.544517	1.31387e-31	9.94015e-31	44.7107	37.8125	others
Sfswap	Luminal 1	0.714867	0.0970552	5.0018e+07	0.544506	1.23409e-26	8.10129e-26	66.3093	61.9942	others
Rassf3	Luminal 1	0.452171	0.0948349	50017754	0.544504	5.71106e-31	4.26737e-30	46.2399	39.0692	others
Srsf3	Luminal 1	1.65661	0.0858418	5.00114e+07	0.544435	7.95145e-25	4.9397e-24	97.7928	96.6855	others
Sec63	Luminal 1	0.834499	0.0976672	5.00106e+07	0.544426	6.63124e-26	4.24757e-25	73.2461	68.7198	others
Pkn2	Luminal 1	1.0848	0.0976717	5.0002e+07	0.544332	3.29479e-25	2.06599e-24	85.2593	82.1986	others
Rsbn1	Luminal 1	0.758742	0.0961956	4.99998e+07	0.544308	3.91185e-26	2.52815e-25	69.3993	64.5698	others
Pdzd2	Luminal 1	0.471025	0.102773	49996974	0.544278	2.95782e-32	2.27632e-31	42.4247	34.3461	others
Dnajc2	Luminal 1	0.543107	0.0944776	4.99964e+07	0.544272	2.18818e-28	1.51492e-27	53.5551	47.4382	others
Gm49336	Luminal 1	0.428597	0.09185	4.99949e+07	0.544255	7.04266e-31	5.24981e-30	45.5463	39.0623	others
Uso1	Luminal 1	0.602009	0.0941692	4.99895e+07	0.544196	2.71413e-27	1.81734e-26	58.6	53.6528	others
Cdc40	Luminal 1	0.514735	0.0913364	4.99875e+07	0.544175	1.63628e-28	1.13914e-27	52.9718	47.1413	others
Cab39l	Luminal 1	0.503434	0.108114	49980091	0.544094	2.80818e-29	2.00333e-28	48.6521	43.3573	others
Nup210	Luminal 1	0.142698	0.0738128	49978745	0.544079	2.80843e-73	4.65713e-72	17.8464	9.19762	others
Tmem33	Luminal 1	0.603835	0.0908382	4.99724e+07	0.54401	5.72738e-27	3.79297e-26	59.9086	55.2548	others
Nr3c2	Luminal 1	0.196046	0.0904237	4.99708e+07	0.543993	5.15284e-63	7.26628e-62	20.0694	11.4418	others
Sigmar1	Luminal 1	0.75568	0.0965254	4.99707e+07	0.543992	8.56337e-26	5.46465e-25	68.0277	64.045	others
Coro1c	Luminal 1	0.684559	0.098028	4.99668e+07	0.543949	2.63104e-26	1.70922e-25	62.8725	57.2918	others
Gm26917	Luminal 1	0.862941	0.103325	4.99598e+07	0.543873	2.26058e-25	1.42416e-24	70.5975	66.7035	others
Ndufc1	Luminal 1	1.40949	0.0895766	4.99506e+07	0.543773	2.78715e-24	1.70604e-23	94.356	92.4665	others
Arcn1	Luminal 1	0.744207	0.090838	4.99441e+07	0.543702	1.61645e-25	1.0211e-24	70.0615	64.9772	others
Setx	Luminal 1	0.63248	0.0968334	4.99435e+07	0.543695	1.8596e-26	1.21268e-25	60.1608	55.1167	others
4833420G17Rik	Luminal 1	0.513037	0.0930529	4.99339e+07	0.543591	7.3542e-28	5.02653e-27	52.3885	47.1482	others
Snapc3	Luminal 1	0.576868	0.0937606	4.99236e+07	0.543479	8.44199e-27	5.55737e-26	56.6924	51.5467	others
Crbn	Luminal 1	0.319715	0.0863673	4.99205e+07	0.543446	8.97748e-35	7.30784e-34	36.0397	28.7667	others
Agfg1	Luminal 1	0.671736	0.0900954	4.99201e+07	0.543441	1.05469e-25	6.71216e-25	64.985	59.9779	others
Ptch1	Luminal 1	0.397978	0.0966085	4.99179e+07	0.543417	1.86925e-31	1.41021e-30	41.2423	34.6154	others
Mospd2	Luminal 1	0.435677	0.100915	4.99173e+07	0.543411	1.09812e-30	8.14684e-30	42.8346	36.1	others
Hectd1	Luminal 1	1.0452	0.0979919	4.99141e+07	0.543375	2.90183e-24	1.7745e-23	84.3922	79.989	others
Ywhag	Luminal 1	0.659837	0.0903335	4.99135e+07	0.543369	1.01014e-25	6.43301e-25	63.5661	58.445	others
Cul3	Luminal 1	1.06712	0.0953206	4.99123e+07	0.543356	3.14405e-24	1.91949e-23	85.7165	81.6807	others
Twf2	Luminal 1	0.282789	0.0813417	49909329	0.543323	2.54775e-37	2.1779e-36	32.8078	25.0863	others
Bbip1	Luminal 1	0.375609	0.0856156	4.9905e+07	0.543276	1.93851e-31	1.46128e-30	41.4315	34.2425	others
Tle5	Luminal 1	1.57569	0.0833251	4.98911e+07	0.543125	1.59799e-23	9.55079e-23	97.446	96.2989	others
Zfp40	Luminal 1	0.154262	0.0790498	4.98891e+07	0.543103	8.43715e-69	1.30668e-67	17.941	9.53598	others
Mrpl33	Luminal 1	1.4172	0.088072	4.98872e+07	0.543083	1.31054e-23	7.85026e-23	95.3019	93.4954	others
Ddx39	Luminal 1	0.627235	0.0964918	4.98845e+07	0.543053	6.98198e-26	4.46918e-25	58.3636	53.3214	others
Rgl1	Luminal 1	0.150781	0.0782453	4.98839e+07	0.543046	8.49262e-71	1.35557e-69	17.5311	9.08714	others
Trpc4ap	Luminal 1	0.568204	0.086965	4.98837e+07	0.543044	3.06167e-26	1.98553e-25	57.7329	53.0452	others
Chmp5	Luminal 1	1.26631	0.0792864	4.98829e+07	0.543036	9.37307e-24	5.64521e-23	93.1736	91.5896	others
Timm10b	Luminal 1	0.79435	0.0924973	4.98799e+07	0.543003	1.60353e-24	9.89932e-24	72.0795	67.5183	others
Smdt1	Luminal 1	1.30921	0.0883809	4.98684e+07	0.542878	1.85093e-23	1.10379e-22	92.6218	90.5331	others
Pds5b	Luminal 1	0.875562	0.108104	4.98618e+07	0.542806	4.70875e-24	2.85986e-23	71.8587	67.615	others
Msantd3	Luminal 1	0.329068	0.0825061	49860520	0.542792	8.07753e-33	6.307e-32	37.5847	30.4102	others
Oga	Luminal 1	1.02911	0.0948016	4.986e+07	0.542787	1.07183e-23	6.44092e-23	84.3765	80.0718	others
Arl5a	Luminal 1	0.380661	0.085217	49859457	0.542781	2.17157e-30	1.59654e-29	42.0464	35.3266	others
Intu	Luminal 1	0.253876	0.0879375	49857580	0.54276	5.5223e-41	5.13998e-40	28.2989	20.6532	others
Rtn4	Luminal 1	1.66732	0.0978639	4.98564e+07	0.542747	4.46624e-23	2.62831e-22	97.1465	96.2229	others
Efcab14	Luminal 1	0.480873	0.0878497	4.98531e+07	0.542712	2.04127e-27	1.37465e-26	50.2286	44.1445	others
Sae1	Luminal 1	0.841818	0.0938741	4.98498e+07	0.542676	5.7963e-24	3.50902e-23	73.4983	67.8566	others
Robo1	Luminal 1	1.4686	0.140696	49847256	0.542648	5.49678e-23	3.22566e-22	87.0724	83.8489	others
Acbd5	Luminal 1	0.495622	0.0932024	4.98442e+07	0.542615	2.9866e-27	1.99408e-26	49.9448	44.1376	others
Pigx	Luminal 1	0.520939	0.102562	4.98428e+07	0.542599	1.06357e-26	6.98925e-26	51.9155	47.5418	others
Fam133b	Luminal 1	0.591904	0.0891276	4.98427e+07	0.542599	1.59652e-25	1.00919e-24	58.3163	53.563	others
Pi4ka	Luminal 1	0.455358	0.0941577	4.98392e+07	0.54256	2.59976e-28	1.79457e-27	46.035	39.9185	others
Trpm7	Luminal 1	0.95795	0.0971665	4.98387e+07	0.542555	1.52739e-23	9.13756e-23	79.0162	75.1208	others
Arih1	Luminal 1	1.41554	0.0962434	4.9838e+07	0.542547	5.44383e-23	3.19559e-22	92.543	91.4929	others
Ndufs3	Luminal 1	0.905559	0.085102	4.98367e+07	0.542533	1.01869e-23	6.12553e-23	79.5207	76.1152	others
Bcl2l11	Luminal 1	0.446112	0.0936932	49833227	0.542495	1.03316e-28	7.23292e-28	44.8211	38.206	others
Fbxo6	Luminal 1	0.441862	0.0867202	49829917	0.542459	4.71482e-28	3.23669e-27	46.9179	40.6505	others
Ormdl2	Luminal 1	0.647724	0.0870739	4.98289e+07	0.542447	9.23789e-25	5.73128e-24	63.3139	58.5969	others
Rock2	Luminal 1	1.46868	0.0959958	4.98178e+07	0.542327	1.05191e-22	6.12116e-22	92.4484	90.9405	others
Uba6	Luminal 1	0.686624	0.0985605	4.98137e+07	0.542283	1.72385e-24	1.06212e-23	62.2418	57.0639	others
Tle1	Luminal 1	0.879688	0.10286	4.98108e+07	0.542251	1.85369e-23	1.10508e-22	73.2934	68.775	others
Ccnyl1	Luminal 1	0.29158	0.0905223	4.98067e+07	0.542206	9.94031e-38	8.56758e-37	30.2223	22.5314	others
Camsap1	Luminal 1	0.424678	0.0870756	4.98065e+07	0.542204	2.30542e-28	1.59491e-27	44.8684	38.5444	others
Cpeb3	Luminal 1	0.218962	0.097474	49806386	0.542203	8.09496e-51	9.20127e-50	22.0873	14.2453	others
Rab14	Luminal 1	1.26736	0.0861246	4.98013e+07	0.542147	7.85821e-23	4.58987e-22	93.4889	90.6988	others
Lrch3	Luminal 1	0.700399	0.0998604	4.98009e+07	0.542144	3.03275e-24	1.85275e-23	62.6833	58.2447	others
Trappc4	Luminal 1	0.875398	0.086466	4.97965e+07	0.542095	2.43724e-23	1.44562e-22	77.2505	74.3613	others
Dsg2	Luminal 1	0.800693	0.0937147	4.97935e+07	0.542063	1.59006e-23	9.50642e-23	71.4646	66.3444	others
Tnrc6b	Luminal 1	1.41326	0.0936959	4.97932e+07	0.542059	1.74068e-22	1.00451e-21	92.1173	90.8576	others
Dipk2a	Luminal 1	0.310228	0.0833278	49790839	0.542034	6.86182e-34	5.48566e-33	34.3528	26.7159	others
Fmnl3	Luminal 1	0.191109	0.0748245	4.97884e+07	0.542007	8.25023e-50	9.17209e-49	22.5761	14.4179	others
Zwint	Luminal 1	0.683022	0.0928617	4.97882e+07	0.542005	4.40223e-24	2.67803e-23	63.8184	60.1436	others
Smim14	Luminal 1	1.02991	0.0962876	4.97878e+07	0.542	7.88748e-23	4.60553e-22	83.2414	77.5031	others
Canx	Luminal 1	1.71477	0.0840523	4.97848e+07	0.541968	2.71505e-22	1.55721e-21	98.2973	97.3691	others
Mga	Luminal 1	0.513734	0.0896433	4.978e+07	0.541915	4.64656e-26	2.99472e-25	51.3637	45.4771	others
Dcbld2	Luminal 1	0.422051	0.0888335	4.97784e+07	0.541898	1.55154e-28	1.08095e-27	43.2761	36.611	others
Rtf1	Luminal 1	0.754312	0.0876434	4.97744e+07	0.541855	1.77177e-23	1.05759e-22	70.3453	65.0946	others
Cdca7l	Luminal 1	0.449408	0.0921994	4.97694e+07	0.5418	2.86828e-27	1.91781e-26	46.2557	40.6436	others
Wipi2	Luminal 1	0.512417	0.0859827	4.97641e+07	0.541742	1.37155e-25	8.6933e-25	53.4132	47.6523	others
Pdpk1	Luminal 1	0.585993	0.0875946	4.9755e+07	0.541643	1.62317e-24	1.00173e-23	58.1744	53.2661	others
Dcun1d5	Luminal 1	0.844352	0.0829917	4.97456e+07	0.541541	7.60544e-23	4.44638e-22	76.4307	72.6695	others
Sidt1	Luminal 1	0.138201	0.0786318	4.97426e+07	0.541508	2.66198e-78	4.75028e-77	15.2609	7.05704	others
Rap1gds1	Luminal 1	0.777279	0.0978194	4.97404e+07	0.541485	4.71345e-23	2.77292e-22	68.1381	63.8931	others
2010300C02Rik	Luminal 1	0.181269	0.0730302	4.97386e+07	0.541465	2.92671e-51	3.34698e-50	21.4252	13.32	others
Tyw1	Luminal 1	0.293246	0.0790414	49735686	0.541433	3.39572e-33	2.67592e-32	33.8956	26.6814	others
Zfp64	Luminal 1	0.41122	0.0958779	49732433	0.541398	1.81682e-28	1.26202e-27	41.463	35.3266	others
Akt3	Luminal 1	1.41019	0.110492	4.97322e+07	0.541395	8.79062e-22	4.95844e-21	89.1692	86.9286	others
Tubb4b	Luminal 1	1.77971	0.136447	4.97285e+07	0.541355	1.31063e-21	7.34856e-21	94.1037	91.9072	others
Asxl1	Luminal 1	0.724492	0.0980366	4.97253e+07	0.54132	3.53705e-23	2.08871e-22	64.6224	60.3577	others
Rab2a	Luminal 1	1.72165	0.0661913	4.97219e+07	0.541283	1.0908e-21	6.13247e-21	98.9595	98.6121	others
Eprs	Luminal 1	1.04785	0.0943805	4.97172e+07	0.541232	4.87003e-22	2.76445e-21	82.6896	79.4296	others
Itsn2	Luminal 1	0.687724	0.0945199	4.97156e+07	0.541215	2.81253e-23	1.66506e-22	63.2351	58.445	others
Limd1	Luminal 1	0.473616	0.0819386	4.97147e+07	0.541205	1.11444e-25	7.08758e-25	50.1655	43.9649	others
Hmgcs1	Luminal 1	0.869333	0.10421	4.97082e+07	0.541134	1.51362e-22	8.75361e-22	68.7372	61.5247	others
Riok1	Luminal 1	0.422121	0.0877333	4.96992e+07	0.541036	6.07109e-27	4.01776e-26	44.6003	38.6342	others
Ttc3	Luminal 1	1.25183	0.0987291	4.96976e+07	0.541019	1.41812e-21	7.94412e-21	88.6647	85.9205	others
Malt1	Luminal 1	0.537873	0.111124	49696784	0.54101	2.10038e-25	1.32412e-24	48.6836	43.3504	others
Cdc42	Luminal 1	1.58437	0.0699418	4.96938e+07	0.540977	1.90657e-21	1.06358e-20	98.0136	97.2103	others
H2afy	Luminal 1	1.28734	0.0823214	4.96852e+07	0.540884	1.60494e-21	8.97189e-21	93.0159	90.5124	others
Stx17	Luminal 1	0.461127	0.0851412	4.96839e+07	0.54087	1.19793e-25	7.61083e-25	48.2737	42.5079	others
Tmem243	Luminal 1	0.446508	0.0939073	49677730	0.540802	2.63464e-26	1.71096e-25	44.9945	39.7528	others
Enpp2	Luminal 1	0.133164	0.074751	4.96708e+07	0.540726	2.02344e-82	3.77609e-81	14.315	6.15937	others
Gphn	Luminal 1	2.00979	0.0969642	4.96698e+07	0.540716	6.11506e-21	3.34464e-20	96.973	97.4451	others
Coq7	Luminal 1	0.351043	0.078719	4.96668e+07	0.540684	1.15781e-28	8.09345e-28	39.5239	32.9236	others
Itgb1	Luminal 1	1.61893	0.0857511	4.96651e+07	0.540665	4.75699e-21	2.61251e-20	96.973	95.8431	others
Hoxa10	Luminal 1	0.598704	0.0896209	4.96587e+07	0.540595	2.52545e-23	1.49699e-22	57.7014	53.1004	others
Rabggtb	Luminal 1	0.776899	0.0809343	4.96565e+07	0.540571	4.75112e-22	2.6994e-21	71.3227	68.195	others
Ddx21	Luminal 1	0.57536	0.0924592	4.96552e+07	0.540557	1.03429e-23	6.21734e-23	54.6902	49.5857	others
Porcn	Luminal 1	0.183038	0.0701079	4.96523e+07	0.540525	2.12854e-47	2.2618e-46	22.0085	14.0795	others
Tcp1	Luminal 1	1.47771	0.0753898	4.96523e+07	0.540525	5.19434e-21	2.84603e-20	95.7749	94.5173	others
Prrg1	Luminal 1	0.269447	0.0889666	49651224	0.540514	1.54748e-38	1.35939e-37	26.8958	19.2308	others
Thrb	Luminal 1	0.15829	0.0850437	4.96491e+07	0.540491	5.51164e-69	8.55361e-68	15.9861	8.02375	others
Taf3	Luminal 1	0.486368	0.0893883	4.96486e+07	0.540486	4.86094e-25	3.03586e-24	48.4786	42.7013	others
Acsl1	Luminal 1	0.264806	0.0774698	49646993	0.540468	4.53802e-35	3.72312e-34	29.8912	22.414	others
Tcea1	Luminal 1	0.746987	0.0835432	4.96463e+07	0.54046	4.53153e-22	2.57698e-21	69.4939	65.4813	others
Dapk1	Luminal 1	0.405965	0.0878116	49646165	0.540459	1.25467e-27	8.51348e-27	40.9428	34.0492	others
1110059E24Rik	Luminal 1	0.44276	0.082918	4.96461e+07	0.540458	1.66369e-25	1.05023e-24	47.1228	41.2857	others
Ubr4	Luminal 1	0.599266	0.0821567	4.96448e+07	0.540443	5.19467e-23	3.05219e-22	60.0504	55.7036	others
Usp3	Luminal 1	0.861459	0.093889	4.96427e+07	0.540421	1.22465e-21	6.8726e-21	74.5389	70.4599	others
Ibtk	Luminal 1	0.414424	0.0801645	49638531	0.540376	3.50383e-26	2.26757e-25	44.6161	38.3718	others
Slc16a2	Luminal 1	0.297912	0.0888603	4.96351e+07	0.540338	3.82149e-33	3.00512e-32	31.4678	24.4303	others
Ube2t	Luminal 1	0.254621	0.0831665	49633521	0.540321	7.57612e-37	6.4236e-36	27.8417	20.5151	others
Foxn3	Luminal 1	0.80547	0.0947871	4.96334e+07	0.54032	9.33736e-22	5.26209e-21	69.2417	63.8793	others
Tspan5	Luminal 1	0.476906	0.104925	4.96329e+07	0.540314	3.95045e-26	2.55221e-25	43.6071	37.6813	others
Ndufb7	Luminal 1	1.41913	0.0903186	4.96276e+07	0.540257	9.02945e-21	4.90578e-20	94.8132	92.2248	others
Gars	Luminal 1	0.633949	0.0882443	4.96255e+07	0.540233	1.27534e-22	7.40068e-22	60.35	55.4965	others
Timm17a	Luminal 1	0.846475	0.0823934	4.96248e+07	0.540226	1.6537e-21	9.24171e-21	75.7055	72.78	others
C1galt1c1	Luminal 1	0.299472	0.0751137	4.96193e+07	0.540167	2.03122e-30	1.49512e-29	35.1569	28.2005	others
Ptpn1	Luminal 1	0.737881	0.0837541	4.96156e+07	0.540126	8.57383e-22	4.83761e-21	68.6268	63.5686	others
Cop1	Luminal 1	1.03728	0.0917832	4.96154e+07	0.540124	5.52985e-21	3.0281e-20	82.7526	79.5954	others
Hectd4	Luminal 1	0.543295	0.0910407	4.96141e+07	0.54011	1.78389e-23	1.06449e-22	53.4132	48.9642	others
Ebp	Luminal 1	0.587931	0.0818975	4.9613e+07	0.540097	9.33727e-23	5.4419e-22	58.9784	54.2259	others
Psph	Luminal 1	0.471011	0.0907684	4.96124e+07	0.540091	4.39865e-25	2.75172e-24	46.5395	40.6297	others
Hspa4	Luminal 1	1.21427	0.0862288	4.96078e+07	0.540041	9.53476e-21	5.17581e-20	91.0295	87.8056	others
Ncl	Luminal 1	2.022	0.0953467	4.96058e+07	0.540019	2.65353e-20	1.41988e-19	99.0225	98.6259	others
Mysm1	Luminal 1	0.595657	0.0870816	4.95998e+07	0.539954	1.21559e-22	7.05616e-22	57.9064	53.3973	others
Gm15581	Luminal 1	0.183538	0.0844919	4.95948e+07	0.539899	1.32442e-51	1.52203e-50	19.5333	11.9597	others
Washc4	Luminal 1	0.514886	0.0835568	4.95941e+07	0.539891	1.76979e-23	1.05675e-22	52.9245	47.6661	others
Erbb3	Luminal 1	0.332074	0.0798746	4.95909e+07	0.539857	2.40119e-29	1.71428e-28	35.9767	28.967	others
Ptges3	Luminal 1	1.54401	0.0852901	4.95889e+07	0.539835	2.68541e-20	1.43653e-19	96.6104	95.0421	others
Hspa5	Luminal 1	1.66472	0.107431	4.95742e+07	0.539675	4.67294e-20	2.47294e-19	95.7906	93.9994	others
Map3k2	Luminal 1	0.599016	0.0940523	4.95704e+07	0.539633	2.21269e-22	1.27259e-21	56.6451	52.6101	others
Crebbp	Luminal 1	1.08336	0.0918358	4.95683e+07	0.539611	2.13438e-20	1.14667e-19	83.8405	80.5276	others
Znhit1	Luminal 1	0.906449	0.085552	4.95624e+07	0.539547	1.16299e-20	6.29671e-20	77.3609	74.5408	others
Mfsd14a	Luminal 1	0.499291	0.0862642	4.95617e+07	0.539539	1.9287e-23	1.1487e-22	50.7962	45.7603	others
Mtf2	Luminal 1	0.60162	0.0871166	4.95609e+07	0.539531	3.7225e-22	2.1227e-21	57.9852	53.4595	others
Abi1	Luminal 1	0.856019	0.0894029	4.95395e+07	0.539298	1.51004e-20	8.15222e-20	74.5704	70.7913	others
Ccdc171	Luminal 1	0.448422	0.096506	49538190	0.539283	3.47706e-25	2.17882e-24	42.6297	36.9217	others
Galm	Luminal 1	0.148689	0.0712443	49534998	0.539248	3.31156e-58	4.28925e-57	17.2474	9.53598	others
Trip12	Luminal 1	1.39127	0.0841124	4.95328e+07	0.539225	8.32999e-20	4.38353e-19	92.811	91.5896	others
Elp4	Luminal 1	0.602115	0.0897981	4.95301e+07	0.539195	5.02796e-22	2.85237e-21	56.1564	50.7734	others
Acap2	Luminal 1	0.790895	0.0879339	4.95284e+07	0.539177	1.2309e-20	6.65865e-20	70.629	65.8956	others
Scin	Luminal 1	0.0759575	0.0635465	4.9526e+07	0.539151	5.86527e-155	2.44996e-153	9.44348	1.6227	others
Pcsk9	Luminal 1	0.14605	0.072974	4.95257e+07	0.539148	1.14678e-60	1.55291e-59	16.5852	8.91451	others
Dmxl2	Luminal 1	0.1321	0.0686678	49525694	0.539147	4.10772e-64	5.87197e-63	15.9073	8.21019	others
Gas7	Luminal 1	0.0857105	0.0673928	4.95234e+07	0.539122	5.58987e-135	1.92011e-133	10.0583	2.25107	others
Actr1b	Luminal 1	0.442255	0.0813016	4.95218e+07	0.539105	8.4262e-24	5.07983e-23	47.2489	42.3836	others
Tnks	Luminal 1	0.837331	0.0879077	4.95132e+07	0.539011	2.56024e-20	1.37075e-19	72.915	69.1272	others
Ftl1	Luminal 1	2.84409	0.065787	49509814	0.538974	2.89722e-19	1.49607e-18	99.9212	99.9793	others
Rabl2	Luminal 1	0.222769	0.0726358	49505636	0.538929	7.92368e-36	6.57851e-35	26.5962	19.4586	others
Rbm6	Luminal 1	1.21322	0.0906357	4.95044e+07	0.538915	1.27576e-19	6.67788e-19	87.3719	85.8031	others
Hp1bp3	Luminal 1	0.787333	0.0829357	4.95004e+07	0.538872	2.49515e-20	1.33743e-19	71.4015	67.2352	others
Wnt5a	Luminal 1	0.0943422	0.0646739	49499453	0.538861	1.74044e-107	4.48379e-106	11.2407	3.45947	others
Map4k5	Luminal 1	0.633938	0.086186	4.94945e+07	0.538808	3.87138e-21	2.13426e-20	60.4761	55.7865	others
Rab3gap1	Luminal 1	0.689553	0.0833168	4.94935e+07	0.538797	1.04356e-20	5.66157e-20	65.1111	60.8134	others
Mrpl28	Luminal 1	0.818164	0.0793604	4.94919e+07	0.538779	3.91485e-20	2.08056e-19	73.1515	70.0456	others
Tomm20	Luminal 1	1.71804	0.0653658	4.94915e+07	0.538775	2.7229e-19	1.40761e-18	98.5969	98.2461	others
Tbcel	Luminal 1	0.240644	0.0728253	49488121	0.538738	6.10697e-34	4.89471e-33	27.9678	20.8189	others
Dmtf1	Luminal 1	0.478802	0.0942653	4.94862e+07	0.538717	3.6334e-23	2.14426e-22	47.0282	42.6737	others
Vapb	Luminal 1	0.459976	0.0771612	4.94844e+07	0.538698	7.3388e-23	4.29317e-22	49.7241	44.7797	others
Atp2c1	Luminal 1	0.572809	0.0880385	4.94829e+07	0.538681	1.55652e-21	8.70901e-21	56.1406	52.3201	others
Tia1	Luminal 1	0.707532	0.0852749	4.94826e+07	0.538678	1.65866e-20	8.93655e-20	65.9625	61.7387	others
Uri1	Luminal 1	0.76222	0.0845057	4.94811e+07	0.538662	3.08555e-20	1.64636e-19	68.9894	65.0394	others
Ptbp3	Luminal 1	1.48539	0.078294	4.94803e+07	0.538653	2.99394e-19	1.54517e-18	95.5542	94.5933	others
Ehmt1	Luminal 1	0.798234	0.0869269	4.94803e+07	0.538653	4.21987e-20	2.23759e-19	71.307	67.5528	others
Tcf4	Luminal 1	1.02928	0.10714	4.94801e+07	0.538651	1.42842e-19	7.46654e-19	76.5253	72.8007	others
Wasl	Luminal 1	0.713204	0.0871086	4.948e+07	0.538649	1.84163e-20	9.91382e-20	66.2778	62.0633	others
Arpc1a	Luminal 1	0.930699	0.0786211	4.94782e+07	0.53863	8.79187e-20	4.6214e-19	79.9937	77.655	others
Tm2d1	Luminal 1	0.525248	0.0781839	4.94762e+07	0.538609	7.6935e-22	4.34613e-21	54.4695	50.0276	others
Eif4e3	Luminal 1	0.220293	0.071113	49475876	0.538605	7.88376e-37	6.67539e-36	25.4454	18.0569	others
Tlk1	Luminal 1	0.833767	0.090827	4.94715e+07	0.538557	6.6984e-20	3.53584e-19	72.1425	67.829	others
Pak2	Luminal 1	1.04274	0.0839354	4.94712e+07	0.538554	1.70176e-19	8.88049e-19	83.9823	80.7623	others
Ythdf3	Luminal 1	1.15739	0.0861892	4.947e+07	0.538541	2.27334e-19	1.17878e-18	87.4665	85.6788	others
Kdm5c	Luminal 1	0.625209	0.0832393	4.94658e+07	0.538495	7.63652e-21	4.15621e-20	60.2712	55.9867	others
Taf1d	Luminal 1	1.04778	0.0846008	4.94636e+07	0.538472	2.11928e-19	1.10225e-18	83.1783	80.6933	others
Adm	Luminal 1	0.189898	0.0766543	4.94632e+07	0.538467	3.61884e-46	3.73947e-45	20.2113	12.7123	others
Iws1	Luminal 1	0.558918	0.0808368	4.94497e+07	0.53832	2.83221e-21	1.56875e-20	55.8884	50.7665	others
Tspan15	Luminal 1	0.179801	0.0842981	4.94486e+07	0.538308	3.37385e-47	3.56287e-46	19.5491	12.2566	others
Pcsk7	Luminal 1	0.345805	0.0785353	4.94462e+07	0.538281	4.84551e-26	3.11972e-25	38.0735	31.7774	others
mt-Nd6	Luminal 1	0.915268	0.0838163	4.94409e+07	0.538224	2.309e-19	1.19694e-18	77.4239	73.3807	others
Atp6v0e2	Luminal 1	0.151911	0.061524	4.94403e+07	0.538217	2.44563e-48	2.64672e-47	19.2496	11.6835	others
Snrpa1	Luminal 1	0.827874	0.0843884	4.94381e+07	0.538194	1.51914e-19	7.93633e-19	71.7484	67.3042	others
Tmem245	Luminal 1	0.897555	0.0887083	4.94375e+07	0.538187	2.22119e-19	1.15301e-18	76.4149	72.3864	others
Bmp2k	Luminal 1	0.368469	0.0815256	4.94356e+07	0.538167	2.60724e-25	1.64016e-24	39.1613	33.1239	others
Atp5e	Luminal 1	1.84192	0.0670454	4.94325e+07	0.538133	1.18657e-18	6.0049e-18	98.9437	98.6259	others
Fndc3b	Luminal 1	1.11067	0.104008	4.94324e+07	0.538132	5.68103e-19	2.904e-18	80.7662	79.0222	others
St3gal6	Luminal 1	0.102567	0.0685197	4.94315e+07	0.538122	2.55374e-90	5.28647e-89	12.0132	4.46761	others
Gch1	Luminal 1	0.306519	0.0770243	49430075	0.538106	8.64003e-29	6.05771e-28	32.8551	25.7906	others
Prkacb	Luminal 1	0.578831	0.0857093	4.9426e+07	0.538062	7.06486e-21	3.85108e-20	56.2825	51.7125	others
Ndufb5	Luminal 1	1.5329	0.0644232	4.94251e+07	0.538052	1.00306e-18	5.09267e-18	97.2883	96.6303	others
Chfr	Luminal 1	0.426174	0.0796617	4.94192e+07	0.537988	4.0429e-23	2.38367e-22	44.9157	39.4559	others
Lbh	Luminal 1	0.117074	0.0685619	4.94182e+07	0.537977	3.03027e-76	5.22841e-75	13.3375	5.8003	others
Ttc21b	Luminal 1	0.269098	0.0728626	49417876	0.537973	4.33094e-30	3.16058e-29	30.648	23.8848	others
Ankrd11	Luminal 1	1.64409	0.08677	4.94177e+07	0.537971	1.63028e-18	8.21052e-18	95.2546	94.6761	others
Rwdd1	Luminal 1	0.683499	0.0780453	4.94162e+07	0.537955	7.11267e-20	3.75346e-19	65.2215	61.6282	others
Odf2l	Luminal 1	0.512541	0.0872961	4.9416e+07	0.537953	1.11856e-21	6.28477e-21	50.7489	45.6014	others
Tiparp	Luminal 1	0.732416	0.0867342	4.94126e+07	0.537916	7.86133e-20	4.14388e-19	63.6765	57.5887	others
Rnf20	Luminal 1	0.479612	0.0745774	4.94109e+07	0.537897	1.01959e-21	5.73904e-21	51.1115	45.7533	others
Tmbim4	Luminal 1	0.784843	0.0787769	4.94096e+07	0.537883	2.10843e-19	1.09691e-18	71.4173	68.6715	others
Cct7	Luminal 1	1.49631	0.0733311	4.9409e+07	0.537877	1.50877e-18	7.61287e-18	96.5001	95.2078	others
Rock1	Luminal 1	1.43957	0.0791985	4.94075e+07	0.53786	1.59614e-18	8.04071e-18	93.7096	92.4527	others
Plekhg3	Luminal 1	0.439382	0.0947313	4.94071e+07	0.537856	2.58022e-23	1.52849e-22	43.0238	38.1508	others
Cdk8	Luminal 1	1.01833	0.0859808	4.94071e+07	0.537856	7.00795e-19	3.57158e-18	82.0747	79.0568	others
Psmd2	Luminal 1	0.768959	0.0766768	4.94052e+07	0.537835	2.17278e-19	1.12851e-18	70.6921	67.2145	others
Ube2j2	Luminal 1	0.62688	0.0772822	4.94005e+07	0.537784	4.78477e-20	2.5314e-19	62.6675	58.4726	others
Ltv1	Luminal 1	0.304827	0.0679848	4.93958e+07	0.537733	1.4265e-26	9.33824e-26	35.9451	29.0844	others
Gpam	Luminal 1	0.169202	0.0659236	4.93955e+07	0.53773	4.42537e-43	4.31157e-42	20.7315	13.4305	others
Bclaf1	Luminal 1	1.2653	0.0794789	4.93951e+07	0.537725	1.57347e-18	7.93079e-18	90.6511	88.9518	others
Pomp	Luminal 1	1.61452	0.0654606	4.93929e+07	0.537701	2.48006e-18	1.24003e-17	97.178	96.9341	others
Exph5	Luminal 1	0.157374	0.0677218	4.93908e+07	0.537678	1.65482e-49	1.83104e-48	18.2879	10.8618	others
Cab39	Luminal 1	0.75399	0.0814371	4.939e+07	0.53767	2.53586e-19	1.31237e-18	69.0052	64.6043	others
Vgll4	Luminal 1	1.16203	0.0904042	4.93893e+07	0.537663	1.56519e-18	7.89411e-18	86.3945	84.1596	others
Esf1	Luminal 1	0.66973	0.0796877	4.93891e+07	0.53766	1.0659e-19	5.5872e-19	63.2351	59.1355	others
Nfyb	Luminal 1	0.417116	0.0775638	49388335	0.537652	6.63095e-23	3.88393e-22	44.5058	38.7861	others
Tomm40	Luminal 1	0.802652	0.0839791	4.93876e+07	0.537644	4.1243e-19	2.11979e-18	71.2754	67.173	others
Tanc2	Luminal 1	1.24475	0.112494	4.93875e+07	0.537643	2.19306e-18	1.09946e-17	82.6265	79.6023	others
Gm16599	Luminal 1	0.382395	0.0848559	49385203	0.537618	1.62633e-24	1.00335e-23	39.1455	33.3587	others
Hoxa5	Luminal 1	0.233026	0.0730017	4.93831e+07	0.537595	1.04649e-32	8.15413e-32	27.1323	20.3011	others
Rnf6	Luminal 1	0.791087	0.0774022	4.93772e+07	0.53753	4.8915e-19	2.50519e-18	72.5682	68.5403	others
Dynlrb1	Luminal 1	1.03942	0.0802295	4.93738e+07	0.537494	1.50562e-18	7.599e-18	84.6603	81.729	others
Clstn1	Luminal 1	0.8524	0.0792041	4.93682e+07	0.537433	8.48984e-19	4.32095e-18	75.1695	72.4693	others
Mtfr1	Luminal 1	0.491735	0.0746505	4.93681e+07	0.537432	5.28435e-21	2.89451e-20	52.3412	47.5625	others
Tsg101	Luminal 1	0.724665	0.0723039	4.93643e+07	0.53739	3.74305e-19	1.92701e-18	69.8092	66.0958	others
Zc3h14	Luminal 1	0.641984	0.0782022	4.93632e+07	0.537378	1.4561e-19	7.6091e-19	63.0459	59.1976	others
Wbp2	Luminal 1	0.595993	0.0762267	4.93585e+07	0.537327	8.00499e-20	4.21724e-19	60.145	55.5586	others
Fabp5	Luminal 1	0.923729	0.155724	49356512	0.537305	6.42536e-19	3.28001e-18	66.7507	59.9227	others
Oip5os1	Luminal 1	0.530726	0.0777383	4.93534e+07	0.537272	2.06691e-20	1.11074e-19	54.3118	50.3314	others
Ube2v2	Luminal 1	0.716309	0.0732871	4.93522e+07	0.537258	4.66742e-19	2.39239e-18	68.548	65.136	others
Rbm8a	Luminal 1	1.29355	0.0770565	4.93511e+07	0.537247	4.10393e-18	2.04162e-17	92.2907	90.754	others
Xpot	Luminal 1	0.437008	0.0798223	4.93506e+07	0.537241	4.7587e-22	2.70289e-21	45.7197	40.4295	others
Sub1	Luminal 1	1.69594	0.066521	4.93474e+07	0.537207	7.0024e-18	3.4497e-17	98.2973	97.9216	others
Eif2ak1	Luminal 1	0.266564	0.071953	4.93459e+07	0.53719	1.91544e-28	1.32904e-27	31.1997	24.7825	others
Btbd7	Luminal 1	0.935264	0.0860785	4.93454e+07	0.537185	2.23936e-18	1.12237e-17	77.6762	74.4994	others
Mmd	Luminal 1	0.122315	0.0629991	49342243	0.53715	1.17767e-60	1.59359e-59	15.1033	7.77517	others
Abhd17b	Luminal 1	0.478846	0.0829026	4.93421e+07	0.537148	2.49075e-21	1.3833e-20	48.1791	43.0396	others
Csrp2	Luminal 1	1.16157	0.0803714	4.93418e+07	0.537145	5.11286e-18	2.53079e-17	85.212	78.4767	others
Pthlh	Luminal 1	0.377173	0.100618	49341603	0.537143	6.6205e-27	4.37518e-26	32.8709	26.7643	others
Helb	Luminal 1	0.27004	0.0742115	49339859	0.537124	1.08885e-28	7.61708e-28	30.6637	24.2025	others
Plscr1	Luminal 1	0.784972	0.0808231	4.93328e+07	0.537047	8.94968e-19	4.55128e-18	66.3093	59.8881	others
Gm3173	Luminal 1	0.116768	0.0723957	4.9331e+07	0.537028	4.69452e-72	7.63623e-71	13.1799	5.96603	others
Prrc2a	Luminal 1	0.759117	0.0747508	4.93246e+07	0.536958	1.3158e-18	6.65169e-18	70.7867	67.3526	others
Cenpe	Luminal 1	0.45862	0.113461	49321325	0.536922	8.13431e-27	5.35859e-26	32.8394	26.0599	others
Scyl2	Luminal 1	0.395209	0.0756449	4.93204e+07	0.536912	1.79314e-22	1.03383e-21	43.0396	37.5708	others
Cep162	Luminal 1	0.407103	0.108072	49319502	0.536903	1.26422e-23	7.5752e-23	38.6253	33.6832	others
Hsp90aa1	Luminal 1	2.27186	0.0906652	49319371	0.536901	1.85535e-17	8.98685e-17	99.5113	99.3095	others
Mphosph10	Luminal 1	0.362399	0.0727305	4.93156e+07	0.53686	1.96736e-23	1.17136e-22	40.1072	34.0284	others
Tomm5	Luminal 1	1.17072	0.0865353	4.9313e+07	0.536832	8.85462e-18	4.34279e-17	87.2773	84.7811	others
Fzd4	Luminal 1	0.126077	0.0640807	4.93101e+07	0.5368	6.66387e-60	8.90812e-59	14.9929	7.71993	others
Ptgs2	Luminal 1	0.256753	0.0841134	49305733	0.536753	3.24916e-38	2.83037e-37	22.1504	14.7632	others
Kdm2a	Luminal 1	0.975358	0.081586	4.93044e+07	0.536738	6.21077e-18	3.06454e-17	80.2932	77.9174	others
Ap3s1	Luminal 1	0.465528	0.0778316	4.9303e+07	0.536723	7.19308e-21	3.91714e-20	48.3683	43.4954	others
Cox7b	Luminal 1	1.96969	0.0560498	4.93025e+07	0.536717	2.2285e-17	1.07582e-16	99.4009	99.3509	others
Ncbp1	Luminal 1	0.438254	0.0717914	4.93019e+07	0.536711	3.58597e-21	1.97925e-20	47.5327	41.8381	others
Spata5	Luminal 1	0.588445	0.0930785	4.93017e+07	0.536709	1.0762e-19	5.63958e-19	53.9492	49.6755	others
Fbxl17	Luminal 1	1.35525	0.0989543	4.93013e+07	0.536705	1.74277e-17	8.45026e-17	87.1354	86.0517	others
Adam10	Luminal 1	1.13091	0.0946726	4.92998e+07	0.536688	1.11516e-17	5.44516e-17	84.9756	80.8659	others
Psma3	Luminal 1	1.6079	0.0633939	4.92988e+07	0.536677	1.82086e-17	8.82433e-17	98.0136	97.4451	others
Spcs1	Luminal 1	1.44446	0.0721055	4.92983e+07	0.536672	1.59638e-17	7.76051e-17	95.2704	94.5173	others
Larp1	Luminal 1	0.980489	0.0811765	4.92974e+07	0.536662	7.85669e-18	3.86042e-17	79.6942	77.4824	others
Tox3	Luminal 1	0.259834	0.0841014	49294859	0.536634	2.5454e-35	2.09565e-34	23.6796	16.5171	others
Eif4ebp2	Luminal 1	0.601713	0.0737758	4.92936e+07	0.536621	4.41919e-19	2.26701e-18	60.2554	56.3941	others
Atp5mpl	Luminal 1	1.88714	0.0596696	4.92884e+07	0.536564	2.84033e-17	1.36311e-16	99.0698	99.0609	others
Chuk	Luminal 1	0.37697	0.0731493	49285416	0.536531	1.69759e-22	9.7994e-22	41.668	35.9343	others
Rbm33	Luminal 1	0.710183	0.0815299	4.92846e+07	0.536523	1.98752e-18	9.97483e-18	65.6629	62.229	others
Top1	Luminal 1	1.53172	0.0872522	4.92843e+07	0.536519	2.7035e-17	1.30144e-16	94.8132	93.4678	others
Kitl	Luminal 1	0.700577	0.102757	4.92839e+07	0.536515	4.80704e-19	2.46328e-18	56.9604	51.8851	others
Pcgf3	Luminal 1	0.441339	0.0741866	4.92832e+07	0.536508	6.04713e-21	3.30846e-20	47.1228	42.0867	others
Mctp1	Luminal 1	0.100474	0.0695929	4.92818e+07	0.536492	1.9298e-98	4.39774e-97	10.6732	3.39042	others
Tnpo1	Luminal 1	1.07846	0.0809978	4.92787e+07	0.536459	1.46424e-17	7.13106e-17	84.5972	82.5715	others
Ube2c	Luminal 1	0.643483	0.0893726	49277289	0.536443	6.25066e-21	3.41384e-20	47.0913	39.4559	others
Adamts17	Luminal 1	0.139079	0.073955	49276313	0.536432	3.89043e-61	5.3298e-60	14.4726	7.29872	others
Psmc6	Luminal 1	1.10749	0.0712984	4.92763e+07	0.536432	1.34238e-17	6.54271e-17	88.8854	86.611	others
Smchd1	Luminal 1	0.923257	0.0870019	4.92754e+07	0.536422	1.04601e-17	5.11281e-17	75.7055	71.7097	others
Gnb1	Luminal 1	1.51191	0.065315	4.92724e+07	0.53639	2.86686e-17	1.37549e-16	97.0203	96.216	others
Csnk1d	Luminal 1	0.838588	0.0715449	4.92717e+07	0.536382	6.58575e-18	3.24785e-17	76.5411	73.3877	others
Cdc27	Luminal 1	0.615531	0.0819981	4.92698e+07	0.536361	6.44201e-19	3.28762e-18	58.3005	53.4802	others
Hpgds	Luminal 1	0.125273	0.0709869	49267307	0.536334	2.48865e-65	3.62381e-64	13.7317	6.55987	others
Pitpnb	Luminal 1	0.63555	0.0728575	4.92672e+07	0.536333	1.41132e-18	7.13075e-18	62.9986	59.3495	others
Rpn2	Luminal 1	0.880656	0.0769525	4.92636e+07	0.536294	1.07849e-17	5.2702e-17	77.6131	73.6846	others
Rab35	Luminal 1	0.322326	0.0704756	4.92622e+07	0.536279	6.89082e-24	4.16223e-23	37.1748	31.2457	others
Usp42	Luminal 1	0.202073	0.0675023	4.92615e+07	0.536271	7.59217e-34	6.05662e-33	24.1526	17.3664	others
Luzp1	Luminal 1	0.942578	0.086339	4.92615e+07	0.536271	1.55017e-17	7.54371e-17	76.7618	72.7662	others
Cenpw	Luminal 1	0.47639	0.0900776	4.92607e+07	0.536263	3.32618e-21	1.83965e-20	44.0013	38.7101	others
Safb	Luminal 1	0.506627	0.0751918	4.92601e+07	0.536255	1.14169e-19	5.98111e-19	52.8141	47.9906	others
Frg1	Luminal 1	0.846139	0.0731252	4.92584e+07	0.536237	9.71667e-18	4.7544e-17	76.0996	72.9664	others
Lcorl	Luminal 1	0.727784	0.0915671	4.92555e+07	0.536206	3.41924e-18	1.70553e-17	63.2824	58.8593	others
Dnm2	Luminal 1	0.81281	0.0751235	4.92552e+07	0.536203	9.33351e-18	4.57169e-17	72.3475	68.7888	others
Pole4	Luminal 1	0.595585	0.075131	4.92536e+07	0.536185	1.0064e-18	5.1069e-18	59.1518	55.5448	others
Atp9b	Luminal 1	0.8784	0.083852	4.92473e+07	0.536117	1.56839e-17	7.63037e-17	73.8925	71.2056	others
Atp5j2	Luminal 1	1.92746	0.0620773	4.92436e+07	0.536076	7.96354e-17	3.75361e-16	98.8964	99.0195	others
Scaf11	Luminal 1	0.997373	0.0794186	4.92409e+07	0.536047	2.7555e-17	1.32545e-16	82.4846	78.8703	others
Ccdc92	Luminal 1	0.155795	0.0605524	4.92407e+07	0.536044	1.13029e-41	1.0728e-40	19.5333	12.4776	others
Impa1	Luminal 1	0.421658	0.0734743	4.92386e+07	0.536022	1.02234e-20	5.54802e-20	45.9877	41.0855	others
Syncrip	Luminal 1	1.0881	0.0783872	4.92349e+07	0.535981	3.89174e-17	1.85913e-16	85.9373	82.9582	others
Srsf11	Luminal 1	1.27115	0.0689982	4.9234e+07	0.535971	4.94832e-17	2.35667e-16	92.1804	90.7264	others
Gm49767	Luminal 1	0.0970011	0.0694705	49233687	0.535968	6.35125e-94	1.3629e-92	10.6732	3.55614	others
Srebf2	Luminal 1	0.864351	0.0791462	4.92317e+07	0.535947	2.1648e-17	1.0456e-16	74.8699	70.812	others
Slc25a12	Luminal 1	0.337028	0.0766847	4.92257e+07	0.535882	1.09297e-23	6.56375e-23	35.9924	30.3135	others
Sec62	Luminal 1	1.52466	0.072001	4.92249e+07	0.535873	8.67031e-17	4.08059e-16	96.6735	95.5945	others
Mindy2	Luminal 1	0.684654	0.0828342	4.92249e+07	0.535873	5.31121e-18	2.62759e-17	62.2576	58.5693	others
Sc5d	Luminal 1	0.401474	0.0728035	4.92248e+07	0.535871	3.21488e-21	1.77914e-20	43.4337	37.6882	others
Fer	Luminal 1	0.620083	0.0874339	4.92235e+07	0.535857	1.85018e-18	9.2955e-18	57.2442	53.5492	others
Agl	Luminal 1	0.357572	0.0760379	49223321	0.535855	8.36934e-23	4.88385e-22	38.2469	32.4886	others
Tmed4	Luminal 1	0.483065	0.0741936	4.92191e+07	0.535809	1.77178e-19	9.2356e-19	51.2218	46.7201	others
Hmmr	Luminal 1	0.377404	0.0983939	49218947	0.535808	1.74849e-28	1.21501e-27	28.4566	21.4956	others
Pip4k2a	Luminal 1	0.196208	0.0726984	4.92161e+07	0.535777	1.80174e-36	1.5126e-35	21.709	14.8944	others
Afg3l2	Luminal 1	0.432758	0.0735844	4.92128e+07	0.535741	2.80895e-20	1.50176e-19	46.4922	41.5757	others
Nup153	Luminal 1	0.643317	0.0795644	4.92116e+07	0.535728	4.62409e-18	2.2937e-17	60.4603	57.1675	others
Dnajb11	Luminal 1	0.497717	0.0741554	4.92091e+07	0.535701	3.19987e-19	1.65008e-18	51.8997	47.3899	others
Vegfc	Luminal 1	0.0687843	0.060552	49207929	0.535688	2.21136e-159	9.49063e-158	8.16648	1.03577	others
Phlpp2	Luminal 1	0.352803	0.0860497	49207828	0.535687	2.54952e-23	1.51078e-22	35.9767	30.6726	others
Prkg2	Luminal 1	0.16272	0.0696887	49204581	0.535651	8.46727e-51	9.61282e-50	16.1911	9.00428	others
Dop1b	Luminal 1	0.265621	0.0726651	4.92001e+07	0.535603	6.47583e-27	4.28108e-26	29.8755	23.6708	others
D930016D06Rik	Luminal 1	0.319941	0.0761274	49195640	0.535554	8.65073e-24	5.21184e-23	34.9992	29.2156	others
Polk	Luminal 1	0.481407	0.0826931	49195531	0.535553	8.44003e-20	4.4377e-19	47.0598	42.142	others
Luc7l	Luminal 1	0.721375	0.0744998	4.91955e+07	0.535553	1.80506e-17	8.75003e-17	67.8543	65.2879	others
Nr2f1	Luminal 1	0.135937	0.0701369	4.91951e+07	0.535548	8.93627e-53	1.04423e-51	15.4501	8.54854	others
Rev3l	Luminal 1	0.868404	0.0917779	4.91944e+07	0.53554	4.57072e-17	2.17849e-16	71.5592	68.119	others
Samd10	Luminal 1	0.146295	0.0581286	4.91927e+07	0.535522	5.26638e-42	5.0214e-41	18.8081	11.8906	others
Clca3a1	Luminal 1	0.0909504	0.0665165	4.91923e+07	0.535518	1.98414e-101	4.73442e-100	10.0426	2.97611	others
Cenpc1	Luminal 1	0.55715	0.0792076	4.91919e+07	0.535514	1.12149e-18	5.68168e-18	53.492	48.6673	others
Tiam1	Luminal 1	0.469779	0.0988979	49191748	0.535512	2.40798e-20	1.29218e-19	43.7963	39.5249	others
Chd2	Luminal 1	1.25633	0.0890359	4.91863e+07	0.535452	1.8023e-16	8.37102e-16	85.9057	83.8075	others
Erc1	Luminal 1	0.930935	0.0865041	4.91808e+07	0.535392	8.59089e-17	4.04423e-16	75.3114	72.8007	others
Mrfap1	Luminal 1	1.78043	0.0615275	4.91796e+07	0.535379	2.81666e-16	1.29699e-15	98.7072	98.1909	others
Pan3	Luminal 1	1.40896	0.0829574	4.91786e+07	0.535369	2.38963e-16	1.10316e-15	91.3763	90.4226	others
Bnip1	Luminal 1	0.422792	0.0757815	49176741	0.535348	3.80358e-20	2.022e-19	45.0102	40.2569	others
Bbs9	Luminal 1	0.37181	0.0905321	49176170	0.535342	1.32312e-22	7.67558e-22	36.6073	31.3285	others
Gabarapl2	Luminal 1	1.11867	0.0713178	4.91762e+07	0.535342	1.30357e-16	6.10446e-16	88.3967	86.1552	others
Unc119b	Luminal 1	0.284246	0.0694277	4.91745e+07	0.535324	1.22919e-24	7.60842e-24	32.9655	26.9714	others
Ints8	Luminal 1	0.581211	0.0747049	4.91732e+07	0.53531	4.92439e-18	2.43823e-17	58.3163	54.0878	others
Lpin1	Luminal 1	0.3467	0.0776807	49172667	0.535304	6.93879e-23	4.06171e-22	36.3077	30.4033	others
Gstt3	Luminal 1	0.408227	0.0735833	4.91718e+07	0.535295	1.06926e-20	5.79763e-20	42.6927	37.115	others
Pop7	Luminal 1	0.392639	0.0719799	4.917e+07	0.535275	1.34716e-20	7.27915e-20	43.0711	38.0541	others
Fam172a	Luminal 1	1.21369	0.092333	4.91699e+07	0.535274	2.38984e-16	1.10316e-15	83.0522	81.9569	others
4930402H24Rik	Luminal 1	1.01968	0.0955148	4.91697e+07	0.535271	1.46894e-16	6.85832e-16	76.0996	73.0976	others
Hnrnpul1	Luminal 1	0.70034	0.0732369	4.91695e+07	0.53527	2.73016e-17	1.3136e-16	66.4827	63.5202	others
Psmc4	Luminal 1	0.785307	0.0721197	4.91695e+07	0.53527	5.30826e-17	2.52297e-16	71.5119	68.9822	others
Jmjd6	Luminal 1	0.694417	0.0717624	4.91664e+07	0.535235	2.76113e-17	1.32748e-16	66.0886	63.1128	others
Emsy	Luminal 1	0.659352	0.0816036	4.91647e+07	0.535217	1.66339e-17	8.07583e-17	61.3747	58.2931	others
Ppp4r2	Luminal 1	0.792323	0.0722555	4.91629e+07	0.535197	6.2816e-17	2.97654e-16	73.0254	68.9891	others
Hectd2os	Luminal 1	0.0919104	0.0589138	4.91618e+07	0.535186	2.20727e-81	4.05856e-80	11.2565	4.25356	others
Cpne3	Luminal 1	0.92418	0.0761916	4.91618e+07	0.535185	1.17007e-16	5.49028e-16	79.4419	76.1911	others
Afap1l1	Luminal 1	0.130946	0.0604363	49160601	0.535173	1.21554e-50	1.375e-49	15.7496	8.79022	others
1500009L16Rik	Luminal 1	0.159529	0.075682	4.91579e+07	0.535144	1.63035e-45	1.66271e-44	17.0266	10.3093	others
Faf1	Luminal 1	1.13901	0.0810447	4.91568e+07	0.535131	2.42628e-16	1.11915e-15	85.6062	84.2149	others
C9orf72	Luminal 1	0.360343	0.0670668	4.91564e+07	0.535127	1.93044e-21	1.07658e-20	40.0757	33.9525	others
Ick	Luminal 1	0.345618	0.0715415	4.91552e+07	0.535114	5.18019e-22	2.93607e-21	38.1365	32.3229	others
Usp47	Luminal 1	0.984351	0.0846276	4.91549e+07	0.53511	1.73697e-16	8.0816e-16	80.0252	77.2338	others
Tm9sf3	Luminal 1	1.21716	0.0801645	4.91536e+07	0.535096	2.69278e-16	1.24056e-15	91.1398	87.626	others
Lpcat4	Luminal 1	0.374136	0.0665487	49153543	0.535096	4.41335e-21	2.42948e-20	41.0689	34.9399	others
Prkar2b	Luminal 1	0.362502	0.0736565	4.91523e+07	0.535083	6.36931e-22	3.60351e-21	38.1523	32.2193	others
Sms	Luminal 1	0.397408	0.071547	4.9152e+07	0.535079	2.41854e-20	1.29747e-19	43.1499	38.0679	others
Anln	Luminal 1	0.480049	0.0918862	4.91515e+07	0.535074	8.71188e-23	5.08216e-22	36.2604	29.1258	others
Brd8	Luminal 1	0.70673	0.0755018	4.9146e+07	0.535013	4.71649e-17	2.2474e-16	65.6629	62.084	others
Phf10	Luminal 1	0.566063	0.0708872	4.91443e+07	0.534995	8.30417e-18	4.07389e-17	57.7802	53.8807	others
Ccl5	Luminal 1	0.10985	0.0672897	4.91423e+07	0.534974	6.11621e-95	1.33074e-93	10.216	3.19017	others
Kras	Luminal 1	0.649037	0.0733926	4.91393e+07	0.53494	2.77351e-17	1.33309e-16	62.5099	56.8913	others
Cyb5b	Luminal 1	0.726076	0.0738326	4.9139e+07	0.534937	6.77767e-17	3.20755e-16	67.4917	63.6169	others
Trnt1	Luminal 1	0.31459	0.0721596	49127894	0.534817	1.42839e-22	8.27089e-22	35.6614	30.2237	others
Gpd2	Luminal 1	0.569626	0.077271	4.91273e+07	0.53481	7.88302e-18	3.87234e-17	55.1159	50.2417	others
Gm49969	Luminal 1	0.128598	0.0585983	49125408	0.53479	2.25179e-49	2.47988e-48	15.7496	8.87308	others
Stx18	Luminal 1	0.414191	0.0750347	49123350	0.534767	9.60943e-20	5.04407e-19	44.0959	39.2763	others
Ssr3	Luminal 1	0.958002	0.0734319	4.91207e+07	0.534739	3.04063e-16	1.39704e-15	82.39	78.2903	others
Med13	Luminal 1	1.13539	0.0834601	4.91205e+07	0.534736	5.2514e-16	2.39344e-15	84.9125	83.621	others
Gtf2f2	Luminal 1	0.582399	0.0767363	4.91193e+07	0.534723	1.64085e-17	7.97052e-17	57.6226	53.4111	others
Nipa2	Luminal 1	0.651823	0.0772436	4.91174e+07	0.534703	4.48633e-17	2.13936e-16	61.7846	57.5749	others
Cdx2	Luminal 1	0.107694	0.0543852	4.91165e+07	0.534693	4.14046e-57	5.23277e-56	14.0155	7.10537	others
Gm15614	Luminal 1	0.465722	0.0805608	49111157	0.534634	3.60273e-19	1.85528e-18	45.3413	40.6159	others
Macrod2	Luminal 1	0.173148	0.0641287	49109629	0.534618	1.31117e-39	1.18169e-38	18.887	12.0287	others
Zfp654	Luminal 1	0.627999	0.0792219	4.91095e+07	0.534617	3.50292e-17	1.67595e-16	59.1676	54.9855	others
Ergic2	Luminal 1	0.629269	0.0690159	4.9109e+07	0.534611	4.99544e-17	2.37851e-16	62.7621	59.2391	others
Tomm70a	Luminal 1	0.651178	0.0690448	4.91064e+07	0.534583	6.83844e-17	3.23549e-16	63.4873	59.4738	others
Nup205	Luminal 1	0.434374	0.0718827	4.91062e+07	0.53458	2.90852e-19	1.5015e-18	45.1837	40.1602	others
Psmb4	Luminal 1	1.61797	0.0602187	4.91057e+07	0.534575	1.12716e-15	5.08414e-15	97.9347	97.4589	others
Snx3	Luminal 1	0.993485	0.070896	4.91053e+07	0.53457	4.59063e-16	2.09533e-15	83.5251	80.5621	others
Tsn	Luminal 1	0.945767	0.0690065	4.91028e+07	0.534544	4.32831e-16	1.97705e-15	81.0027	78.5182	others
Slc38a2	Luminal 1	1.42845	0.0858201	4.91008e+07	0.534522	1.22852e-15	5.52406e-15	92.3853	90.1602	others
Ube2z	Luminal 1	0.718447	0.0687332	4.91005e+07	0.534519	1.44608e-16	6.75497e-16	69.1786	66.1649	others
Nupr1	Luminal 1	1.35119	0.0998947	49100089	0.534514	7.41915e-16	3.36753e-15	76.7303	69.3551	others
Zfc3h1	Luminal 1	0.754538	0.0774001	4.91e+07	0.534512	1.88799e-16	8.76033e-16	68.075	64.4386	others
Trrap	Luminal 1	0.567762	0.0750877	4.90985e+07	0.534496	2.14119e-17	1.03447e-16	56.4559	52.9968	others
Tet3	Luminal 1	0.70785	0.0782488	4.90964e+07	0.534473	1.33801e-16	6.26107e-16	64.9062	61.8561	others
Cep350	Luminal 1	0.696505	0.0784616	4.90954e+07	0.534463	1.23017e-16	5.76508e-16	64.0076	60.4544	others
Fus	Luminal 1	1.28148	0.0716293	4.90937e+07	0.534445	1.01898e-15	4.59952e-15	92.1331	90.6228	others
Hoxa3	Luminal 1	0.285959	0.0740485	4.90937e+07	0.534444	5.20638e-24	3.15699e-23	31.7358	25.984	others
Acsm3	Luminal 1	0.354823	0.0573815	49092116	0.534427	6.57732e-23	3.85372e-22	34.8889	27.075	others
Klhl2	Luminal 1	0.556101	0.0759491	4.90908e+07	0.534413	1.5973e-17	7.76299e-17	54.4537	50.2486	others
Tmf1	Luminal 1	0.449482	0.0769669	4.90906e+07	0.534411	9.63248e-19	4.89453e-18	46.9809	42.4596	others
Rabgap1	Luminal 1	0.942295	0.0821943	4.90888e+07	0.534391	6.33015e-16	2.87881e-15	77.2978	74.3613	others
Mtfr1l	Luminal 1	0.297287	0.064196	49088558	0.534388	1.68827e-22	9.7486e-22	34.9992	29.0153	others
Nup50	Luminal 1	0.404669	0.0696271	4.90862e+07	0.534362	2.47316e-19	1.28027e-18	44.285	39.2902	others
Zc3h7a	Luminal 1	0.783298	0.0756109	4.90853e+07	0.534353	3.22013e-16	1.47878e-15	70.1718	67.5735	others
Ppm1l	Luminal 1	0.57058	0.087789	4.90842e+07	0.534341	9.2446e-18	4.52932e-17	51.2376	46.6924	others
Ubr2	Luminal 1	0.656718	0.0745702	4.90828e+07	0.534326	1.14748e-16	5.38563e-16	62.9986	59.6672	others
Hnrnpa2b1	Luminal 1	2.09209	0.0552569	4.9078e+07	0.534274	2.51156e-15	1.11569e-14	99.7793	99.6686	others
Nars	Luminal 1	0.893928	0.0745649	4.90768e+07	0.53426	6.6414e-16	3.01889e-15	76.8721	73.6086	others
Sh3d19	Luminal 1	1.31704	0.08648	4.90747e+07	0.534237	1.89643e-15	8.48059e-15	88.3494	87.0874	others
Smc2	Luminal 1	0.64744	0.115681	4.90722e+07	0.534211	6.73085e-19	3.43316e-18	44.3166	38.6549	others
Lrpprc	Luminal 1	0.472548	0.0741597	4.90704e+07	0.53419	3.61777e-18	1.80264e-17	48.8885	44.4345	others
Gmcl1	Luminal 1	0.357076	0.0671249	49068147	0.534166	2.47261e-20	1.32572e-19	39.9811	34.3323	others
Isca1	Luminal 1	0.194373	0.0612443	49065328	0.534136	3.40211e-30	2.49049e-29	23.9004	17.4769	others
Psmb7	Luminal 1	1.26406	0.0654241	4.90651e+07	0.534133	1.69136e-15	7.57801e-15	92.9371	91.051	others
Med21	Luminal 1	0.68071	0.0725327	4.90629e+07	0.534109	2.3143e-16	1.06961e-15	64.985	62.0356	others
C2cd3	Luminal 1	0.377536	0.0752741	4.90617e+07	0.534096	4.3449e-20	2.30259e-19	39.9338	34.8985	others
Iscu	Luminal 1	0.436851	0.0687708	49060487	0.534083	1.82996e-18	9.19638e-18	46.9652	42.1903	others
Ercc1	Luminal 1	0.405213	0.0858382	49052323	0.533994	1.32165e-19	6.91615e-19	40.7378	36.4176	others
Ralbp1	Luminal 1	0.885541	0.0725409	4.90504e+07	0.533973	1.13696e-15	5.12712e-15	77.282	73.5327	others
Zbtb40	Luminal 1	0.166325	0.0669584	49048713	0.533955	9.75382e-37	8.24022e-36	19.3126	12.8712	others
Cops2	Luminal 1	0.641068	0.0675658	4.90479e+07	0.533946	2.27441e-16	1.05143e-15	63.8972	60.3232	others
Prkar2a	Luminal 1	0.482492	0.0841702	4.90471e+07	0.533937	5.5165e-18	2.72771e-17	47.9899	43.9442	others
Usp7	Luminal 1	0.6153	0.0694541	4.90467e+07	0.533933	1.6672e-16	7.7666e-16	61.359	57.8511	others
Yme1l1	Luminal 1	0.758631	0.0705945	4.90461e+07	0.533926	6.34327e-16	2.88407e-15	70.566	67.3111	others
Rpe	Luminal 1	0.411703	0.0652264	4.90449e+07	0.533913	1.45893e-18	7.36929e-18	45.9877	41.1545	others
Sik3	Luminal 1	0.753759	0.0867756	4.90432e+07	0.533895	5.46238e-16	2.48899e-15	64.922	62.3326	others
Agpat3	Luminal 1	0.412718	0.066359	4.9038e+07	0.533838	1.67658e-18	8.43915e-18	45.9089	40.9612	others
Vegfd	Luminal 1	0.249718	0.0755144	4.90374e+07	0.533831	1.66172e-27	1.12308e-26	25.7292	19.5829	others
Epn1	Luminal 1	0.599201	0.0666441	4.90363e+07	0.53382	1.7743e-16	8.24504e-16	60.823	57.3401	others
Eif2b1	Luminal 1	0.418325	0.0700141	4.90344e+07	0.533799	1.73498e-18	8.73074e-18	45.294	40.7402	others
Copb1	Luminal 1	0.77713	0.0691231	4.90335e+07	0.533789	9.06626e-16	4.10323e-15	72.5682	69.2791	others
Fam171b	Luminal 1	0.069447	0.0606493	4.90327e+07	0.533781	1.01884e-145	3.92369e-144	7.83541	1.09101	others
Rps6ka6	Luminal 1	0.147078	0.0576041	49029857	0.533749	2.7965e-39	2.49873e-38	18.0672	11.4418	others
AW112010	Luminal 1	0.171896	0.0517998	4.9028e+07	0.533729	3.86981e-37	3.30051e-36	19.1865	12.2635	others
Agtpbp1	Luminal 1	0.295409	0.0690217	4.90187e+07	0.533628	1.58634e-22	9.16571e-22	32.5713	26.7504	others
Yipf4	Luminal 1	0.728498	0.0669874	4.9017e+07	0.53361	9.44303e-16	4.26757e-15	69.4151	66.8071	others
Elovl4	Luminal 1	0.0836057	0.0581552	49013424	0.53357	1.44571e-86	2.85413e-85	10.0426	3.3697	others
Trio	Luminal 1	0.791471	0.0835355	4.90126e+07	0.533561	1.50855e-15	6.76864e-15	68.4534	66.0061	others
Dnaja1	Luminal 1	1.43549	0.0679544	4.9011e+07	0.533544	6.76121e-15	2.9483e-14	94.8447	93.9235	others
Etv4	Luminal 1	0.321751	0.0615655	4.90085e+07	0.533517	3.03976e-21	1.68272e-20	35.5195	29.0429	others
Emc7	Luminal 1	0.597033	0.0663242	4.90042e+07	0.53347	3.49143e-16	1.6018e-15	61.1383	57.6992	others
P4ha1	Luminal 1	0.939691	0.0826234	4.90035e+07	0.533462	3.66472e-15	1.6157e-14	78.4802	73.7882	others
Nol7	Luminal 1	0.974685	0.0679181	4.89995e+07	0.533419	4.09972e-15	1.80451e-14	82.2166	79.5746	others
Gm7160	Luminal 1	0.0921155	0.0538451	48999209	0.533416	8.76816e-66	1.28575e-64	11.8398	5.21337	others
Kpna1	Luminal 1	0.437348	0.0700816	48997278	0.533395	6.91858e-18	3.4093e-17	46.0981	41.5205	others
Ubxn1	Luminal 1	1.07261	0.0670979	4.89965e+07	0.533386	5.12623e-15	2.24527e-14	86.5679	84.6016	others
Snrpd3	Luminal 1	0.933459	0.0733477	4.89961e+07	0.533382	4.31061e-15	1.89556e-14	78.2595	75.0104	others
Msmo1	Luminal 1	0.87775	0.0891742	4.8988e+07	0.533294	3.04946e-15	1.34857e-14	68.5322	63.0507	others
Bptf	Luminal 1	1.12975	0.0720098	4.89877e+07	0.533291	7.5769e-15	3.29633e-14	86.5679	84.8018	others
Rpl9	Luminal 1	3.8466	0.00190795	48985871	0.533271	1.92042e-14	8.19882e-14	100	99.9931	others
Ociad2	Luminal 1	0.641623	0.0774023	4.89833e+07	0.533243	5.51571e-16	2.51268e-15	58.0482	53.9083	others
Fryl	Luminal 1	1.47423	0.0849824	4.89772e+07	0.533177	1.57568e-14	6.75472e-14	91.266	90.3052	others
Map3k10	Luminal 1	0.274315	0.0636496	4.89754e+07	0.533157	4.93513e-22	2.80055e-21	32.4767	26.854	others
Cib1	Luminal 1	0.902136	0.0672156	4.89754e+07	0.533157	5.68441e-15	2.48684e-14	78.2437	74.8239	others
Cks1b	Luminal 1	0.993528	0.0885574	4.89752e+07	0.533154	7.47802e-15	3.25482e-14	75.9262	70.7223	others
Rest	Luminal 1	0.521341	0.070779	4.89732e+07	0.533132	1.45082e-16	6.77544e-16	52.9875	48.6052	others
Cfap36	Luminal 1	0.529511	0.0722155	4.89729e+07	0.533129	1.6873e-16	7.85436e-16	52.7826	49.5028	others
Dpp6	Luminal 1	0.138275	0.128638	48969848	0.533096	1.39961e-159	6.03439e-158	7.33092	0.731943	others
Zdhhc13	Luminal 1	0.337715	0.0689111	4.89675e+07	0.533071	4.25077e-20	2.25334e-19	36.8122	31.1421	others
Wasf1	Luminal 1	0.164679	0.0599519	4.89616e+07	0.533006	7.60176e-34	6.06169e-33	19.7856	13.4374	others
Xrn2	Luminal 1	0.945216	0.0735373	4.89591e+07	0.532979	9.13393e-15	3.95811e-14	79.3946	76.0807	others
Dipk1b	Luminal 1	0.201308	0.0586074	4.89584e+07	0.532971	2.70805e-27	1.81391e-26	24.7044	18.5195	others
Smc3	Luminal 1	0.709503	0.0752458	4.89553e+07	0.532938	2.71937e-15	1.20514e-14	64.2913	60.192	others
Faxc	Luminal 1	0.100649	0.0553531	4.89546e+07	0.53293	4.43947e-59	5.83477e-58	12.4389	5.91079	others
Gm43376	Luminal 1	0.196758	0.0646585	48952139	0.532903	3.13315e-30	2.2945e-29	21.9612	15.7092	others
Wdr26	Luminal 1	1.0258	0.0723806	4.89515e+07	0.532896	1.24032e-14	5.34151e-14	84.14	81.0869	others
Medag	Luminal 1	0.32367	0.0700956	4.89479e+07	0.532857	2.0865e-23	1.24072e-22	29.5286	22.9112	others
5430405H02Rik	Luminal 1	0.207222	0.0631796	4.89468e+07	0.532845	9.06762e-28	6.17962e-27	23.9319	17.8083	others
Atp5l	Luminal 1	2.12621	0.0412575	4.89459e+07	0.532835	3.4188e-14	1.44413e-13	99.8108	99.8136	others
Krit1	Luminal 1	0.666267	0.0761412	4.89438e+07	0.532812	2.24447e-15	9.99172e-15	61.2959	57.6302	others
BC055324	Luminal 1	0.180516	0.0647832	4.89429e+07	0.532802	5.04439e-31	3.77223e-30	21.1572	15.0877	others
Cdca3	Luminal 1	0.491988	0.0859217	48940859	0.532781	2.22194e-19	1.15309e-18	37.7897	31.3631	others
Dad1	Luminal 1	1.44126	0.0596404	4.89387e+07	0.532757	2.71667e-14	1.153e-13	95.6803	94.8764	others
Vti1a	Luminal 1	1.0103	0.085805	4.89385e+07	0.532755	1.73299e-14	7.41892e-14	78.6379	76.0323	others
Maff	Luminal 1	0.475722	0.0646025	48937806	0.532747	6.6316e-17	3.14001e-16	48.3525	42.7565	others
Kdm7a	Luminal 1	0.62985	0.073066	4.89369e+07	0.532738	1.22757e-15	5.52114e-15	57.7172	52.3616	others
Tab2	Luminal 1	0.634402	0.0692127	4.8935e+07	0.532717	2.29387e-15	1.02068e-14	61.9581	58.7212	others
Sec16a	Luminal 1	0.380296	0.0669498	48931847	0.532682	3.36811e-18	1.68047e-17	41.6207	36.5764	others
Klhdc2	Luminal 1	0.444804	0.065444	4.89299e+07	0.532662	7.14614e-17	3.37597e-16	48.2422	43.7923	others
Ankib1	Luminal 1	0.658416	0.0748116	4.89288e+07	0.532649	2.8362e-15	1.25603e-14	61.0279	57.3263	others
Sf3b5	Luminal 1	1.01367	0.0745721	4.89274e+07	0.532634	2.0453e-14	8.72802e-14	82.6738	79.6161	others
Cdkal1	Luminal 1	0.909502	0.0879059	4.89258e+07	0.532617	1.56621e-14	6.71564e-14	72.1741	71.2747	others
Ccdc62	Luminal 1	0.167063	0.0552944	4.89257e+07	0.532616	8.05398e-32	6.14284e-31	20.5896	14.2176	others
Polr1d	Luminal 1	1.62312	0.0569197	4.89257e+07	0.532616	3.95479e-14	1.66492e-13	98.2973	97.7282	others
Eif3b	Luminal 1	0.755932	0.0697902	4.89251e+07	0.532608	8.13031e-15	3.53218e-14	69.0052	65.0463	others
Sigirr	Luminal 1	0.170207	0.0531263	4.89196e+07	0.532549	1.87806e-30	1.38509e-29	21.4883	15.0808	others
Tnk2	Luminal 1	0.288561	0.0657653	48918948	0.532542	5.14192e-21	2.81896e-20	32.7605	27.4064	others
Eif3c	Luminal 1	1.6128	0.0600083	4.8918e+07	0.532531	4.79796e-14	2.0122e-13	97.7928	96.872	others
Cnih1	Luminal 1	0.64391	0.0656125	4.89171e+07	0.532522	3.9517e-15	1.74059e-14	63.5188	60.406	others
Srp68	Luminal 1	0.493731	0.0706866	4.89121e+07	0.532468	3.658e-16	1.67576e-15	51.2218	47.9906	others
Ppil1	Luminal 1	0.472276	0.0685614	4.891e+07	0.532445	1.75892e-16	8.17558e-16	48.9043	44.4068	others
Parp1	Luminal 1	0.41925	0.0654992	48909500	0.532439	3.94926e-17	1.88565e-16	45.3571	40.7057	others
Cdc7	Luminal 1	0.146319	0.0579602	48906520	0.532407	9.21464e-37	7.78821e-36	17.6415	11.3589	others
Daam1	Luminal 1	0.629408	0.0756556	4.89052e+07	0.532392	3.16743e-15	1.4004e-14	58.8207	55.2134	others
Lmln	Luminal 1	0.218679	0.0642603	48899707	0.532333	6.01448e-26	3.86042e-25	24.8463	18.9338	others
D8Ertd738e	Luminal 1	1.19916	0.0660936	4.88976e+07	0.53231	4.53909e-14	1.90577e-13	91.1083	88.7654	others
Hoxa7	Luminal 1	0.366863	0.0653864	4.88969e+07	0.532302	4.25221e-18	2.11371e-17	40.3752	35.444	others
Setd2	Luminal 1	0.828939	0.0730694	4.8896e+07	0.532292	2.10821e-14	8.98827e-14	72.3948	70.4668	others
Slc34a2	Luminal 1	0.138104	0.076742	48893724	0.532267	8.58462e-51	9.73425e-50	13.2902	7.06394	others
Rarb	Luminal 1	0.271497	0.0753435	48893099	0.532261	1.08864e-23	6.53987e-23	27.4003	21.6199	others
Crlf2	Luminal 1	0.180053	0.0586962	4.88902e+07	0.532229	9.23557e-29	6.47042e-28	22.1031	16.1027	others
Dctn3	Luminal 1	1.39309	0.0569857	4.88897e+07	0.532223	6.35976e-14	2.64825e-13	94.9393	94.8626	others
Sepsecs	Luminal 1	0.202219	0.0598388	48888648	0.532212	2.21434e-26	1.44101e-25	24.2472	18.2986	others
G6pc3	Luminal 1	0.25594	0.0561916	4.88875e+07	0.532199	1.05795e-21	5.95139e-21	31.0263	24.9137	others
Pebp1	Luminal 1	2.10006	0.0412055	4.88836e+07	0.532157	1.14721e-13	4.7298e-13	99.6059	99.6616	others
Cct8	Luminal 1	1.12517	0.0700784	4.88823e+07	0.532143	5.87303e-14	2.45156e-13	87.3404	85.223	others
Uqcrq	Luminal 1	2.01845	0.0652441	4.88812e+07	0.532131	1.20632e-13	4.96589e-13	99.4955	98.9849	others
Mocs2	Luminal 1	0.392385	0.0667973	48878024	0.532096	2.83446e-17	1.36134e-16	42.8504	38.4753	others
Fam57a	Luminal 1	0.710133	0.0712519	4.88758e+07	0.532072	1.1398e-14	4.91763e-14	62.8725	57.7614	others
Palld	Luminal 1	1.01899	0.0612621	4.88709e+07	0.532019	5.96159e-14	2.48742e-13	78.1176	69.6934	others
Ell2	Luminal 1	0.44066	0.0759211	48868187	0.531989	3.17907e-17	1.52334e-16	42.2828	37.115	others
Nrf1	Luminal 1	0.648393	0.0773922	4.88665e+07	0.531971	8.63374e-15	3.74568e-14	59.2149	56.0144	others
Bcl7b	Luminal 1	0.375496	0.0631964	48865739	0.531963	2.12188e-17	1.0254e-16	41.9991	37.1496	others
Ssr2	Luminal 1	1.25296	0.0657266	4.88656e+07	0.531961	9.11437e-14	3.77268e-13	92.1173	90.2016	others
Btbd9	Luminal 1	0.879532	0.0820616	4.88566e+07	0.531864	5.58273e-14	2.33194e-13	72.2844	70.3839	others
Pds5a	Luminal 1	1.14859	0.0753313	4.88563e+07	0.53186	1.08763e-13	4.49009e-13	86.221	84.1389	others
Meis2	Luminal 1	1.0298	0.0823838	4.88562e+07	0.531859	8.47347e-14	3.51049e-13	75.6424	70.8742	others
Gpatch2	Luminal 1	0.513638	0.0707789	4.88529e+07	0.531824	1.54707e-15	6.93814e-15	51.2218	47.3761	others
Rac1	Luminal 1	1.49956	0.0649678	4.88494e+07	0.531785	1.63161e-13	6.67121e-13	96.7366	95.3943	others
Herc1	Luminal 1	0.803028	0.0724754	4.88457e+07	0.531745	5.13938e-14	2.15298e-13	70.1561	67.3526	others
Map4k4	Luminal 1	0.894319	0.075194	4.88376e+07	0.531657	8.53798e-14	3.53644e-13	75.9577	73.5741	others
Erp29	Luminal 1	1.06816	0.0686278	4.8837e+07	0.53165	1.21821e-13	5.01152e-13	86.5206	83.7246	others
Epb41l5	Luminal 1	0.633938	0.0751075	4.88356e+07	0.531635	7.78065e-15	3.38262e-14	55.8411	50.4488	others
Ero1lb	Luminal 1	0.133067	0.0576105	48832217	0.531598	3.57665e-39	3.18519e-38	15.8758	9.71551	others
Prdm10	Luminal 1	0.413591	0.0763587	48829006	0.531563	3.6499e-17	1.74538e-16	40.3595	35.7893	others
Rbm27	Luminal 1	0.58843	0.0677167	4.88273e+07	0.531544	1.20266e-14	5.18109e-14	58.0325	54.4745	others
Timm8a1	Luminal 1	0.501992	0.0695364	4.88257e+07	0.531526	2.03693e-15	9.08938e-15	50.1971	46.0157	others
Atg12	Luminal 1	0.47848	0.0643847	4.88222e+07	0.531489	2.14937e-15	9.58201e-15	50.8907	47.1206	others
Kif24	Luminal 1	0.358378	0.0798972	48820996	0.531476	6.03316e-19	3.08232e-18	34.3055	29.2156	others
Ppig	Luminal 1	0.833978	0.067876	4.88206e+07	0.531471	9.77345e-14	4.03925e-13	73.6718	70.7982	others
Smox	Luminal 1	0.377415	0.0657629	4.88201e+07	0.531466	2.91089e-17	1.39626e-16	40.186	35.2368	others
Papola	Luminal 1	1.06555	0.0684685	4.88194e+07	0.531459	1.71352e-13	7.00002e-13	86.0318	83.5382	others
Polr2e	Luminal 1	0.899603	0.06438	4.88172e+07	0.531434	1.25136e-13	5.14449e-13	78.5433	76.1428	others
Mrpl51	Luminal 1	0.918729	0.0663524	4.88172e+07	0.531434	1.38722e-13	5.68931e-13	78.4487	75.9218	others
Gstp1	Luminal 1	0.442145	0.0792681	48815702	0.531418	3.56495e-16	1.63354e-15	44.1431	40.7195	others
Larp4	Luminal 1	0.72703	0.0696441	4.88148e+07	0.531409	6.01252e-14	2.50811e-13	66.798	63.4374	others
Dmxl1	Luminal 1	0.923625	0.0744371	4.88103e+07	0.531359	1.65306e-13	6.75595e-13	76.8721	73.3393	others
Snx14	Luminal 1	0.35038	0.0723498	48808543	0.53134	7.05988e-18	3.4771e-17	37.1591	32.5231	others
Hmgn3	Luminal 1	0.191263	0.0570176	4.88061e+07	0.531313	2.36914e-27	1.59088e-26	22.0085	15.9163	others
Arl6ip1	Luminal 1	0.747667	0.0858445	4.87977e+07	0.531222	6.14743e-14	2.56211e-13	62.8725	59.4117	others
1810008I18Rik	Luminal 1	0.0736527	0.0505032	4.87943e+07	0.531185	4.13513e-81	7.5885e-80	9.28583	3.06587	others
Tspan8	Luminal 1	0.19209	0.0428163	4.8794e+07	0.531182	1.10532e-28	7.72944e-28	21.1257	14.4662	others
Atg2a	Luminal 1	0.229908	0.0573197	4.87927e+07	0.531167	2.77168e-22	1.5892e-21	27.4318	21.6959	others
Cntrl	Luminal 1	0.317331	0.0635116	4.87926e+07	0.531166	1.7521e-18	8.81453e-18	35.1096	29.8094	others
Hacd3	Luminal 1	0.397334	0.0642593	48791090	0.53115	2.8176e-16	1.29711e-15	43.2761	38.7516	others
Ubac2	Luminal 1	0.461607	0.067327	4.87904e+07	0.531143	2.31611e-15	1.02984e-14	48.4156	44.6347	others
Poc1b	Luminal 1	0.334489	0.0650671	4.879e+07	0.531139	6.16909e-18	3.04477e-17	36.56	31.4805	others
Prelid3b	Luminal 1	0.349888	0.0610311	4.87889e+07	0.531126	3.41711e-17	1.63573e-16	39.3189	34.3185	others
D5Ertd579e	Luminal 1	0.39149	0.0695227	48788401	0.531121	1.38925e-16	6.49437e-16	41.1793	36.97	others
Mrs2	Luminal 1	0.224106	0.0571997	48787663	0.531113	2.80912e-22	1.61018e-21	27.2742	21.6752	others
Ctcf	Luminal 1	0.708801	0.0654195	4.87859e+07	0.531093	9.74759e-14	4.03034e-13	67.0661	63.1059	others
Lrrc8b	Luminal 1	0.136162	0.0529174	4.87857e+07	0.531091	1.65542e-35	1.36652e-34	16.8217	10.7168	others
Cnot11	Luminal 1	0.231356	0.053619	48785475	0.531089	2.00872e-21	1.11901e-20	28.7561	23.0286	others
Upk3a	Luminal 1	0.24667	0.0969686	4.87853e+07	0.531087	1.89487e-38	1.65835e-37	15.7023	9.50836	others
Exosc8	Luminal 1	0.476976	0.0688098	4.87827e+07	0.531059	3.32258e-15	1.46727e-14	48.4471	44.8143	others
Ahi1	Luminal 1	0.151731	0.0877233	4.87807e+07	0.531036	4.83631e-44	4.80938e-43	13.7947	7.89256	others
Frs2	Luminal 1	0.559082	0.0721039	4.87792e+07	0.53102	1.87329e-14	8.0031e-14	54.4853	51.5606	others
Tomm34	Luminal 1	0.281983	0.0607689	4.87766e+07	0.530992	4.21449e-19	2.16496e-18	32.9182	27.8691	others
Apc	Luminal 1	0.726822	0.0698747	4.8776e+07	0.530986	1.25623e-13	5.16227e-13	65.7102	62.4914	others
Tprg	Luminal 1	0.152465	0.0672364	48775484	0.53098	5.4926e-38	4.75814e-37	15.6551	9.65336	others
Amdhd1	Luminal 1	0.0689629	0.0540043	48773917	0.530963	6.39406e-102	1.54736e-100	8.11919	1.94724	others
Safb2	Luminal 1	0.474144	0.0629152	4.87726e+07	0.530949	5.91325e-15	2.58636e-14	50.5754	46.8167	others
Smarcc1	Luminal 1	0.979803	0.0716334	4.87722e+07	0.530944	3.92041e-13	1.57784e-12	80.7031	77.4133	others
Ndufa12	Luminal 1	1.20289	0.0642974	4.87708e+07	0.53093	5.35013e-13	2.13811e-12	90.1939	88.4339	others
Lyar	Luminal 1	0.449504	0.0744043	4.87705e+07	0.530926	7.79443e-16	3.53444e-15	43.954	39.2694	others
Nsun2	Luminal 1	0.607362	0.0645165	4.8769e+07	0.53091	5.52573e-14	2.30916e-13	59.6405	56.7532	others
D430042O09Rik	Luminal 1	0.379426	0.0671513	4.87656e+07	0.530873	1.35474e-16	6.33618e-16	40.186	35.7064	others
Ilkap	Luminal 1	0.674218	0.0637809	4.87649e+07	0.530865	1.15062e-13	4.74077e-13	64.7958	62.6226	others
Slc4a11	Luminal 1	0.113369	0.0568018	48764117	0.530856	2.13948e-47	2.27213e-46	13.0222	6.93965	others
Fscn1	Luminal 1	0.341386	0.0531118	48763941	0.530855	2.32255e-18	1.16282e-17	35.1726	28.3732	others
Arhgap31	Luminal 1	0.0991966	0.0533865	4.87634e+07	0.530848	1.11927e-55	1.38195e-54	11.6033	5.44814	others
Wdr35	Luminal 1	0.304644	0.0698698	4.87633e+07	0.530847	8.52652e-19	4.33726e-18	32.9655	28.1039	others
Dennd4c	Luminal 1	0.870257	0.0686104	4.87617e+07	0.53083	3.47869e-13	1.40277e-12	74.9803	72.559	others
Gata3	Luminal 1	0.697128	0.0719856	4.87606e+07	0.530818	1.25588e-13	5.16194e-13	63.1405	59.3357	others
Cox20	Luminal 1	0.615721	0.0659644	4.87596e+07	0.530808	7.02169e-14	2.92e-13	59.9401	56.7946	others
Abcf1	Luminal 1	0.951194	0.0638548	4.87575e+07	0.530784	4.65712e-13	1.86713e-12	80.514	78.0555	others
Nemp1	Luminal 1	0.228636	0.0590619	48756484	0.530773	3.48158e-22	1.98955e-21	26.6278	21.0606	others
Tra2b	Luminal 1	1.29164	0.06412	4.8756e+07	0.530768	7.97066e-13	3.16447e-12	91.9596	90.3397	others
Mapk8ip3	Luminal 1	0.29738	0.0625278	48754532	0.530752	2.30944e-18	1.15657e-17	34.0375	29.1534	others
Oit1	Luminal 1	0.267582	0.0492358	48753780	0.530744	1.58792e-21	8.87976e-21	28.2043	21.5095	others
Sdc2	Luminal 1	0.615434	0.0793537	4.87537e+07	0.530743	4.3698e-14	1.83592e-13	55.51	51.9196	others
Arhgef16	Luminal 1	0.207676	0.0575186	4.87533e+07	0.530739	2.00994e-23	1.19595e-22	24.9724	19.2929	others
Ldhb	Luminal 1	0.265779	0.0618665	48752489	0.53073	3.10155e-20	1.65395e-19	29.7493	24.3337	others
Chchd1	Luminal 1	0.782953	0.0638985	4.87508e+07	0.530712	3.01042e-13	1.21708e-12	71.6538	68.9131	others
Immp1l	Luminal 1	0.659299	0.0630688	4.87502e+07	0.530705	1.35598e-13	5.56363e-13	63.8814	60.9722	others
Son	Luminal 1	1.64738	0.0556937	4.87497e+07	0.530699	1.10042e-12	4.34399e-12	98.4235	97.742	others
Ubap2	Luminal 1	1.06432	0.0732818	4.87476e+07	0.530676	7.43584e-13	2.95402e-12	83.2571	80.8383	others
Txnrd2	Luminal 1	0.132116	0.050868	4.87461e+07	0.53066	2.75152e-34	2.21956e-33	16.8848	10.8894	others
Ppm1k	Luminal 1	0.206197	0.0569035	4.87433e+07	0.53063	1.13932e-23	6.83337e-23	24.4679	18.7681	others
Tpk1	Luminal 1	0.538282	0.0786687	48742910	0.530626	1.2028e-14	5.18109e-14	49.1566	45.2493	others
Odc1	Luminal 1	0.57421	0.0730852	4.87421e+07	0.530616	3.97044e-14	1.67113e-13	53.9492	50.5317	others
Tmem159	Luminal 1	0.249943	0.0569287	4.87411e+07	0.530606	3.45556e-20	1.84169e-19	29.7178	24.1956	others
Atf6	Luminal 1	0.458524	0.0717019	48739529	0.530589	3.38558e-15	1.49474e-14	45.6566	41.6517	others
Ldlrap1	Luminal 1	0.266871	0.0610232	4.87389e+07	0.530582	1.54247e-19	8.05598e-19	30.6953	25.6042	others
Kcnab1	Luminal 1	0.115151	0.0798504	4.87377e+07	0.530569	8.12813e-67	1.21275e-65	10.0426	4.0395	others
Snrpb2	Luminal 1	0.563704	0.061577	4.87341e+07	0.53053	6.91247e-14	2.87585e-13	57.6856	54.3433	others
Klhdc10	Luminal 1	0.615688	0.070766	4.87295e+07	0.53048	1.10492e-13	4.56045e-13	58.7735	55.31	others
Arid3b	Luminal 1	0.0856939	0.0507058	4.87294e+07	0.530478	1.90471e-61	2.62861e-60	10.6101	4.55048	others
Dnal1	Luminal 1	0.227935	0.0609755	4.87279e+07	0.530462	4.40594e-22	2.50632e-21	26.076	20.6118	others
Wac	Luminal 1	1.18047	0.0667497	4.87241e+07	0.530421	1.32075e-12	5.1941e-12	88.0498	86.3624	others
B4galt4	Luminal 1	0.114593	0.0480484	48722149	0.5304	2.05759e-39	1.84377e-38	14.7564	8.70046	others
Tjp2	Luminal 1	0.789719	0.06455	4.87207e+07	0.530384	5.10817e-13	2.0436e-12	68.9894	63.8172	others
Usf3	Luminal 1	0.306618	0.0625378	48719164	0.530367	7.95135e-18	3.90488e-17	34.2898	29.4158	others
Ppie	Luminal 1	0.467278	0.0623866	4.87186e+07	0.530361	1.58223e-14	6.78125e-14	49.7556	45.9605	others
Git2	Luminal 1	0.45095	0.0703736	4.87178e+07	0.530353	5.25581e-15	2.30095e-14	45.3729	41.7	others
Fhad1	Luminal 1	0.166864	0.0600008	48716997	0.530344	8.08406e-30	5.85845e-29	18.7608	12.9609	others
Kctd20	Luminal 1	0.258495	0.0560836	4.87125e+07	0.530294	4.06387e-19	2.0893e-18	31.1525	25.8321	others
Fam32a	Luminal 1	0.970211	0.0592186	4.87061e+07	0.530224	1.16077e-12	4.57453e-12	82.39	80.9004	others
Atp5j	Luminal 1	2.14955	0.0443526	4.87058e+07	0.530221	3.13513e-12	1.21111e-11	99.6532	99.634	others
Epc2	Luminal 1	0.53841	0.0674556	4.8704e+07	0.530202	6.12941e-14	2.55517e-13	53.0191	49.2473	others
Traf6	Luminal 1	0.282878	0.0617399	48702661	0.530187	1.86017e-18	9.34071e-18	32.1141	27.1095	others
Uap1	Luminal 1	0.331504	0.0635228	4.87016e+07	0.530176	7.52247e-17	3.55018e-16	36.7492	32.0052	others
Ide	Luminal 1	0.468148	0.0627145	4.86986e+07	0.530143	2.28218e-14	9.71674e-14	49.5507	45.484	others
Eif2s1	Luminal 1	0.824573	0.0611574	4.86983e+07	0.53014	9.79359e-13	3.87753e-12	74.2236	71.5716	others
Gm16068	Luminal 1	0.280915	0.0627378	48697491	0.530131	6.12569e-19	3.12789e-18	30.8529	25.6042	others
Ptma	Luminal 1	3.33991	0.0505516	48697433	0.530131	4.11091e-12	1.57572e-11	100	99.9931	others
Sdc4	Luminal 1	1.68808	0.0648096	4.86944e+07	0.530097	3.42444e-12	1.32042e-11	97.8559	96.0986	others
Thrap3	Luminal 1	1.01424	0.0631914	4.8691e+07	0.53006	1.77421e-12	6.93668e-12	83.3517	81.4459	others
Mydgf	Luminal 1	0.734603	0.0604983	4.86894e+07	0.530044	7.58081e-13	3.01097e-12	69.4466	66.8899	others
Prkcd	Luminal 1	0.436909	0.0710308	48683700	0.529981	9.94592e-15	4.30401e-14	45.1521	41.9072	others
Plat	Luminal 1	0.146323	0.0665328	4.86826e+07	0.52997	4.04816e-38	3.51334e-37	14.6618	8.83165	others
Borcs7	Luminal 1	0.289828	0.058453	4.86814e+07	0.529956	1.25728e-17	6.13114e-17	33.6749	28.7944	others
Cited2	Luminal 1	0.484518	0.0618557	48680100	0.529942	1.83002e-14	7.82359e-14	47.2647	41.9762	others
Pcm1	Luminal 1	1.35451	0.0654017	4.868e+07	0.529941	3.60367e-12	1.38725e-11	92.0069	90.395	others
Rangap1	Luminal 1	0.532822	0.0671645	4.86792e+07	0.529932	5.35051e-14	2.23843e-13	50.2444	45.4081	others
Hsd17b4	Luminal 1	0.362043	0.0608547	48675426	0.529891	1.24364e-15	5.5907e-15	40.5644	36.2105	others
Lonrf1	Luminal 1	0.205993	0.0617777	4.86734e+07	0.529869	2.7877e-23	1.65088e-22	23.3801	18.0017	others
Swi5	Luminal 1	1.28858	0.0617753	4.86648e+07	0.529776	4.19246e-12	1.60501e-11	91.865	90.6436	others
Sel1l	Luminal 1	0.495549	0.0662302	4.86637e+07	0.529764	7.54332e-14	3.13205e-13	50.9696	47.1896	others
Fmn1	Luminal 1	0.65755	0.070389	4.86616e+07	0.52974	5.14629e-13	2.05797e-12	58.8207	54.9993	others
Ppp4r1	Luminal 1	0.463809	0.0651465	4.86612e+07	0.529736	3.84187e-14	1.61811e-13	47.9584	44.4621	others
Tasp1	Luminal 1	0.401251	0.0707169	4.86608e+07	0.529732	2.65302e-15	1.17685e-14	40.7063	36.6524	others
Gm15446	Luminal 1	0.126314	0.050352	48659432	0.529717	2.62085e-34	2.11688e-33	15.86	10.047	others
Rasa1	Luminal 1	0.836002	0.0685122	4.86566e+07	0.529686	2.2023e-12	8.56934e-12	72.6312	70.1906	others
Tmem147	Luminal 1	0.873651	0.0642117	4.86542e+07	0.52966	2.53314e-12	9.822e-12	77.5343	74.2991	others
Glrx3	Luminal 1	1.26196	0.0617809	4.86537e+07	0.529655	4.85364e-12	1.85284e-11	92.1488	90.1533	others
Krr1	Luminal 1	0.401306	0.0643511	4.86477e+07	0.529589	7.86043e-15	3.41651e-14	42.9134	38.8413	others
Pfkfb4	Luminal 1	0.200636	0.0518966	4.86466e+07	0.529577	6.53969e-23	3.83287e-22	23.6008	17.8014	others
Pdcd5	Luminal 1	1.06273	0.0649543	4.86466e+07	0.529577	4.30159e-12	1.64411e-11	85.6062	83.3725	others
Gm3468	Luminal 1	0.0759293	0.0514686	48644897	0.529559	3.25616e-71	5.25554e-70	9.17547	3.31446	others
Iars	Luminal 1	0.434256	0.0652225	4.86443e+07	0.529553	2.34909e-14	9.99254e-14	45.3256	41.5896	others
Il1r1	Luminal 1	0.325483	0.0603134	48642424	0.529532	1.17741e-16	5.52334e-16	35.3776	30.0373	others
Cpsf6	Luminal 1	0.965028	0.0637391	4.86391e+07	0.529496	4.19061e-12	1.60463e-11	81.4599	78.746	others
Polr3b	Luminal 1	0.322034	0.0608332	48635077	0.529452	2.0306e-16	9.40806e-16	35.6456	30.8383	others
Rassf6	Luminal 1	0.191898	0.0531563	48634555	0.529446	1.90676e-23	1.136e-22	22.7337	17.0142	others
Galnt1	Luminal 1	0.592311	0.0623975	4.86338e+07	0.529438	6.52551e-13	2.59898e-12	58.2374	55.096	others
Itfg1	Luminal 1	0.758867	0.0645766	4.86282e+07	0.529377	2.65285e-12	1.02798e-11	68.8003	65.8265	others
Nipal3	Luminal 1	0.154257	0.0503939	48628172	0.529377	2.56806e-27	1.7226e-26	19.2338	13.5271	others
Usp45	Luminal 1	0.473393	0.0644944	4.86273e+07	0.529367	9.76995e-14	4.03869e-13	48.8097	45.1526	others
Mnat1	Luminal 1	0.903414	0.065391	4.86232e+07	0.529322	4.82408e-12	1.84193e-11	78.0388	75.6594	others
Lcor	Luminal 1	1.08299	0.0730996	4.86212e+07	0.5293	7.98653e-12	3.00838e-11	81.6648	79.5332	others
Birc5	Luminal 1	0.649801	0.0645015	4.86202e+07	0.529289	2.43961e-14	1.03706e-13	44.9314	37.6744	others
Il1r2	Luminal 1	0.070465	0.0506812	48619826	0.529286	1.17164e-82	2.19521e-81	8.32414	2.47894	others
Raf1	Luminal 1	0.720778	0.0660756	4.86155e+07	0.529238	2.64046e-12	1.0236e-11	67.7282	65.4191	others
Tm9sf4	Luminal 1	0.428525	0.0591204	4.8613e+07	0.529211	5.33893e-14	2.23408e-13	46.2399	42.142	others
Tsfm	Luminal 1	0.414643	0.05883	4.86062e+07	0.529137	4.62139e-14	1.93945e-13	45.2625	41.4722	others
Glrx2	Luminal 1	0.54741	0.0582145	4.8605e+07	0.529125	7.71915e-13	3.06527e-12	56.7712	53.7771	others
Tcf25	Luminal 1	1.2579	0.0593403	4.8604e+07	0.529113	1.11895e-11	4.18881e-11	92.0542	90.8921	others
Ufc1	Luminal 1	0.811432	0.0590081	4.8602e+07	0.529091	5.19638e-12	1.98086e-11	74.8226	72.4071	others
Ywhah	Luminal 1	0.703628	0.0661552	4.86006e+07	0.529077	3.18303e-12	1.22911e-11	64.9377	62.0633	others
Tmem237	Luminal 1	0.277506	0.0542708	4.85986e+07	0.529055	5.32625e-17	2.53088e-16	32.8709	27.7586	others
Tpgs2	Luminal 1	0.158893	0.0485551	4.85969e+07	0.529037	2.37814e-25	1.49721e-24	20.2428	14.6596	others
Cnst	Luminal 1	0.184027	0.0525429	48594362	0.529008	3.56927e-23	2.10707e-22	22.2135	16.6828	others
Atg16l1	Luminal 1	0.361523	0.0616536	4.85923e+07	0.528986	6.14351e-15	2.68519e-14	39.7604	35.3266	others
Pde7a	Luminal 1	1.17002	0.0738726	4.85904e+07	0.528966	1.5414e-11	5.72907e-11	84.2977	81.805	others
Srcap	Luminal 1	0.697971	0.0672163	4.85899e+07	0.52896	3.73581e-12	1.43635e-11	64.5594	62.0494	others
Cks2	Luminal 1	0.831899	0.0874986	4.85878e+07	0.528937	4.26407e-12	1.6301e-11	63.3612	59.1562	others
Rpgr	Luminal 1	0.224866	0.0581907	48585434	0.528911	2.55244e-20	1.36696e-19	25.5084	20.2251	others
Xpo6	Luminal 1	0.49381	0.0619686	4.85847e+07	0.528904	4.18888e-13	1.683e-12	51.1903	47.7904	others
Ubxn4	Luminal 1	0.944703	0.0661719	4.8584e+07	0.528896	1.11763e-11	4.18472e-11	79.8991	76.5364	others
Clvs2	Luminal 1	0.065505	0.0574584	48583769	0.528893	1.14666e-130	3.71427e-129	6.57418	0.794089	others
Dnajc5	Luminal 1	0.682578	0.0615021	4.85831e+07	0.528886	3.97062e-12	1.52351e-11	65.6156	62.5673	others
Zdhhc9	Luminal 1	0.205447	0.0571615	4.85823e+07	0.528877	3.979e-21	2.19231e-20	24.2157	19.072	others
Ddah1	Luminal 1	0.298753	0.0634444	48578752	0.528839	2.87471e-16	1.32275e-15	33.8483	29.6092	others
Rab21	Luminal 1	0.645877	0.0580094	4.85778e+07	0.528829	3.42717e-12	1.32121e-11	63.6134	61.1656	others
Zmym4	Luminal 1	0.758573	0.0685195	4.85731e+07	0.528777	7.07537e-12	2.67807e-11	67.0818	64.335	others
Srpk1	Luminal 1	0.531824	0.0594575	4.85729e+07	0.528775	1.05917e-12	4.18469e-12	54.2803	51.2844	others
Srrt	Luminal 1	0.444794	0.0583517	4.85717e+07	0.528762	2.06445e-13	8.408e-13	47.5169	43.9235	others
Ncaph	Luminal 1	0.21912	0.0615035	48567710	0.528718	5.17581e-21	2.83671e-20	24.0107	18.8579	others
Api5	Luminal 1	0.551402	0.0559854	4.85676e+07	0.528717	1.67468e-12	6.55712e-12	57.1496	53.7978	others
Wdr54	Luminal 1	0.161476	0.0497001	48567267	0.528714	8.25084e-25	5.12399e-24	20.1955	14.6872	others
Atad2b	Luminal 1	0.889454	0.0726025	4.85668e+07	0.528708	1.34185e-11	4.99929e-11	73.7821	71.2885	others
Ecpas	Luminal 1	1.47582	0.06073	4.85648e+07	0.528687	2.91484e-11	1.0671e-10	93.9934	93.7647	others
Tmem60	Luminal 1	0.385438	0.0608393	48564300	0.528681	3.8199e-14	1.6103e-13	42.1567	38.3994	others
Cox4i1	Luminal 1	3.0576	0.00375408	4.85633e+07	0.528671	4.0528e-11	1.47193e-10	99.9527	100	others
Cavin4	Luminal 1	0.090271	0.0479435	48562651	0.528663	5.15649e-49	5.64565e-48	11.1619	5.47576	others
Crls1	Luminal 1	0.35643	0.0567967	4.85625e+07	0.528662	1.7785e-14	7.61027e-14	40.6748	36.4729	others
H1f0	Luminal 1	1.18723	0.0847654	4.85623e+07	0.528659	2.5916e-11	9.51557e-11	83.7932	79.9959	others
Rbx1	Luminal 1	1.51036	0.0458731	4.85615e+07	0.52865	2.86656e-11	1.05004e-10	97.178	96.6924	others
Mtmr6	Luminal 1	0.274905	0.0569127	48559911	0.528633	8.86869e-17	4.17291e-16	31.9407	27.1855	others
Cyth3	Luminal 1	0.316302	0.0584226	48557906	0.528612	9.53995e-16	4.30929e-15	35.015	30.2237	others
Brd4	Luminal 1	0.96828	0.064387	4.85548e+07	0.528578	1.95578e-11	7.2263e-11	80.2459	78.242	others
Slc31a1	Luminal 1	0.656362	0.0583009	4.85548e+07	0.528578	5.60705e-12	2.13437e-11	63.9918	60.3163	others
Dglucy	Luminal 1	0.364244	0.0710413	4.85509e+07	0.528535	2.55953e-15	1.13646e-14	35.8032	31.3562	others
Ddx54	Luminal 1	0.496979	0.0581032	4.85508e+07	0.528534	9.85215e-13	3.8999e-12	52.4515	48.8468	others
2300009A05Rik	Luminal 1	0.277722	0.0567324	4.85505e+07	0.528531	1.68603e-16	7.85042e-16	32.4294	27.7379	others
Crybg2	Luminal 1	0.115967	0.0496314	4.85477e+07	0.528501	1.07392e-35	8.88457e-35	14.1416	8.54164	others
Tbpl1	Luminal 1	0.269887	0.0510506	48546557	0.528488	1.92971e-16	8.94948e-16	32.7605	27.7655	others
Usp36	Luminal 1	0.344264	0.0607032	48544738	0.528468	7.14e-15	3.11131e-14	37.6636	33.3172	others
Xpo1	Luminal 1	1.05853	0.0679469	4.85447e+07	0.528467	2.81878e-11	1.03295e-10	83.9193	80.7416	others
Add3	Luminal 1	0.484531	0.0644535	4.85428e+07	0.528447	5.47395e-13	2.1848e-12	48.384	44.5311	others
Psmd8	Luminal 1	1.34413	0.0556662	4.85424e+07	0.528443	3.62285e-11	1.32012e-10	94.1826	92.6529	others
Tmem184c	Luminal 1	0.19493	0.049484	4.8542e+07	0.528438	1.17218e-20	6.34466e-20	24.2157	18.8648	others
Ccng2	Luminal 1	0.480492	0.0714599	48537389	0.528388	4.55619e-13	1.82705e-12	46.3976	43.668	others
Rad21	Luminal 1	0.755119	0.0692337	4.85364e+07	0.528378	1.29026e-11	4.81569e-11	66.4354	63.0714	others
Set	Luminal 1	1.73508	0.069467	4.85333e+07	0.528344	5.85432e-11	2.10825e-10	96.973	96.1608	others
Vapa	Luminal 1	1.17251	0.0575298	4.85327e+07	0.528338	3.4611e-11	1.26314e-10	90.7772	88.6756	others
Txndc5	Luminal 1	0.609318	0.0566236	4.85294e+07	0.528301	6.4543e-12	2.44942e-11	61.2959	58.6521	others
Polr2b	Luminal 1	0.343228	0.0546514	48523279	0.528235	2.24705e-14	9.57369e-14	39.3032	34.7949	others
Prkrip1	Luminal 1	0.333674	0.0570918	48518535	0.528183	1.44147e-14	6.19067e-14	38.0262	33.7315	others
Clasp1	Luminal 1	0.75418	0.0685633	4.85179e+07	0.528176	1.85902e-11	6.87961e-11	66.6404	64.9496	others
Nucks1	Luminal 1	1.47817	0.0747405	4.85173e+07	0.52817	6.74725e-11	2.41913e-10	93.5204	91.7277	others
Mcmbp	Luminal 1	0.586926	0.0588857	4.85158e+07	0.528153	6.32108e-12	2.39935e-11	58.8838	56.0627	others
Emg1	Luminal 1	0.915079	0.0581595	4.85155e+07	0.52815	3.39872e-11	1.24086e-10	79.0635	76.7504	others
Rabl6	Luminal 1	0.678627	0.0592472	4.85138e+07	0.528131	1.39912e-11	5.21058e-11	64.922	62.5259	others
Shtn1	Luminal 1	0.545109	0.0726035	4.85082e+07	0.528071	2.89637e-12	1.12072e-11	51.884	49.0471	others
Slc20a1	Luminal 1	0.19169	0.0615166	48503438	0.528019	1.61044e-22	9.30205e-22	21.0784	15.8956	others
Ccnb2	Luminal 1	0.398532	0.0681437	4.85033e+07	0.528017	3.54834e-16	1.62712e-15	31.8304	26.274	others
G6pdx	Luminal 1	0.429093	0.0612455	48501677	0.527999	4.55568e-13	1.82705e-12	45.0575	41.4376	others
Cry1	Luminal 1	0.208917	0.0521688	4.85016e+07	0.527998	8.29171e-20	4.36461e-19	24.4994	19.217	others
Dpf1	Luminal 1	0.078553	0.0443724	48497809	0.527957	1.84298e-52	2.13893e-51	10.2002	4.64024	others
Tnpo3	Luminal 1	0.857783	0.0563483	4.84947e+07	0.527923	4.19501e-11	1.5224e-10	75.8316	74.2991	others
Pclo	Luminal 1	0.0844635	0.0684573	48494577	0.527922	4.67952e-90	9.60223e-89	7.37821	1.82986	others
Zdhhc21	Luminal 1	0.567994	0.0597991	4.84942e+07	0.527918	7.05371e-12	2.67172e-11	56.0933	53.1073	others
Actr6	Luminal 1	0.212306	0.0490119	4.84923e+07	0.527897	1.56535e-18	7.89411e-18	26.4386	21.2263	others
Ppm1b	Luminal 1	0.619196	0.0592632	4.84909e+07	0.527883	1.33546e-11	4.97747e-11	60.5234	57.8373	others
Fgfr1op2	Luminal 1	0.680801	0.0563738	4.84902e+07	0.527874	2.185e-11	8.04944e-11	66.2936	63.9345	others
Dip2c	Luminal 1	0.938361	0.0831246	4.84897e+07	0.527869	5.59722e-11	2.01799e-10	71.4804	69.8799	others
Eif3a	Luminal 1	1.34259	0.0586876	4.8489e+07	0.527862	9.69943e-11	3.44924e-10	91.9596	91.051	others
Fgf13	Luminal 1	0.16938	0.0510778	4.84865e+07	0.527835	3.97716e-24	2.42102e-23	19.4703	14.045	others
Ppp2r5a	Luminal 1	0.510911	0.059941	4.84855e+07	0.527823	4.22287e-12	1.616e-11	52.893	49.8412	others
Ccdc124	Luminal 1	0.638738	0.0587072	4.8481e+07	0.527774	1.90538e-11	7.04563e-11	61.7373	59.4117	others
mt-Atp8	Luminal 1	1.44049	0.0561173	4.84802e+07	0.527766	1.15458e-10	4.0849e-10	94.9866	93.7578	others
Cltc	Luminal 1	1.30464	0.0609457	4.84746e+07	0.527704	1.12457e-10	3.98098e-10	93.0002	90.899	others
Rfc1	Luminal 1	0.746539	0.0618467	4.84742e+07	0.5277	3.95465e-11	1.43794e-10	67.2237	63.1543	others
Rsf1	Luminal 1	1.03516	0.0656657	4.84733e+07	0.52769	9.3291e-11	3.32258e-10	82.1378	79.6644	others
Anapc1	Luminal 1	0.558639	0.058315	4.8472e+07	0.527676	1.05698e-11	3.96316e-11	56.8185	53.7495	others
Map1b	Luminal 1	0.247517	0.0618688	48470213	0.527657	1.21011e-18	6.12235e-18	25.4454	20.3563	others
Ninl	Luminal 1	0.184481	0.0520929	48469999	0.527655	2.77389e-21	1.53736e-20	21.8666	16.6897	others
Hook1	Luminal 1	0.384619	0.0611427	48469148	0.527645	1.94423e-13	7.93212e-13	40.8166	36.8181	others
Pabpc4	Luminal 1	0.831075	0.0570648	4.84682e+07	0.527635	6.30795e-11	2.26726e-10	74.1763	71.6545	others
Pdia6	Luminal 1	1.24414	0.0691144	4.84671e+07	0.527623	1.26699e-10	4.46409e-10	90.4146	88.061	others
Fig4	Luminal 1	0.208153	0.0555907	48466447	0.527616	2.64291e-19	1.36701e-18	24.326	19.3413	others
Anapc16	Luminal 1	0.737017	0.0582303	4.84634e+07	0.527582	4.72439e-11	1.71087e-10	69.8881	66.9728	others
Gpn3	Luminal 1	0.279708	0.0525347	4.84613e+07	0.52756	3.01613e-15	1.33445e-14	33.2965	28.6217	others
Casz1	Luminal 1	0.51838	0.071329	4.84579e+07	0.527523	3.9933e-12	1.53158e-11	48.7624	45.6222	others
Acadm	Luminal 1	0.64614	0.0588565	4.84561e+07	0.527503	3.06624e-11	1.12078e-10	62.5887	58.6936	others
Lnx2	Luminal 1	0.185335	0.0523477	4.84557e+07	0.527499	9.37702e-21	5.09166e-20	22.1819	17.1109	others
Lemd3	Luminal 1	0.462777	0.0634623	4.8454e+07	0.527481	2.50883e-12	9.73179e-12	47.3908	44.0547	others
Tmem131l	Luminal 1	0.458181	0.0689414	48451113	0.527449	1.63992e-12	6.4237e-12	45.0733	42.0315	others
2010204K13Rik	Luminal 1	0.153019	0.0464067	48450728	0.527445	1.00187e-23	6.02823e-23	19.2496	13.9138	others
Hap1	Luminal 1	0.127866	0.0482129	48449186	0.527428	7.84418e-29	5.51208e-28	15.8442	10.5165	others
Fnbp4	Luminal 1	0.533874	0.0605229	4.84488e+07	0.527424	1.10026e-11	4.12212e-11	53.7601	51.091	others
Mapk12	Luminal 1	0.127823	0.0429154	4.84485e+07	0.527421	2.34225e-27	1.57338e-26	16.7271	11.2968	others
Zfp91	Luminal 1	0.777933	0.0590422	4.84481e+07	0.527416	7.55422e-11	2.70226e-10	71.2597	67.4769	others
Acin1	Luminal 1	0.845118	0.0578219	4.84469e+07	0.527404	9.50498e-11	3.38265e-10	74.5231	72.5521	others
Atp7b	Luminal 1	0.0846375	0.0461864	4.84439e+07	0.52737	3.73925e-47	3.9443e-46	10.5786	5.16503	others
Ubqln1	Luminal 1	0.572558	0.0552058	4.84438e+07	0.527369	2.21744e-11	8.16573e-11	58.7735	56.3458	others
Gdi1	Luminal 1	0.365971	0.0551589	48443009	0.527361	3.09684e-13	1.25067e-12	40.927	36.8941	others
Calu	Luminal 1	0.721553	0.0560211	48442886	0.527359	6.34906e-11	2.28029e-10	67.807	65.6677	others
Naa50	Luminal 1	0.786012	0.0587221	4.84406e+07	0.527335	8.83521e-11	3.15147e-10	71.5277	68.0638	others
Zeb1	Luminal 1	0.118128	0.0501928	48438186	0.527308	1.11322e-34	9.04616e-34	13.3848	7.98232	others
Gfod1	Luminal 1	0.129859	0.0536628	4.84374e+07	0.5273	1.3701e-30	1.01526e-29	14.8353	9.5636	others
Eif2ak4	Luminal 1	0.390426	0.0600191	48437245	0.527298	5.14335e-13	2.05723e-12	41.4315	37.6744	others
Caprin1	Luminal 1	0.989985	0.0592123	4.84366e+07	0.527291	1.52111e-10	5.33542e-10	82.122	79.8716	others
Mrpl21	Luminal 1	0.728542	0.052829	4.84356e+07	0.527281	7.46018e-11	2.66913e-10	69.1629	67.173	others
Serac1	Luminal 1	0.158129	0.0523516	48434301	0.527266	6.01406e-24	3.6385e-23	18.682	13.5271	others
Cdc14b	Luminal 1	0.458238	0.0659275	48431347	0.527234	2.25095e-12	8.74955e-12	45.1364	41.4446	others
Nectin2	Luminal 1	0.361291	0.0541519	4.84306e+07	0.527226	2.01278e-13	8.2029e-13	39.1928	34.7052	others
Tubb6	Luminal 1	0.445177	0.0599939	4.84304e+07	0.527224	5.81229e-13	2.31836e-12	41.4315	36.5005	others
Gtf3a	Luminal 1	0.533068	0.0590306	4.84293e+07	0.527211	1.69984e-11	6.30547e-11	54.4222	51.9265	others
Col18a1	Luminal 1	0.301971	0.0779531	48426787	0.527184	5.02974e-17	2.39423e-16	27.0377	22.4417	others
Gm15478	Luminal 1	0.0637877	0.0442658	4.84259e+07	0.527175	2.85178e-72	4.65493e-71	7.9773	2.5549	others
Rab25	Luminal 1	1.21441	0.0684551	4.84251e+07	0.527166	2.58368e-10	8.95691e-10	90.3989	85.0918	others
Shprh	Luminal 1	0.462243	0.0605028	4.84245e+07	0.52716	4.23642e-12	1.62052e-11	47.0598	43.6473	others
Agbl5	Luminal 1	0.171859	0.0494266	48424096	0.527155	4.52873e-21	2.49153e-20	21.2518	16.1787	others
Relch	Luminal 1	0.906009	0.0645937	4.84222e+07	0.527134	1.68268e-10	5.88892e-10	76.5253	74.4649	others
Ift46	Luminal 1	0.497633	0.0561178	4.8419e+07	0.5271	1.32376e-11	4.93877e-11	52.2781	49.4959	others
Plagl1	Luminal 1	0.094345	0.0444129	4.84143e+07	0.527048	8.03283e-40	7.28509e-39	11.7768	6.40105	others
Scaf8	Luminal 1	1.01988	0.0610711	4.8413e+07	0.527034	2.43066e-10	8.43111e-10	81.6018	80.4033	others
Lca5	Luminal 1	0.140624	0.0480421	48410572	0.527008	1.88303e-25	1.1879e-24	17.2947	12.0771	others
Prss12	Luminal 1	0.286951	0.0646928	4.84072e+07	0.526971	1.89713e-17	9.18683e-17	26.1233	20.8949	others
Gm38563	Luminal 1	0.0976564	0.045117	4.84038e+07	0.526934	2.242e-37	1.91741e-36	12.2655	6.94655	others
Bcl2l2	Luminal 1	0.176424	0.0555398	48402481	0.52692	6.59104e-21	3.59659e-20	20.9207	16.0268	others
Snx5	Luminal 1	0.872789	0.0605434	4.84022e+07	0.526917	2.2021e-10	7.65956e-10	75.6897	72.9181	others
Ly6e	Luminal 1	2.18135	0.0444206	4.84017e+07	0.526911	5.57585e-10	1.90033e-09	99.0698	99.4407	others
Nsd3	Luminal 1	1.19109	0.0651029	4.84013e+07	0.526906	3.67865e-10	1.26663e-09	87.23	85.8238	others
Tbc1d30	Luminal 1	0.161724	0.0498711	4.8401e+07	0.526903	9.18754e-23	5.35631e-22	19.2023	14.0312	others
Mia2	Luminal 1	0.605976	0.0565164	4.83972e+07	0.526862	6.52698e-11	2.34302e-10	60.0189	57.133	others
Ptprg	Luminal 1	0.991922	0.0791911	4.83959e+07	0.526849	3.05964e-10	1.05718e-09	73.7821	71.7304	others
Haus3	Luminal 1	0.207056	0.0514649	48395401	0.526843	4.92455e-18	2.43823e-17	24.7359	19.8799	others
Ssu72	Luminal 1	0.96239	0.0544876	4.83951e+07	0.526839	2.75142e-10	9.52434e-10	81.8382	80.4447	others
Impdh1	Luminal 1	0.229351	0.0481681	48394964	0.526838	1.86205e-16	8.64396e-16	27.9363	23.0079	others
Lars	Luminal 1	0.558204	0.0569111	4.83914e+07	0.526799	4.44422e-11	1.61128e-10	56.1879	53.1349	others
Tmx3	Luminal 1	0.587568	0.0552806	4.83908e+07	0.526793	6.31617e-11	2.26978e-10	59.0572	55.9798	others
Ddx55	Luminal 1	0.210985	0.0496171	4.83907e+07	0.526792	2.07084e-17	1.00125e-16	25.808	20.9225	others
Banf1	Luminal 1	1.18151	0.0622314	4.83889e+07	0.526771	4.4847e-10	1.53655e-09	88.3494	85.3335	others
Msrb2	Luminal 1	0.132569	0.045316	48388729	0.52677	8.01388e-26	5.11748e-25	16.7902	11.5592	others
Stip1	Luminal 1	0.750196	0.0565479	4.83868e+07	0.526749	1.91261e-10	6.6687e-10	68.8003	66.0613	others
Cnksr3	Luminal 1	0.274611	0.0613593	4.83858e+07	0.526738	1.94182e-15	8.67736e-15	29.7178	25.328	others
Cyb5r4	Luminal 1	0.315164	0.0543356	4.83855e+07	0.526735	1.21159e-13	4.98538e-13	35.9767	31.9431	others
Ssrp1	Luminal 1	0.748989	0.0572512	4.83849e+07	0.526728	1.96263e-10	6.84057e-10	68.4219	65.4606	others
Vta1	Luminal 1	0.632227	0.0538338	4.83846e+07	0.526725	1.03978e-10	3.68848e-10	62.699	60.5994	others
Ctsl	Luminal 1	0.991035	0.0703004	4.8384e+07	0.526718	3.82438e-10	1.31511e-09	78.9689	74.4303	others
Creb1	Luminal 1	0.775267	0.0638717	4.83839e+07	0.526717	2.12422e-10	7.39692e-10	69.0367	66.2685	others
Gnai3	Luminal 1	0.702268	0.0556528	4.83821e+07	0.526698	1.65375e-10	5.7909e-10	67.3498	64.4248	others
Kctd10	Luminal 1	0.262306	0.0551662	4.83819e+07	0.526695	3.50715e-15	1.54732e-14	30.4272	26.0807	others
Capn5	Luminal 1	0.228006	0.0446148	48381839	0.526695	3.01687e-17	1.44636e-16	26.0445	20.7568	others
Hmg20b	Luminal 1	0.551598	0.0552418	4.83808e+07	0.526684	5.41742e-11	1.95429e-10	56.6136	53.8876	others
B3gnt7	Luminal 1	0.0688977	0.0420195	4.83781e+07	0.526655	1.16875e-58	1.52645e-57	8.76557	3.43875	others
Gtf2a1	Luminal 1	0.379552	0.0557967	4.8377e+07	0.526642	1.56691e-12	6.14412e-12	41.1793	37.3567	others
Smgc	Luminal 1	0.153626	0.0771412	48374740	0.526618	1.72923e-37	1.47955e-36	11.9344	6.71869	others
Mgarp	Luminal 1	0.301575	0.0715216	48372857	0.526597	6.55527e-15	2.86049e-14	30.443	26.495	others
Mgat4b	Luminal 1	0.250703	0.0465302	4.83714e+07	0.526581	2.47725e-15	1.10097e-14	30.1277	25.0725	others
Fah	Luminal 1	0.109312	0.0427535	48369662	0.526562	1.50943e-30	1.11498e-29	14.1731	8.92832	others
Nme7	Luminal 1	0.62249	0.0560887	4.83693e+07	0.526558	1.1929e-10	4.21573e-10	60.9333	57.7475	others
Crim1	Luminal 1	0.700846	0.0688419	4.83692e+07	0.526557	1.69491e-10	5.92839e-10	61.6112	59.46	others
Stk38l	Luminal 1	0.348237	0.0555569	4.83682e+07	0.526546	4.99426e-13	1.99973e-12	38.0262	33.8075	others
Smim20	Luminal 1	0.652659	0.0567966	4.83666e+07	0.526529	1.59389e-10	5.58523e-10	63.6765	61.6558	others
Stard4	Luminal 1	0.369152	0.0581039	48365661	0.526519	1.04144e-12	4.11637e-12	39.2243	35.4992	others
Scd2	Luminal 1	2.63983	0.0704025	48362020	0.526479	1.092e-09	3.66181e-09	99.6374	99.6202	others
Rcn2	Luminal 1	0.632264	0.0537436	4.83616e+07	0.526475	1.53948e-10	5.39781e-10	63.0143	59.9986	others
Adipor2	Luminal 1	0.442062	0.0560469	4.83609e+07	0.526467	1.26578e-11	4.72619e-11	46.839	43.5644	others
Zadh2	Luminal 1	0.25145	0.052826	48360855	0.526466	2.7626e-15	1.22401e-14	29.5286	25.0863	others
Gm16286	Luminal 1	0.693712	0.0541224	4.83574e+07	0.526428	2.37035e-10	8.22554e-10	66.7823	65.578	others
Ncoa4	Luminal 1	0.301063	0.0534763	48357336	0.526428	1.1774e-13	4.85001e-13	34.8731	30.6518	others
Nomo1	Luminal 1	0.318324	0.0516764	4.8357e+07	0.526424	3.01746e-13	1.21967e-12	36.6703	32.385	others
Snhg3	Luminal 1	0.529641	0.064298	4.83553e+07	0.526406	4.73855e-11	1.71567e-10	51.3952	49.0195	others
Psca	Luminal 1	0.26503	-0.0081535	48353757	0.526389	7.54912e-19	3.8432e-18	23.5062	17.0764	others
Nmd3	Luminal 1	0.477286	0.0558844	4.83535e+07	0.526386	2.98106e-11	1.09071e-10	49.9291	47.0239	others
Ogdh	Luminal 1	0.869128	0.0597391	4.83526e+07	0.526377	4.83689e-10	1.65419e-09	76.0366	73.3738	others
Arpc5	Luminal 1	1.29414	0.0608509	4.8352e+07	0.52637	7.95119e-10	2.68451e-09	93.5992	91.6793	others
Apoo	Luminal 1	0.340759	0.0525806	48351836	0.526368	9.54732e-13	3.78322e-12	38.8775	34.864	others
Phf3	Luminal 1	0.909787	0.0629289	4.83469e+07	0.526314	5.90956e-10	2.01187e-09	77.3766	74.0022	others
Srsf6	Luminal 1	0.883856	0.0528816	4.83457e+07	0.526302	5.33282e-10	1.81948e-09	79.0005	76.3707	others
Pcmtd2	Luminal 1	0.343948	0.0522663	48343616	0.526279	1.00762e-12	3.98437e-12	38.6253	34.3047	others
Ccdc91	Luminal 1	0.494909	0.0559225	4.83427e+07	0.526269	4.57034e-11	1.65572e-10	50.938	47.8318	others
Mvd	Luminal 1	0.227973	0.0512129	4.83413e+07	0.526254	1.86245e-16	8.64396e-16	26.3755	21.5026	others
Alkbh5	Luminal 1	0.888155	0.0546004	4.83412e+07	0.526252	5.91668e-10	2.01393e-09	78.6694	76.1842	others
Bub1	Luminal 1	0.219992	0.057199	48340275	0.526242	1.48411e-18	7.49449e-18	22.6707	17.7255	others
Atp5f1	Luminal 1	1.87861	0.0278742	4.83394e+07	0.526233	1.31448e-09	4.38434e-09	99.1014	99.4476	others
Bdnf	Luminal 1	0.0603476	0.0438381	48337220	0.526209	8.80449e-80	1.5939e-78	7.1575	1.91272	others
Pex14	Luminal 1	0.527124	0.0583991	4.83372e+07	0.526208	7.66345e-11	2.74081e-10	52.8772	50.4903	others
Nudt16	Luminal 1	0.179604	0.0513677	4.8337e+07	0.526206	1.78427e-19	9.29813e-19	21.3937	16.5447	others
Dcaf1	Luminal 1	0.51214	0.0592592	4.83361e+07	0.526197	6.23472e-11	2.24266e-10	51.616	48.9228	others
Ppp2r5e	Luminal 1	0.809406	0.0595916	4.83344e+07	0.526178	5.55779e-10	1.89452e-09	71.4488	70.018	others
Snhg6	Luminal 1	0.6345	0.0554891	4.83314e+07	0.526146	2.58856e-10	8.97217e-10	62.3522	59.8812	others
Ndufv2	Luminal 1	1.21377	0.0503096	4.83271e+07	0.526099	1.11788e-09	3.74322e-09	91.061	89.9047	others
Arl3	Luminal 1	0.566383	0.0654977	4.83232e+07	0.526056	1.50894e-10	5.29468e-10	55.1789	53.9152	others
Armc8	Luminal 1	0.541427	0.0619952	4.83204e+07	0.526026	1.19918e-10	4.2363e-10	53.492	51.236	others
Cd14	Luminal 1	0.578179	0.0556427	48318196	0.526002	6.57898e-11	2.36105e-10	50.4651	45.049	others
Pdia3	Luminal 1	1.53379	0.0511882	4.83179e+07	0.525999	1.65154e-09	5.47351e-09	96.8627	96.1262	others
Ewsr1	Luminal 1	1.24871	0.0514027	4.83168e+07	0.525987	1.35432e-09	4.51482e-09	91.7547	90.83	others
Kif18a	Luminal 1	0.221854	0.0612944	48315281	0.52597	2.10455e-18	1.05565e-17	22.245	17.5045	others
Mgrn1	Luminal 1	0.254014	0.051261	48315226	0.52597	1.14575e-14	4.93989e-14	29.8124	25.3832	others
Muc19	Luminal 1	0.171618	0.063359	48313891	0.525955	4.64435e-29	3.2907e-28	14.1889	8.99738	others
Immt	Luminal 1	0.841243	0.0512873	4.8312e+07	0.525935	8.63639e-10	2.91061e-09	75.7213	73.871	others
Pfn2	Luminal 1	0.163871	0.0583319	48311997	0.525935	9.34617e-22	5.26547e-21	18.4455	13.7136	others
Bfsp2	Luminal 1	0.0599742	0.0449294	4.83111e+07	0.525924	9.62664e-80	1.74106e-78	7.03137	1.85748	others
Klhl28	Luminal 1	0.200588	0.0485847	48310603	0.525919	4.23438e-17	2.02127e-16	24.3576	19.6036	others
Mettl21a	Luminal 1	0.195259	0.0491278	4.83094e+07	0.525906	2.51095e-17	1.21061e-16	23.9004	19.217	others
Ndufs8	Luminal 1	0.789578	0.054069	4.83093e+07	0.525905	7.99335e-10	2.69826e-09	72.1583	69.7832	others
D10Wsu102e	Luminal 1	0.361522	0.0537472	4.83069e+07	0.525879	3.72884e-12	1.43396e-11	39.6027	35.7478	others
Lsm6	Luminal 1	0.800895	0.0570688	4.83059e+07	0.525868	8.88526e-10	2.99233e-09	71.7641	68.2502	others
Bloc1s3	Luminal 1	0.173399	0.0460771	4.83054e+07	0.525863	1.03001e-18	5.22384e-18	21.8193	16.9728	others
Prss8	Luminal 1	0.186524	0.0474206	48304633	0.525854	4.27498e-18	2.12447e-17	22.6391	17.8083	others
Sec31a	Luminal 1	0.563457	0.0553763	4.83045e+07	0.525853	2.26855e-10	7.8834e-10	56.7555	54.295	others
Mbd5	Luminal 1	1.30292	0.0695768	4.8303e+07	0.525836	2.05726e-09	6.77386e-09	86.5521	85.3749	others
Fam222a	Luminal 1	0.0838289	0.05018	4.83029e+07	0.525835	1.27468e-47	1.36065e-46	9.49078	4.40547	others
Azin1	Luminal 1	0.767723	0.0861005	4.83025e+07	0.525832	6.62084e-10	2.24505e-09	64.0549	61.8699	others
Gcn1	Luminal 1	0.338964	0.0524899	4.83016e+07	0.525821	2.38071e-12	9.24244e-12	38.3572	34.4773	others
Tmem170b	Luminal 1	0.225345	0.0480414	48297875	0.525781	1.27576e-15	5.73097e-15	26.9431	22.3035	others
Mettl25	Luminal 1	0.268622	0.052903	48297180	0.525773	1.67995e-14	7.19843e-14	29.702	25.0794	others
Smad4	Luminal 1	1.08117	0.0584141	4.8297e+07	0.525772	1.69688e-09	5.61661e-09	85.3382	82.8477	others
Neurl1b	Luminal 1	0.0778751	0.0470479	48297006	0.525771	9.98127e-50	1.109e-48	9.19123	4.09474	others
Mad1l1	Luminal 1	0.335912	0.0586735	48293141	0.525729	9.86632e-13	3.90468e-12	35.6614	31.7083	others
Cenpl	Luminal 1	0.16716	0.0472312	48289875	0.525694	2.94185e-20	1.57147e-19	19.691	14.7493	others
Pbrm1	Luminal 1	1.1452	0.059772	4.82889e+07	0.525683	2.08734e-09	6.86687e-09	87.167	85.078	others
Rpa3	Luminal 1	0.791094	0.0547355	4.82857e+07	0.525648	1.16591e-09	3.90126e-09	71.9376	69.9558	others
Sgms2	Luminal 1	0.1882	0.0434006	48285077	0.525642	4.82558e-19	2.47211e-18	21.1572	15.9577	others
Dhx9	Luminal 1	0.763287	0.0544305	4.82835e+07	0.525624	1.10894e-09	3.71527e-09	69.6201	67.5321	others
Bcar3	Luminal 1	0.393979	0.0739036	48280401	0.525591	1.56444e-12	6.13572e-12	35.6929	31.805	others
Hdlbp	Luminal 1	1.12885	0.0557443	4.82799e+07	0.525585	2.18678e-09	7.18519e-09	88.8854	86.4038	others
Tnfsf9	Luminal 1	0.205362	0.0505425	4.82799e+07	0.525585	1.35263e-16	6.32792e-16	24.3891	19.8453	others
Gm2895	Luminal 1	0.0930675	0.0516425	48277646	0.525561	1.40499e-40	1.29551e-39	10.4209	5.44124	others
Ywhaz	Luminal 1	1.59765	0.0424094	4.8276e+07	0.525543	3.1669e-09	1.02902e-08	97.9505	97.4589	others
Ctr9	Luminal 1	0.78974	0.0542902	4.8274e+07	0.525521	1.40545e-09	4.68192e-09	70.8655	66.4273	others
Cers2	Luminal 1	0.476924	0.052839	4.82737e+07	0.525518	1.49251e-10	5.23803e-10	51.0326	48.4463	others
Polr2k	Luminal 1	0.736701	0.0526379	4.82729e+07	0.525509	1.19377e-09	3.99024e-09	69.1786	67.0764	others
Tpx2	Luminal 1	0.324531	0.0695084	4.82718e+07	0.525497	4.85936e-15	2.13137e-14	27.3057	22.6557	others
Ubap2l	Luminal 1	1.07266	0.0554966	4.82716e+07	0.525495	2.41558e-09	7.91201e-09	86.1737	83.6487	others
Epn2	Luminal 1	0.540127	0.0648387	4.82702e+07	0.525479	2.24106e-10	7.7922e-10	51.4898	49.0195	others
Exoc1	Luminal 1	0.35203	0.0549773	4.827e+07	0.525478	7.40394e-12	2.79792e-11	39.2559	35.9066	others
Sypl	Luminal 1	0.787016	0.0523172	4.82691e+07	0.525468	1.47457e-09	4.90174e-09	73.2619	70.5358	others
Mthfd2l	Luminal 1	0.368115	0.0543987	48268997	0.525466	7.84053e-12	2.95457e-11	39.4135	35.4647	others
Gnai1	Luminal 1	0.0639737	0.040044	48268420	0.52546	2.74094e-60	3.6824e-59	8.00883	2.90706	others
Usp8	Luminal 1	0.470377	0.0554974	4.82683e+07	0.525459	1.29166e-10	4.54762e-10	49.5192	46.4439	others
Zswim5	Luminal 1	0.0572327	0.0442974	4.82653e+07	0.525427	5.20977e-84	9.93991e-83	6.653	1.57437	others
Wif1	Luminal 1	0.308981	0.0709477	48262694	0.525398	2.59146e-15	1.15036e-14	26.4859	21.7649	others
Vps35	Luminal 1	0.809395	0.054547	4.82618e+07	0.525389	1.77034e-09	5.84966e-09	73.9082	71.7719	others
Rab28	Luminal 1	0.768161	0.0574862	4.82595e+07	0.525363	1.64485e-09	5.45327e-09	69.4466	67.2973	others
Kif11	Luminal 1	0.318516	0.0688975	4.82583e+07	0.52535	3.66836e-16	1.6801e-15	24.7517	19.797	others
Gart	Luminal 1	0.357372	0.0536273	48257738	0.525344	8.29283e-12	3.12188e-11	38.9248	35.1056	others
Srp72	Luminal 1	0.899815	0.0557781	4.8256e+07	0.525325	2.47077e-09	8.08573e-09	77.7708	75.4454	others
Fzd3	Luminal 1	0.177611	0.0478185	4.82509e+07	0.52527	2.51072e-18	1.25502e-17	21.1572	16.4273	others
Armc3	Luminal 1	0.0546732	0.0412826	4.82507e+07	0.525267	2.50314e-78	4.47108e-77	6.82642	1.78152	others
Capsl	Luminal 1	0.290353	0.0493511	48248554	0.525244	2.53951e-13	1.03025e-12	31.8619	27.22	others
Zfp141	Luminal 1	0.188195	0.0483128	48247063	0.525228	1.91169e-17	9.25497e-17	22.2923	17.6219	others
Mmp14	Luminal 1	0.658141	0.0598837	4.82459e+07	0.525216	1.18727e-09	3.9699e-09	61.9581	59.7293	others
Alg11	Luminal 1	0.225327	0.0481013	4.82426e+07	0.525179	8.40791e-15	3.65024e-14	27.2269	22.8352	others
Crcp	Luminal 1	0.272668	0.0486539	4.82418e+07	0.525171	4.20136e-13	1.68729e-12	32.3822	28.2212	others
Brd1	Luminal 1	0.715858	0.0514881	4.82373e+07	0.525122	1.93682e-09	6.38738e-09	67.7124	65.4606	others
Zbtb11	Luminal 1	0.536313	0.0633458	4.82365e+07	0.525113	3.69042e-10	1.27045e-09	50.875	48.2047	others
Kmt2e	Luminal 1	1.45653	0.0583192	4.8235e+07	0.525096	5.97536e-09	1.91079e-08	93.82	93.0327	others
Dhx32	Luminal 1	0.353186	0.0510103	48234918	0.525095	1.25118e-11	4.67354e-11	38.9879	34.9192	others
Top2b	Luminal 1	1.04868	0.0584868	4.82323e+07	0.525067	4.49698e-09	1.44791e-08	83.9823	81.6393	others
Ola1	Luminal 1	0.883217	0.0525923	4.82313e+07	0.525056	3.52846e-09	1.14413e-08	77.2347	74.748	others
Seh1l	Luminal 1	0.499857	0.0509006	4.82299e+07	0.525041	4.43419e-10	1.51952e-09	53.0664	50.1726	others
Ino80	Luminal 1	0.647359	0.0562622	4.82296e+07	0.525038	1.42412e-09	4.7416e-09	60.618	58.0859	others
Gtpbp6	Luminal 1	0.250513	0.048759	48227677	0.525017	1.1478e-13	4.73121e-13	29.8597	25.6732	others
Cdc123	Luminal 1	0.749342	0.0490413	4.82248e+07	0.524985	2.71606e-09	8.85907e-09	70.6606	68.3952	others
Shc4	Luminal 1	0.0766412	0.0410935	4.82246e+07	0.524983	1.17014e-41	1.10894e-40	9.86915	4.93026	others
Spen	Luminal 1	0.39379	0.0519257	48220788	0.524942	6.85891e-11	2.45822e-10	43.1499	39.8011	others
Ahcyl2	Luminal 1	0.711288	0.0591488	4.82196e+07	0.524929	2.07829e-09	6.8383e-09	62.1472	58.3828	others
Stk38	Luminal 1	0.56022	0.0530254	4.82188e+07	0.52492	9.70157e-10	3.26139e-09	56.8816	54.3571	others
Armc1	Luminal 1	0.403535	0.0501243	48213433	0.524862	1.16835e-10	4.13053e-10	44.7895	41.5965	others
Derl1	Luminal 1	0.632228	0.0489779	4.82109e+07	0.524834	1.98204e-09	6.53193e-09	63.2824	61.1932	others
Smc1a	Luminal 1	0.85845	0.0568352	4.82095e+07	0.524819	4.77159e-09	1.53396e-08	73.2776	70.4944	others
Lamtor4	Luminal 1	0.812899	0.0557779	4.82095e+07	0.524819	4.02653e-09	1.30046e-08	73.1042	72.2414	others
Prdm8	Luminal 1	0.0543613	0.0389555	4.82093e+07	0.524816	7.49649e-73	1.23547e-71	6.90525	1.94034	others
Zfp148	Luminal 1	1.06831	0.0585709	4.82065e+07	0.524787	6.83518e-09	2.17646e-08	83.6513	82.3988	others
Crybg3	Luminal 1	0.392272	0.0624126	4.82059e+07	0.52478	3.83234e-11	1.39483e-10	39.7446	36.4245	others
Mrpl50	Luminal 1	0.555402	0.0503071	4.82037e+07	0.524756	1.26268e-09	4.21606e-09	57.528	54.9234	others
Sik2	Luminal 1	0.738378	0.0678064	4.82024e+07	0.524742	3.11241e-09	1.01167e-08	62.3995	60.7098	others
Brf1	Luminal 1	0.27049	0.0503229	48202069	0.524738	7.34041e-13	2.91734e-12	31.6412	27.6205	others
Ap1s1	Luminal 1	0.86355	0.0507357	4.82017e+07	0.524734	5.20301e-09	1.66922e-08	76.7145	74.9896	others
Vps37a	Luminal 1	0.57258	0.0512073	4.82009e+07	0.524726	1.44933e-09	4.82066e-09	57.6226	55.1512	others
Lss	Luminal 1	0.239789	0.0496312	4.82006e+07	0.524722	3.98839e-14	1.67831e-13	27.621	23.291	others
Gm35438.1	Luminal 1	0.0811727	0.0617751	4.81982e+07	0.524696	1.1536e-68	1.78366e-67	7.04714	2.14749	others
Serpinb11	Luminal 1	0.357615	0.0870468	4.81981e+07	0.524695	2.04296e-13	8.32227e-13	28.8192	25.2244	others
Oas1a	Luminal 1	0.0678418	0.0406817	48197727	0.524691	1.09204e-49	1.21047e-48	8.57638	3.66662	others
Prdx3	Luminal 1	0.380897	0.0504054	4.81964e+07	0.524676	9.00791e-11	3.21124e-10	42.5035	39.2902	others
Dennd1a	Luminal 1	0.914778	0.0671171	4.81963e+07	0.524675	6.39342e-09	2.04239e-08	72.0322	69.9489	others
Kdm4b	Luminal 1	0.339538	0.0532541	48195496	0.524666	1.74489e-11	6.4662e-11	37.5217	33.8558	others
Ndufaf2	Luminal 1	0.463348	0.0526454	4.81937e+07	0.524647	4.22147e-10	1.44821e-09	48.3683	45.4771	others
Crebrf	Luminal 1	0.625692	0.0629757	4.81903e+07	0.52461	1.86489e-09	6.15668e-09	56.0303	53.4664	others
Cdc42se2	Luminal 1	0.403691	0.0531997	48188329	0.524588	1.39313e-10	4.89935e-10	43.1657	40.1395	others
Serbp1	Luminal 1	2.23704	0.0347295	4.81881e+07	0.524586	1.43364e-08	4.47833e-08	99.9054	99.8619	others
Yars	Luminal 1	0.418699	0.0545799	48182894	0.524529	1.92499e-10	6.71063e-10	43.9067	40.8921	others
Taf1a	Luminal 1	0.254637	0.0503709	4.81819e+07	0.524519	2.10882e-13	8.58497e-13	29.0399	24.8654	others
Rab6a	Luminal 1	0.978651	0.0543416	4.81817e+07	0.524516	8.70045e-09	2.7494e-08	82.2639	79.4365	others
Fbxl18	Luminal 1	0.134125	0.0412983	4.81815e+07	0.524514	4.7948e-21	2.63251e-20	17.1528	12.4016	others
Tsga10	Luminal 1	0.0791881	0.0424908	48180032	0.524498	6.20336e-41	5.7596e-40	9.6642	4.81287	others
Gm17106	Luminal 1	0.22152	0.0478771	48176336	0.524458	1.37214e-14	5.89836e-14	25.808	21.399	others
Bbx	Luminal 1	1.23627	0.0600056	4.81746e+07	0.524439	1.34543e-08	4.20699e-08	87.0251	85.2023	others
Gtf3c2	Luminal 1	0.523812	0.0532535	4.81737e+07	0.524429	1.44141e-09	4.79574e-09	53.7916	51.5813	others
Psmd5	Luminal 1	0.336909	0.0493313	48173031	0.524422	3.64129e-11	1.32658e-10	38.373	34.8433	others
Pnpla6	Luminal 1	0.196354	0.0454403	4.81726e+07	0.524417	1.94955e-15	8.70983e-15	23.9792	19.5139	others
Arih2	Luminal 1	0.613849	0.0543163	4.81725e+07	0.524416	3.10865e-09	1.01062e-08	59.9874	58.1688	others
Rnf11	Luminal 1	0.568551	0.0532052	4.817e+07	0.524388	2.28417e-09	7.49337e-09	56.7239	54.4814	others
Smo	Luminal 1	0.492688	0.0537617	4.81692e+07	0.52438	1.03669e-09	3.4782e-09	51.2218	48.6604	others
Suclg2	Luminal 1	0.627719	0.0527256	4.81685e+07	0.524372	3.67845e-09	1.19112e-08	61.2644	59.101	others
Ro60	Luminal 1	0.318484	0.0495253	48168437	0.524372	1.5007e-11	5.58112e-11	35.9294	32.0674	others
Csnk1g1	Luminal 1	0.911085	0.0622976	4.81682e+07	0.524369	9.98768e-09	3.14981e-08	74.192	73.1391	others
Tnfrsf10b	Luminal 1	0.220041	0.0502606	4.81676e+07	0.524363	9.24776e-15	4.00651e-14	25.1143	20.7913	others
Tbx3os1	Luminal 1	0.12693	0.0436881	4.81656e+07	0.524341	7.72114e-23	4.51262e-22	15.5447	10.8479	others
Styk1	Luminal 1	0.0992743	0.04008	4.81651e+07	0.524335	1.04767e-30	7.77872e-30	11.9817	7.11918	others
Wars2	Luminal 1	0.303145	0.0512715	48164048	0.524324	4.13429e-12	1.58436e-11	32.9182	28.9394	others
Kcnmb4	Luminal 1	0.059376	0.0456213	4.81636e+07	0.524319	5.39701e-73	8.91029e-72	6.66877	1.82986	others
Lrrc20	Luminal 1	0.162316	0.0446238	48162578	0.524308	3.8556e-18	1.91859e-17	19.691	15.0463	others
Denr	Luminal 1	0.804786	0.0511043	4.81614e+07	0.524296	8.69408e-09	2.74785e-08	72.2529	70.6808	others
Scai	Luminal 1	0.462472	0.0594624	4.81599e+07	0.524278	4.31724e-10	1.48052e-09	45.026	41.9486	others
Rexo2	Luminal 1	0.452247	0.0578491	4.81591e+07	0.524271	6.02293e-10	2.04935e-09	46.8706	44.4068	others
Fkbp15	Luminal 1	0.476789	0.0527777	4.81577e+07	0.524255	1.02969e-09	3.45593e-09	50.0236	47.3346	others
Dhx36	Luminal 1	0.709144	0.049659	4.81562e+07	0.524238	6.88834e-09	2.19227e-08	66.9084	64.9841	others
Dctn5	Luminal 1	0.342971	0.0512855	48156141	0.524238	6.52747e-11	2.34302e-10	39.0352	35.7547	others
Gclm	Luminal 1	0.961723	0.0598805	4.81542e+07	0.524217	1.34312e-08	4.20048e-08	77.2978	74.9827	others
Letm1	Luminal 1	0.329665	0.0499472	4.81537e+07	0.524212	3.52993e-11	1.28701e-10	37.1591	33.6072	others
Actl6a	Luminal 1	0.552948	0.0477693	4.81528e+07	0.524202	2.91253e-09	9.48835e-09	57.2915	54.6471	others
Gm3739	Luminal 1	0.0590023	0.0405932	48152661	0.5242	1.85763e-60	2.50106e-59	7.34668	2.53418	others
Psmd13	Luminal 1	0.833388	0.0510089	4.81508e+07	0.52418	1.087e-08	3.41828e-08	75.2168	72.3726	others
Lin9	Luminal 1	0.254568	0.0526925	48145836	0.524126	3.40253e-13	1.37265e-12	28.3935	24.3129	others
Ube3a	Luminal 1	1.19834	0.0531819	4.81455e+07	0.524122	1.85993e-08	5.76578e-08	89.7998	87.9644	others
Npat	Luminal 1	0.365785	0.0530366	4.81452e+07	0.524119	9.94251e-11	3.533e-10	39.2874	35.9205	others
Sf3b1	Luminal 1	1.50673	0.0460369	4.81442e+07	0.524108	2.17864e-08	6.72932e-08	96.7681	96.14	others
Pcmt1	Luminal 1	0.629547	0.0487464	4.8144e+07	0.524106	5.65807e-09	1.81149e-08	62.2103	60.1574	others
Entr1	Luminal 1	0.2937	0.047228	4.8143e+07	0.524094	1.32914e-11	4.95587e-11	34.5735	30.7969	others
Ccz1	Luminal 1	0.613798	0.0491254	4.81419e+07	0.524083	5.32361e-09	1.70703e-08	60.9491	59.3841	others
Ift81	Luminal 1	0.376597	0.0561992	4.81409e+07	0.524072	1.21299e-10	4.28025e-10	39.5081	36.2657	others
Sesn3	Luminal 1	0.730934	0.0649555	4.81394e+07	0.524055	8.40063e-09	2.65914e-08	63.6923	61.283	others
Aph1b	Luminal 1	0.122547	0.0407891	48138443	0.524045	3.64802e-22	2.08086e-21	15.6551	10.9722	others
Mrps14	Luminal 1	1.00979	0.0528758	4.81382e+07	0.524043	1.7041e-08	5.29147e-08	83.9981	81.7774	others
Fgfr2	Luminal 1	1.40527	0.0660513	4.81379e+07	0.524039	2.53235e-08	7.78212e-08	89.9732	89.0209	others
Trmt6	Luminal 1	0.306749	0.0481252	48136942	0.524029	1.5438e-11	5.73688e-11	34.542	30.5137	others
Tmprss11e	Luminal 1	0.0988584	0.0481491	4.81356e+07	0.524014	2.30564e-38	2.01408e-37	9.80609	5.02002	others
Paqr7	Luminal 1	0.0908642	0.0394459	48135321	0.524011	2.45094e-30	1.79912e-29	11.761	7.03632	others
Rexo1	Luminal 1	0.289845	0.0471473	48133578	0.523992	1.22257e-11	4.56943e-11	33.9587	30.1271	others
Cnih4	Luminal 1	0.693652	0.048253	4.81293e+07	0.523946	9.8115e-09	3.09581e-08	65.9782	64.0105	others
Gfm1	Luminal 1	0.278267	0.0465331	48128017	0.523932	7.8602e-12	2.96139e-11	32.8551	28.9532	others
Bsdc1	Luminal 1	0.285067	0.0470031	48126425	0.523914	8.67481e-12	3.26306e-11	32.9339	28.9739	others
Nudt17	Luminal 1	0.0702416	0.0382493	48126108	0.523911	2.08271e-42	2.00006e-41	9.04935	4.29499	others
Spindoc	Luminal 1	0.440571	0.0541059	4.81259e+07	0.523909	6.03544e-10	2.05323e-09	44.2535	40.7817	others
Nars2	Luminal 1	0.349807	0.061669	48124778	0.523896	4.20059e-11	1.52413e-10	35.7717	32.2469	others
Hspa13	Luminal 1	0.325099	0.0481765	4.81242e+07	0.523891	5.9272e-11	2.13368e-10	37.0014	33.4484	others
Gab2	Luminal 1	0.157036	0.0492397	4.81238e+07	0.523886	1.08313e-20	5.86945e-20	16.5064	11.8561	others
A830082K12Rik	Luminal 1	0.105345	0.0420495	4.81222e+07	0.523869	3.29465e-27	2.19273e-26	12.7542	8.07209	others
Sdad1	Luminal 1	0.256895	0.0461296	4.81213e+07	0.523859	2.23033e-12	8.6748e-12	30.3957	26.3638	others
Tmem87b	Luminal 1	0.376589	0.0504062	48121261	0.523858	2.62087e-10	9.08249e-10	41.0058	37.7986	others
Stc2	Luminal 1	0.111067	0.0406889	48120015	0.523845	2.29075e-24	1.40448e-23	14.0627	9.40478	others
Tmx2	Luminal 1	0.35283	0.0480966	48118579	0.523829	1.7839e-10	6.23036e-10	39.9496	36.39	others
Scand1	Luminal 1	1.30816	0.0537132	4.81161e+07	0.523802	3.02956e-08	9.26453e-08	93.3943	91.4169	others
Tmem199	Luminal 1	0.329028	0.0448707	48112108	0.523759	1.09743e-10	3.88711e-10	38.3099	34.5463	others
Slc35a3	Luminal 1	0.716996	0.0521998	4.81091e+07	0.523725	1.40507e-08	4.38981e-08	65.1269	62.6985	others
Txnl4a	Luminal 1	0.775139	0.0532163	4.81083e+07	0.523718	1.77686e-08	5.51283e-08	70.6763	68.6922	others
Smarcad1	Luminal 1	0.651761	0.0521569	4.81079e+07	0.523712	1.07513e-08	3.3821e-08	61.895	60.0815	others
Sft2d1	Luminal 1	0.211517	0.0452592	48106922	0.523702	4.98599e-14	2.08966e-13	25.1774	20.8811	others
Coq2	Luminal 1	0.556616	0.048674	4.81035e+07	0.523665	6.44291e-09	2.05645e-08	56.8658	54.5574	others
Pafah1b2	Luminal 1	0.53506	0.0486058	4.81033e+07	0.523663	5.47375e-09	1.75338e-08	55.5888	53.5285	others
Arf1	Luminal 1	1.64743	0.0394712	4.81032e+07	0.523662	4.16257e-08	1.26325e-07	98.5338	97.9975	others
Ndufv3	Luminal 1	1.4378	0.0486855	4.8103e+07	0.52366	3.977e-08	1.2083e-07	94.7028	94.3585	others
Psmd9	Luminal 1	0.42674	0.0496829	4.81022e+07	0.523651	1.34498e-09	4.48447e-09	46.3503	43.8268	others
Smarce1	Luminal 1	0.938447	0.0475511	4.81018e+07	0.523646	2.56377e-08	7.87609e-08	81.6175	79.7818	others
Oscp1	Luminal 1	0.159834	0.0433433	48101002	0.523638	3.69331e-17	1.76569e-16	19.6752	15.2189	others
Eef1e1	Luminal 1	0.510356	0.0520495	4.81008e+07	0.523635	4.13106e-09	1.33284e-08	52.2939	50.3245	others
Pde6d	Luminal 1	0.322081	0.0500147	4.81005e+07	0.523632	8.09192e-11	2.89129e-10	36.4654	33.0755	others
Tor1b	Luminal 1	0.236326	0.0451459	48097116	0.523595	1.0951e-12	4.32393e-12	28.5669	24.4441	others
Gnb4	Luminal 1	0.080266	0.0452719	48095586	0.523579	3.50273e-41	3.28633e-40	9.00205	4.33642	others
Wdr12	Luminal 1	0.290724	0.04647	48095259	0.523575	2.11376e-11	7.79771e-11	33.3596	29.3882	others
Bmp4	Luminal 1	0.0516767	0.0425537	48091296	0.523532	1.72062e-87	3.44767e-86	5.81744	1.11863	others
Yeats4	Luminal 1	0.327204	0.0455167	48088539	0.523502	1.6899e-10	5.91308e-10	38.2784	34.5256	others
Lhpp	Luminal 1	0.121473	0.0416631	48088269	0.523499	1.75231e-21	9.78405e-21	15.3555	10.8549	others
Mst1r	Luminal 1	0.151877	0.0443014	4.80846e+07	0.523459	4.78129e-18	2.3698e-17	18.2879	13.8517	others
Ndufa2	Luminal 1	1.63761	0.0437921	4.80788e+07	0.523396	5.95092e-08	1.7869e-07	98.2343	97.4037	others
Ift74	Luminal 1	0.343637	0.0581097	48077140	0.523378	1.27046e-10	4.47549e-10	35.9924	32.8131	others
Cep135	Luminal 1	0.217285	0.0476593	48074666	0.523351	1.48648e-13	6.08709e-13	25.2877	21.1918	others
Ndufa10	Luminal 1	1.12954	0.0473136	4.80746e+07	0.52335	4.60035e-08	1.39206e-07	89.784	87.847	others
Mindy1	Luminal 1	0.35043	0.0449123	48074245	0.523346	3.83934e-10	1.32001e-09	39.7919	36.0862	others
Cftr	Luminal 1	0.0853714	0.0428346	48072137	0.523323	8.56464e-38	7.38528e-37	9.42772	4.77144	others
Cox6c	Luminal 1	2.45344	0.0208974	4.80713e+07	0.523314	7.67882e-08	2.28779e-07	99.8581	99.9724	others
Fez2	Luminal 1	0.209917	0.0432707	4.80692e+07	0.523292	2.0203e-13	8.23175e-13	25.603	21.399	others
Spg7	Luminal 1	0.366171	0.0477977	48068712	0.523286	6.52691e-10	2.2136e-09	40.927	37.8608	others
Tgfbr2	Luminal 1	0.536261	0.0504862	4.80667e+07	0.523264	8.3863e-09	2.65505e-08	53.4132	50.7665	others
Sdf2	Luminal 1	1.01566	0.048493	4.80656e+07	0.523253	4.78724e-08	1.44557e-07	85.0386	83.0824	others
Nckap5	Luminal 1	0.252853	0.0682244	4.8065e+07	0.523245	4.90074e-14	2.05439e-13	23.7112	19.7279	others
Tex9	Luminal 1	0.152831	0.0410347	48062439	0.523218	3.71858e-17	1.77732e-16	18.9658	14.5077	others
Slc35g1	Luminal 1	0.113934	0.0371213	48061851	0.523211	1.682e-21	9.39423e-21	15.0402	10.4889	others
Ilrun	Luminal 1	0.578517	0.0500272	4.80616e+07	0.523209	1.43777e-08	4.4905e-08	58.2059	55.8763	others
Fam222b	Luminal 1	0.295233	0.0507734	48058874	0.523179	2.79271e-11	1.02359e-10	32.0984	28.3317	others
Eri1	Luminal 1	0.413882	0.0507654	48058723	0.523177	1.94822e-09	6.42384e-09	44.2693	41.4929	others
[truncated: 16,756 more rows]

## Sheet: Luminal2
gene	cluster1	avgExpr	avg_logFC	statistic	auc	p_val	p_val_adj	percent_cluster1	percent_cluster2	cluster2
Krt19	Luminal 2	3.56071	1.55253	7.62378e+07	0.866484	0	0	99.3381	84.7251	others
Cldn4	Luminal 2	2.1589	1.32204	73520785	0.835604	0	0	94.3313	62.0304	others
Krt7	Luminal 2	2.58592	1.1461	72539695	0.824453	0	0	99.2702	84.7251	others
Tacstd2	Luminal 2	1.88049	1.05299	71017834	0.807156	0	0	92.9735	67.6823	others
Pglyrp1	Luminal 2	1.88247	1.0115	7.06587e+07	0.803075	0	0	93.6185	69.4837	others
Krt18	Luminal 2	2.10296	1.06237	7.00958e+07	0.796677	0	0	94.6538	69.4033	others
Gabrp	Luminal 2	1.22012	1.03113	6.91609e+07	0.786051	0	0	68.0584	16.5339	others
Cldn7	Luminal 2	1.84783	0.875209	6.90735e+07	0.785058	0	0	93.6694	70.3074	others
Anxa1	Luminal 2	3.13072	1.09837	6.89358e+07	0.783493	0	0	99.5418	97.1406	others
Wfdc2	Luminal 2	3.10926	1.07181	6.85137e+07	0.778696	0	0	99.1684	88.3881	others
Prr15l	Luminal 2	0.788733	0.655533	67676178	0.769177	0	0	64.5621	14.7526	others
Atp1b1	Luminal 2	1.67051	0.84275	67259644	0.764442	0	0	90.869	61.4076	others
Alcam	Luminal 2	2.20498	0.8915	6.69745e+07	0.761201	0	0	97.3523	79.8634	others
Ly6e	Luminal 2	2.55083	0.558349	6.68177e+07	0.759419	0	0	99.9151	99.096	others
Cystm1	Luminal 2	1.40947	0.646995	6.63211e+07	0.753775	0	0	91.6158	65.6533	others
Tspan1	Luminal 2	1.82989	0.945721	6.62936e+07	0.753463	0	0	89.9525	55.6553	others
Plet1	Luminal 2	1.22725	0.813697	65498825	0.74443	0	0	73.3876	37.4607	others
Anxa3	Luminal 2	2.57551	0.58905	65381050	0.743091	0	0	99.7454	98.1517	others
Sat1	Luminal 2	1.58277	0.658583	6.51533e+07	0.740502	0	0	92.8717	75.4771	others
Phlda1	Luminal 2	1.8717	0.738497	6.50552e+07	0.739388	0	0	94.1955	79.4884	others
Ceacam1	Luminal 2	0.920637	0.630793	64897996	0.737601	0	0	69.2804	28.8087	others
Cmas	Luminal 2	1.24019	0.586467	6.40539e+07	0.728008	0	0	84.3347	62.0572	others
Cdh1	Luminal 2	1.92277	0.615992	6.40022e+07	0.72742	0	0	97.0299	88.5756	others
Elf3	Luminal 2	1.03974	0.592237	63773942	0.724825	0	0	76.4426	44.0233	others
Krt4	Luminal 2	0.998842	0.792068	63692595	0.723901	0	0	58.52	18.4826	others
Mal2	Luminal 2	0.831779	0.541026	6.36072e+07	0.72293	0	0	68.9409	30.3489	others
Gprc5a	Luminal 2	0.645262	0.50598	63513455	0.721865	0	0	57.4678	16.199	others
Spint2	Luminal 2	2.291	0.391346	6.34615e+07	0.721274	0	0	99.9661	99.337	others
Nupr1	Luminal 2	1.99224	0.990854	6.33472e+07	0.719975	0	0	85.9131	65.9546	others
Egln3	Luminal 2	1.84688	0.669312	6.29606e+07	0.715581	0	0	93.2621	79.9973	others
Ctsh	Luminal 2	1.07725	0.539195	6.28439e+07	0.714255	0	0	80.0238	53.5391	others
Cxcl17	Luminal 2	0.804304	0.649204	6.27054e+07	0.712681	0	0	54.243	14.8664	others
Epcam	Luminal 2	2.83237	0.482096	6.25388e+07	0.710787	0	0	100	99.6049	others
Atp10b	Luminal 2	0.787367	0.539996	6.24827e+07	0.710149	0	0	61.8466	23.7059	others
Bsg	Luminal 2	3.33967	0.453113	6.2239e+07	0.70738	0	0	100	99.9866	others
Arhgef38	Luminal 2	0.8783	0.568712	62034007	0.70505	0	0	63.3741	23.5452	others
Ptges	Luminal 2	1.3532	0.494977	6.19067e+07	0.703604	0	0	90.5126	72.7985	others
Slc12a2	Luminal 2	2.51351	0.631505	6.18905e+07	0.703419	0	0	98.8798	94.6093	others
Blnk	Luminal 2	0.851098	0.565093	6.17257e+07	0.701546	0	0	62.3727	27.9917	others
Ano1	Luminal 2	1.20707	0.586044	61488655	0.698852	0	0	78.683	50.5525	others
1500015L24Rik	Luminal 2	1.34117	0.738943	61324542	0.696987	0	0	72.8445	45.6439	others
Ppp1r1b	Luminal 2	0.64545	0.478941	6.12213e+07	0.695813	0	0	53.9036	18.6165	others
Hbegf	Luminal 2	0.968888	0.626139	61040887	0.693763	0	0	62.814	31.0185	others
Rab11fip1	Luminal 2	0.947607	0.535559	6.09948e+07	0.693239	0	0	69.6198	37.8825	others
Rab25	Luminal 2	1.46649	0.417925	6.08291e+07	0.691356	0	0	95.3496	83.2987	others
Fth1	Luminal 2	3.48397	0.409506	60812861	0.691171	0	0	100	99.9799	others
Lrrc26	Luminal 2	0.418568	0.377964	6.07558e+07	0.690523	0	0	42.5832	5.07601	others
Rhou	Luminal 2	0.798265	0.485613	60729364	0.690222	0	0	63.6286	33.4092	others
Ezr	Luminal 2	1.92823	0.456546	6.05153e+07	0.687789	0	0	98.4555	92.9016	others
Krt8	Luminal 2	1.72621	0.895367	6.03824e+07	0.686279	0	0	71.6395	51.4431	others
Cd14	Luminal 2	0.876702	0.470271	60289215	0.68522	0	0	69.6707	37.6348	others
Tmprss2	Luminal 2	0.864281	0.445348	60025605	0.682224	0	0	70.74	38.137	others
Car2	Luminal 2	0.912168	0.551901	5.99735e+07	0.681631	0	0	62.2539	31.427	others
Fgfbp1	Luminal 2	1.43917	0.670422	5.97521e+07	0.679115	0	0	76.7312	52.2065	others
Gdpd1	Luminal 2	0.983756	0.436463	5.97499e+07	0.67909	0	0	77.3252	50.7802	others
Edn1	Luminal 2	0.686868	0.574418	5.97404e+07	0.678982	0	0	44.6368	10.4333	others
Tjp3	Luminal 2	0.526068	0.349967	5.96805e+07	0.678301	0	0	54.1582	20.5116	others
Rnh1	Luminal 2	1.44289	0.354187	5.95392e+07	0.676695	0	0	95.5533	87.9729	others
Clu	Luminal 2	0.933258	0.528951	59525271	0.676537	0	0	67.2267	39.9384	others
Ltf	Luminal 2	0.919632	0.836453	59490600	0.676143	0	0	40.8011	7.31936	others
Clmn	Luminal 2	0.858538	0.416855	5.93874e+07	0.67497	0	0	70.9267	43.5278	others
Mmp15	Luminal 2	0.465132	0.350775	59284860	0.673805	0	0	47.0638	14.0628	others
Sec11c	Luminal 2	1.16183	0.395433	5.92768e+07	0.673713	0	0	85.6076	69.6645	others
Ocln	Luminal 2	0.469143	0.360547	5.92254e+07	0.673129	0	0	45.5533	11.6788	others
Kcnq1	Luminal 2	0.534825	0.374323	59171492	0.672516	0	0	50.3055	17.4111	others
Spint1	Luminal 2	0.962414	0.408163	5.91162e+07	0.671888	0	0	78.2926	51.3226	others
Pygb	Luminal 2	1.15785	0.451099	5.91081e+07	0.671796	0	0	83.3503	60.296	others
Dcxr	Luminal 2	1.4743	0.460731	5.90788e+07	0.671462	0	0	90.224	79.6357	others
Sftpd	Luminal 2	0.64857	0.592072	59033730	0.67095	0	0	38.5268	5.29699	others
Ahnak	Luminal 2	2.19387	0.520801	58952525	0.670027	0	0	96.4698	91.1873	others
Ly6a	Luminal 2	2.75905	0.513179	5.87942e+07	0.668228	0	0	99.0835	97.5424	others
mt-Nd1	Luminal 2	4.80129	0.252234	5.87229e+07	0.667417	0	0	99.983	99.9933	others
Jund	Luminal 2	1.42952	0.446495	5.87218e+07	0.667405	0	0	89.4603	75.8655	others
Tmbim6	Luminal 2	1.86739	0.309882	5.8676e+07	0.666885	0	0	99.1514	97.1874	others
Pigr	Luminal 2	0.654403	0.565623	58628785	0.666348	0	0	39.5621	7.09837	others
Plaur	Luminal 2	0.598147	0.413271	5.85245e+07	0.665163	0	0	49.6606	18.9044	others
Lmo7	Luminal 2	1.293	0.539534	58441136	0.664215	0	0	80.2614	61.0259	others
Kcnk1	Luminal 2	0.978585	0.366422	5.84304e+07	0.664093	0	0	80.5838	58.3339	others
Cgn	Luminal 2	0.536365	0.316629	58250537	0.662049	0	0	55.7366	25.6278	others
Gfpt1	Luminal 2	0.918426	0.369925	5.82396e+07	0.661925	0	0	76.4087	55.153	others
Kctd14	Luminal 2	0.472578	0.344767	5.8221e+07	0.661713	0	0	45.5363	14.853	others
Acss1	Luminal 2	0.589734	0.351892	5.82195e+07	0.661697	0	0	54.7522	24.0474	others
Rhov	Luminal 2	0.409953	0.327552	58218890	0.661689	0	0	41.0217	9.33503	others
Taldo1	Luminal 2	1.64369	0.333607	5.80961e+07	0.660294	2.28578e-290	2.55177e-288	96.8941	93.4441	others
Tfcp2l1	Luminal 2	0.9766	0.53912	58070420	0.660002	0	0	62.169	36.5968	others
mt-Nd2	Luminal 2	4.66889	0.231898	58018626	0.659413	3.68335e-282	3.97018e-280	100	99.9933	others
Timp2	Luminal 2	0.911475	0.373848	5.80095e+07	0.65931	0	0	75.7807	53.1574	others
Nans	Luminal 2	1.14171	0.356393	5.79863e+07	0.659046	6.27678e-293	7.09163e-291	86.2695	70.9971	others
St14	Luminal 2	0.8691	0.346121	5.7984e+07	0.65902	0	0	76.0692	53.7333	others
Cbr2	Luminal 2	2.8684	0.520788	57822094	0.65718	1.16225e-274	1.20431e-272	98.778	97.4955	others
Klf6	Luminal 2	1.57818	0.5939	57816838	0.65712	4.25039e-282	4.5552e-280	83.52	70.0864	others
Med24	Luminal 2	1.03651	0.50669	5.78081e+07	0.65702	0	0	66.3272	45.9452	others
Eml4	Luminal 2	1.6875	0.425211	5.78066e+07	0.657004	2.67658e-277	2.80443e-275	93.9919	86.3189	others
Tuft1	Luminal 2	1.03175	0.439912	5.77925e+07	0.656843	3.21859e-298	3.70335e-296	73.9986	52.3605	others
Mfge8	Luminal 2	1.70964	0.437532	5.77251e+07	0.656077	2.91401e-274	3.00287e-272	94.8744	87.7252	others
Slc45a3	Luminal 2	0.372323	0.293839	5.76846e+07	0.655617	0	0	40.2919	10.0315	others
Clic1	Luminal 2	2.20962	0.273755	5.76584e+07	0.655319	9.59711e-270	9.67709e-268	99.7624	99.3906	others
Hopx	Luminal 2	0.682625	0.359889	5.72637e+07	0.650833	0	0	57.6884	30.7976	others
Atf3	Luminal 2	1.10714	0.612104	57208193	0.650202	0	0	59.131	34.7686	others
Dstn	Luminal 2	2.58962	0.258274	5.7191e+07	0.650007	6.89639e-251	6.2484e-249	99.9321	99.8929	others
Hpcal1	Luminal 2	0.639617	0.304159	5.71817e+07	0.649901	2.83686e-305	3.45489e-303	63.408	38.1236	others
Bspry	Luminal 2	0.397492	0.275524	5.71691e+07	0.649757	0	0	43.8221	14.699	others
Isg20	Luminal 2	0.50708	0.327489	5.71688e+07	0.649755	0	0	48.2688	20.4179	others
Kcnn4	Luminal 2	0.726119	0.335027	5.71504e+07	0.649545	6.11635e-295	6.95225e-293	65.0883	40.7152	others
Sel1l3	Luminal 2	0.658851	0.311289	57092408	0.648886	1.29238e-305	1.58422e-303	62.831	35.3579	others
Lcn2	Luminal 2	1.18504	0.631733	57086517	0.648819	1.96322e-307	2.43842e-305	59.5384	34.4874	others
Cd24a	Luminal 2	1.87418	0.38386	5.7074e+07	0.648677	1.07892e-247	9.50007e-246	97.7427	91.7833	others
Xbp1	Luminal 2	0.863476	0.341405	5.69264e+07	0.646999	1.10595e-265	1.1092e-263	72.0808	51.6775	others
Ptprj	Luminal 2	0.641698	0.368378	56872875	0.646391	0	0	53.4963	27.0274	others
Lgals3	Luminal 2	2.22648	0.49933	5.67936e+07	0.64549	3.15664e-236	2.53003e-234	96.6904	87.8792	others
Smim14	Luminal 2	1.19584	0.324792	5.67782e+07	0.645315	3.23669e-243	2.77188e-241	88.9851	75.4102	others
Vtcn1	Luminal 2	0.834278	0.348982	5.66803e+07	0.644202	8.77679e-264	8.61825e-262	69.0258	44.8872	others
Magi3	Luminal 2	1.43005	0.409683	5.66599e+07	0.64397	1.24715e-235	9.95336e-234	87.5085	75.6713	others
Rhpn2	Luminal 2	0.370824	0.29981	56642985	0.643778	0	0	36.3544	8.24349	others
Lyn	Luminal 2	1.17883	0.368818	5.66074e+07	0.643373	5.03372e-238	4.1226e-236	84.4026	65.3988	others
mt-Co1	Luminal 2	5.29859	0.207834	5.66038e+07	0.643333	1.65406e-228	1.28722e-226	100	99.9933	others
Msln	Luminal 2	0.504605	0.399523	56591191	0.64319	0	0	37.814	10.3194	others
H2-D1	Luminal 2	2.34654	0.276631	5.65663e+07	0.642906	3.42764e-228	2.63465e-226	99.8982	99.558	others
Ikzf2	Luminal 2	1.04923	0.389061	5.65645e+07	0.642886	3.91243e-244	3.36594e-242	74.8642	55.4745	others
mt-Co2	Luminal 2	5.75634	0.199919	5.65307e+07	0.642502	6.91735e-226	5.21023e-224	100	100	others
Tspan33	Luminal 2	0.324969	0.280957	56513453	0.642306	0	0	33.554	5.62513	others
S100a11	Luminal 2	3.13832	0.270879	56479239	0.641917	2.91837e-224	2.18064e-222	100	99.9933	others
H2-K1	Luminal 2	1.9387	0.296908	5.64641e+07	0.641745	1.73119e-225	1.29874e-223	99.1174	97.2477	others
Cracr2b	Luminal 2	0.350372	0.261695	56408782	0.641116	0	0	38.442	10.8552	others
Slc4a4	Luminal 2	0.677875	0.406132	56389001	0.640892	0	0	48.6083	21.6366	others
Ier5	Luminal 2	0.702283	0.322881	5.63478e+07	0.640424	8.76927e-264	8.61825e-262	62.6273	39.8312	others
Pdlim2	Luminal 2	0.466133	0.274496	5.63292e+07	0.640212	0	0	48.761	22.4268	others
Pik3ap1	Luminal 2	0.395036	0.279379	5.63287e+07	0.640206	0	0	39.664	11.6387	others
mt-Nd3	Luminal 2	3.71531	0.259951	5.62851e+07	0.639711	2.91015e-217	2.10733e-215	99.9661	99.9665	others
Thbs1	Luminal 2	1.15064	0.545513	56264827	0.63948	9.8249e-248	8.6918e-246	63.0686	45.1282	others
Serinc3	Luminal 2	1.40113	0.34577	5.62212e+07	0.638984	4.92082e-220	3.61922e-218	90.0034	82.9103	others
Tspo	Luminal 2	1.86903	0.296683	5.61988e+07	0.63873	2.40229e-216	1.72625e-214	98.8459	96.3705	others
Sorbs2	Luminal 2	0.898839	0.46168	5.61939e+07	0.638675	6.91205e-287	7.67074e-285	55.1256	29.3176	others
Slc9a3r1	Luminal 2	0.618738	0.267139	5.61386e+07	0.638045	2.0625e-256	1.91496e-254	63.6117	39.9317	others
Nbea	Luminal 2	1.72582	0.415243	56073532	0.637306	4.4707e-212	3.12865e-210	92.9905	81.4304	others
Epb41l5	Luminal 2	0.817948	0.329452	56042648	0.636955	9.34318e-238	7.58577e-236	68.2281	45.7242	others
Coro2a	Luminal 2	0.585794	0.299624	56026424	0.636771	6.15248e-279	6.48257e-277	54.8031	30.2953	others
Ifi202b	Luminal 2	0.665015	0.372938	55955874	0.635969	9.76356e-299	1.13034e-296	50	25.2595	others
Prdx5	Luminal 2	1.44791	0.27894	5.59227e+07	0.635592	1.30856e-209	8.98974e-208	95.112	89.6404	others
Myl12a	Luminal 2	2.30117	0.243414	5.58758e+07	0.635059	2.20681e-204	1.43711e-202	99.9321	99.7589	others
Rbm47	Luminal 2	1.16609	0.336762	5.58542e+07	0.634814	3.61329e-210	2.49145e-208	84.9117	69.8989	others
Capn5	Luminal 2	0.375308	0.248689	55806651	0.634273	0	0	41.2763	14.9066	others
Aldoa	Luminal 2	3.21594	0.219971	5.58004e+07	0.634202	8.94118e-201	5.64619e-199	100	100	others
F3	Luminal 2	0.464376	0.308786	5.57962e+07	0.634154	0	0	42.4304	17.0696	others
Btg2	Luminal 2	1.26399	0.430263	55779267	0.633962	4.75073e-209	3.2166e-207	78.7508	63.5103	others
Ahr	Luminal 2	1.07492	0.371737	55767195	0.633824	1.06101e-212	7.48092e-211	75.9844	58.2267	others
Agr2	Luminal 2	0.868854	0.420478	55750940	0.63364	2.35801e-258	2.23356e-256	56.9756	31.561	others
Rnf19a	Luminal 2	1.09002	0.384189	5.57296e+07	0.633397	2.57665e-210	1.78321e-208	75.8486	61.0728	others
Abhd2	Luminal 2	1.01591	0.318822	5.57238e+07	0.633332	1.51653e-209	1.03805e-207	80.3802	62.4791	others
Acer3	Luminal 2	1.46481	0.355596	5.56732e+07	0.632756	4.39081e-200	2.75417e-198	90.8011	81.8724	others
Trp53bp2	Luminal 2	0.731466	0.3269	5.56701e+07	0.63272	9.89459e-235	7.86326e-233	61.4902	40.4674	others
Flnb	Luminal 2	1.72012	0.370559	5.56142e+07	0.632086	1.42514e-196	8.7348e-195	94.484	88.348	others
Tm4sf1	Luminal 2	0.704324	0.382922	5.55953e+07	0.631871	7.86217e-259	7.48503e-257	53.055	30.8779	others
Cdc42ep5	Luminal 2	0.582509	0.261711	5.55634e+07	0.631508	3.58589e-242	3.04314e-240	59.1989	35.9204	others
Capg	Luminal 2	1.47334	0.311583	5.55552e+07	0.631415	4.35436e-196	2.6515e-194	93.0075	86.5332	others
Tnfrsf21	Luminal 2	0.426889	0.245323	55546914	0.631321	1.40441e-306	1.73287e-304	46.334	21.0808	others
Efnb2	Luminal 2	0.723823	0.314048	5.55206e+07	0.631022	6.95419e-231	5.45715e-229	61.6938	38.8402	others
Ptpn18	Luminal 2	0.40817	0.241573	55497736	0.630762	0	0	44.9423	19.775	others
Smim22	Luminal 2	0.52663	0.265118	5.54677e+07	0.63042	1.77829e-261	1.71917e-259	52.7495	28.6279	others
Plch1	Luminal 2	0.472555	0.285501	55435396	0.630053	0	0	43.873	18.6835	others
Tspan13	Luminal 2	0.72526	0.306728	55432705	0.630023	1.36727e-229	1.06847e-227	62.1181	37.012	others
Tnip3	Luminal 2	0.408595	0.328185	55400774	0.62966	0	0	33.6219	8.4109	others
Crb3	Luminal 2	0.476744	0.234695	55395624	0.629601	8.14192e-263	7.91201e-261	52.8344	27.4627	others
Plscr1	Luminal 2	0.959004	0.321081	5.53361e+07	0.628925	1.78302e-199	1.11098e-197	75.5261	56.4455	others
Zfp36	Luminal 2	0.73444	0.299273	55309482	0.628622	5.41016e-216	3.8728e-214	63.9341	42.6974	others
Cp	Luminal 2	1.5649	0.532663	5.52766e+07	0.628248	2.026e-194	1.21787e-192	75.7468	56.8473	others
Proser2	Luminal 2	0.79232	0.287861	5.52569e+07	0.628025	1.44161e-203	9.32327e-202	70.8927	51.7378	others
Gmds	Luminal 2	1.32186	0.35853	5.51605e+07	0.626929	1.32376e-184	7.47802e-183	85.5227	75.5173	others
Oit1	Luminal 2	0.427796	0.271177	55130740	0.626591	0	0	41.0217	16.6544	others
4732471J01Rik	Luminal 2	0.406789	0.2567	55128426	0.626565	0	0	41.3612	17.0964	others
Ly6c1	Luminal 2	0.619776	0.374789	5.51283e+07	0.626564	2.59604e-272	2.66059e-270	45.9776	23.5987	others
Fbxo34	Luminal 2	0.595125	0.309269	5.51197e+07	0.626466	3.64936e-241	3.01514e-239	51.9857	30.4895	others
Cd44	Luminal 2	1.60253	0.359981	5.50294e+07	0.625439	5.27075e-178	2.87363e-176	91.8873	86.0443	others
Pgk1	Luminal 2	3.49418	0.222971	5.49862e+07	0.624948	3.10579e-174	1.64082e-172	100	100	others
Rpl10	Luminal 2	3.33654	0.192803	5.49852e+07	0.624937	2.94772e-174	1.56613e-172	100	100	others
Arrdc1	Luminal 2	0.608706	0.236108	5.49713e+07	0.624779	3.26932e-207	2.19771e-205	64.1039	42.1884	others
Sh2d4a	Luminal 2	0.415082	0.22582	54961443	0.624667	1.43015e-276	1.49013e-274	45.9267	21.2148	others
Unc13b	Luminal 2	0.694153	0.271593	54956305	0.624608	1.53326e-209	1.04568e-207	62.78	37.9495	others
Gm16136	Luminal 2	0.79013	0.275753	5.49013e+07	0.623983	3.9103e-191	2.29899e-189	70.2308	50.5592	others
Slc39a8	Luminal 2	0.326912	0.262418	54896207	0.623925	0	0	31.8737	7.6274	others
Ica1	Luminal 2	0.505071	0.251454	5.48855e+07	0.623804	2.70453e-245	2.34831e-243	50.3904	26.2774	others
AA986860	Luminal 2	0.355768	0.227756	5.48849e+07	0.623797	0	0	39.5112	15.4088	others
Anxa4	Luminal 2	1.35036	0.260892	5.4878e+07	0.623719	5.19883e-175	2.77789e-173	92.3965	85.7296	others
Myh14	Luminal 2	0.29767	0.218936	54864936	0.62357	0	0	34.1819	9.96451	others
Myl6	Luminal 2	2.64804	0.198101	5.48264e+07	0.623132	1.0495e-169	5.3633e-168	100	99.9531	others
Hes1	Luminal 2	1.96406	0.410724	54826142	0.623129	2.88259e-170	1.48525e-168	93.0244	86.5801	others
S100a14	Luminal 2	1.94147	0.350664	54802114	0.622856	1.47588e-169	7.50137e-168	96.351	93.1628	others
Scd2	Luminal 2	2.81056	0.306357	54782492	0.622633	5.17713e-168	2.57552e-166	99.9151	99.5111	others
Cd82	Luminal 2	0.526675	0.233642	5.47824e+07	0.622632	1.50936e-218	1.09721e-216	56.0421	33.3222	others
Itprid1	Luminal 2	0.340611	0.286156	54773684	0.622533	0	0	29.5995	5.32378	others
mt-Co3	Luminal 2	5.66455	0.19612	5.47506e+07	0.62227	7.58488e-167	3.74354e-165	100	100	others
Ier3	Luminal 2	1.33697	0.36992	5.47267e+07	0.621998	7.35011e-171	3.79756e-169	83.2824	72.7248	others
Sgk1	Luminal 2	1.32228	0.412703	5.47265e+07	0.621997	7.47561e-173	3.89459e-171	77.7325	65.3318	others
Nectin2	Luminal 2	0.489775	0.231695	54719451	0.621916	1.61545e-227	1.23664e-225	52.5798	29.5587	others
Chchd10	Luminal 2	0.65901	0.312458	54683857	0.621512	9.45492e-227	7.20842e-225	52.0367	28.4136	others
Plekha6	Luminal 2	0.696994	0.264508	54637409	0.620984	9.51875e-193	5.63167e-191	63.7984	41.8134	others
Psca	Luminal 2	0.602294	0.462429	54559704	0.620101	0	0	34.9627	12.7503	others
Ceacam2	Luminal 2	0.291521	0.211457	54515227	0.619595	0	0	33.4012	9.81718	others
Ier2	Luminal 2	1.60037	0.316628	5.44982e+07	0.619402	3.23135e-161	1.5001e-159	93.2281	85.4617	others
Por	Luminal 2	0.859426	0.27331	5.44978e+07	0.619398	5.94905e-173	3.10792e-171	73.8289	56.7937	others
Arl6ip5	Luminal 2	1.18424	0.263182	5.44965e+07	0.619382	1.22357e-164	5.94512e-163	89.63	77.5531	others
Myl12b	Luminal 2	1.43804	0.232959	5.44832e+07	0.619231	1.13236e-162	5.34945e-161	95.0272	91.482	others
Cd81	Luminal 2	1.98765	0.274151	5.44277e+07	0.618601	3.44443e-158	1.54917e-156	98.5574	97.0803	others
Vamp8	Luminal 2	1.57916	0.225048	5.4426e+07	0.618581	4.60367e-160	2.12664e-158	97.556	94.5557	others
mt-Cytb	Luminal 2	4.87493	0.231708	54374711	0.617998	1.55567e-155	6.8329e-154	99.983	99.9933	others
Plk2	Luminal 2	1.0465	0.35175	54350176	0.617719	2.99371e-166	1.46598e-164	72.0129	56.9008	others
Mcl1	Luminal 2	1.00435	0.257333	5.4339e+07	0.617592	1.46823e-162	6.88415e-161	81.3646	70.4145	others
Tmem173	Luminal 2	0.42081	0.209759	54305709	0.617214	3.33111e-226	2.51915e-224	47.9803	25.9024	others
Cwh43	Luminal 2	0.471419	0.274788	54302947	0.617182	5.45103e-255	5.01147e-253	42.0061	20.2036	others
Rab15	Luminal 2	0.92164	0.250186	5.42578e+07	0.616669	8.88958e-162	4.15771e-160	78.3265	64.5416	others
Marveld2	Luminal 2	0.304054	0.200194	5.42528e+07	0.616612	0	0	35.2682	11.8596	others
Cmtm8	Luminal 2	0.497325	0.221972	5.42515e+07	0.616597	4.44656e-214	3.14699e-212	51.4257	27.1278	others
Mboat1	Luminal 2	0.914261	0.271673	5.423e+07	0.616354	1.32979e-162	6.26639e-161	75.8147	57.7513	others
Lrrfip1	Luminal 2	0.931535	0.267693	5.41786e+07	0.615769	1.11103e-159	5.10719e-158	76.5784	61.3072	others
Mmp7	Luminal 2	0.551215	0.387818	5.41757e+07	0.615736	0	0	35.4039	13.2659	others
Mgat4a	Luminal 2	0.569554	0.270158	54171783	0.615692	5.39333e-203	3.45228e-201	51.1032	30.4092	others
Cxcl16	Luminal 2	0.460553	0.24197	54157764	0.615532	4.44046e-224	3.3048e-222	46.1643	24.8577	others
Myo1d	Luminal 2	1.91453	0.369055	5.41341e+07	0.615264	1.65067e-149	6.97259e-148	93.6185	90.0824	others
Spns2	Luminal 2	0.706236	0.336064	5.4093e+07	0.614796	8.76327e-194	5.21763e-192	51.5954	32.5454	others
Actg1	Luminal 2	3.34826	0.249201	5.40705e+07	0.614541	9.89573e-147	4.02591e-145	99.9661	99.9732	others
Cadps2	Luminal 2	1.4875	0.342019	54060372	0.614425	7.3508e-149	3.09113e-147	89.5112	75.4436	others
Eif3f	Luminal 2	2.49559	0.191044	5.40496e+07	0.614303	1.20038e-146	4.87297e-145	99.9661	99.9129	others
Ecscr	Luminal 2	0.386543	0.223082	5.40472e+07	0.614276	1.14346e-250	1.03104e-248	40.9199	19.1522	others
Shroom3	Luminal 2	0.651472	0.275895	5.40472e+07	0.614276	1.10275e-184	6.24834e-183	56.127	35.1236	others
Card19	Luminal 2	0.651885	0.227829	5.40388e+07	0.614181	8.66994e-169	4.34772e-167	65.4107	46.5613	others
Ppfibp2	Luminal 2	0.650163	0.268631	54032244	0.614106	2.00297e-181	1.11141e-179	57.0774	36.5365	others
Sort1	Luminal 2	0.377767	0.212086	53998256	0.61372	1.24086e-246	1.08749e-244	41.2763	19.3665	others
Ctnnb1	Luminal 2	2.03362	0.199164	5.39907e+07	0.613633	1.35125e-145	5.4151e-144	99.6096	99.0759	others
Rac3	Luminal 2	0.817082	0.247078	5.39734e+07	0.613437	6.17818e-157	2.75885e-155	72.6409	56.258	others
Alad	Luminal 2	0.914551	0.251587	5.39725e+07	0.613426	2.99222e-153	1.29009e-151	77.9532	63.5103	others
Slc39a4	Luminal 2	0.503912	0.235927	53971147	0.613411	8.79527e-201	5.57281e-199	49.7963	28.6413	others
Ehf	Luminal 2	1.79582	0.299071	53953918	0.613216	2.42972e-144	9.61379e-143	92.2607	89.473	others
Tpd52	Luminal 2	1.24649	0.229159	5.39395e+07	0.613052	2.34405e-147	9.59882e-146	91.7515	83.888	others
Cdc42ep1	Luminal 2	0.351259	0.205841	5.39391e+07	0.613047	1.36689e-255	1.26286e-253	39.5621	17.8062	others
Tjp2	Luminal 2	0.941626	0.274443	5.38985e+07	0.612586	3.29351e-151	1.40386e-149	76.4257	61.0393	others
Bace2	Luminal 2	0.265325	0.191985	53889442	0.612483	0	0	31.3476	9.0002	others
Cpm	Luminal 2	0.324551	0.238993	53838978	0.611909	0	0	30.8554	8.71894	others
Nucb2	Luminal 2	0.440184	0.212951	53834714	0.611861	7.75588e-203	4.94767e-201	47.7936	26.9805	others
Noxo1	Luminal 2	0.552028	0.233426	5.3832e+07	0.61183	1.50837e-180	8.32042e-179	54.1412	34.3401	others
2610528A11Rik	Luminal 2	0.612414	0.330882	5.38117e+07	0.6116	6.00852e-205	3.95403e-203	45.5363	26.0162	others
Cd9	Luminal 2	2.66253	0.216979	5.37933e+07	0.61139	3.91393e-139	1.48595e-137	99.983	99.7723	others
Zfand5	Luminal 2	1.48864	0.287534	5.37913e+07	0.611367	4.8096e-141	1.8409e-139	91.9382	84.6648	others
Rab11a	Luminal 2	1.06006	0.22835	5.37892e+07	0.611344	5.90762e-145	2.35239e-143	86.7617	75.5776	others
Anxa2	Luminal 2	2.86394	0.250161	5.37731e+07	0.61116	2.03191e-138	7.69868e-137	99.8812	99.558	others
Usp6nl	Luminal 2	0.962623	0.27728	5.37544e+07	0.610948	2.27553e-146	9.2176e-145	76.4087	62.5929	others
Pdzk1ip1	Luminal 2	0.251542	0.224087	53752241	0.610923	0	0	25.3734	3.42195	others
Slc35f5	Luminal 2	0.570727	0.223175	5.37323e+07	0.610697	6.49444e-170	3.32796e-168	57.7902	38.1772	others
Trim16	Luminal 2	0.323174	0.208117	53731372	0.610686	1.02065e-281	1.08763e-279	35.3021	13.7615	others
Atp1a1	Luminal 2	1.86786	0.300572	5.37254e+07	0.610619	4.1078e-138	1.55014e-136	97.1487	94.1606	others
Endod1	Luminal 2	0.816298	0.313982	5.372e+07	0.610557	1.43966e-159	6.58555e-158	60.0475	43.7019	others
Elovl7	Luminal 2	0.345865	0.196183	53717354	0.610527	2.28929e-242	1.95162e-240	39.7318	18.1544	others
Sqor	Luminal 2	0.384398	0.198221	5.37155e+07	0.610506	6.16845e-219	4.51911e-217	43.4827	21.9648	others
Il15	Luminal 2	0.283777	0.207441	53705799	0.610396	0	0	30.7366	8.97341	others
Gsta4	Luminal 2	2.41685	0.23768	5.36946e+07	0.610268	1.75525e-136	6.54468e-135	99.4908	99.2165	others
Fam107b	Luminal 2	0.7798	0.285981	5.36916e+07	0.610234	9.1897e-159	4.15308e-157	62.3048	43.0657	others
Errfi1	Luminal 2	0.840089	0.304643	5.36592e+07	0.609866	2.7399e-156	1.21195e-154	62.6952	44.4318	others
Dusp16	Luminal 2	0.661176	0.271643	53648101	0.60974	1.81919e-164	8.77092e-163	57.3829	39.3625	others
Plekhs1	Luminal 2	0.542072	0.255921	5.36423e+07	0.609674	1.80376e-189	1.05388e-187	48.4046	28.273	others
Basp1	Luminal 2	1.01307	0.317702	53617224	0.609389	8.38306e-146	3.36669e-144	70.0441	52.7289	others
Arpc1b	Luminal 2	1.9296	0.215718	5.36141e+07	0.609354	5.76236e-135	2.10669e-133	98.8629	97.7767	others
Chmp4b	Luminal 2	0.920834	0.22425	5.35898e+07	0.609078	2.13588e-141	8.2087e-140	80.3462	67.6555	others
Tec	Luminal 2	0.499739	0.222803	53580964	0.608977	8.58613e-189	4.98554e-187	49.2193	27.3823	others
Pkp2	Luminal 2	0.439094	0.193883	53537796	0.608486	1.15249e-194	6.95015e-193	47.7766	25.1858	others
Tob1	Luminal 2	0.646578	0.224628	5.35346e+07	0.60845	1.41098e-154	6.13987e-153	62.5764	43.8157	others
Ildr1	Luminal 2	0.376433	0.191321	5.35234e+07	0.608323	1.26267e-210	8.77089e-209	43.2111	22.0585	others
Ly6d	Luminal 2	0.966609	0.506956	53478423	0.607811	3.41199e-169	1.72951e-167	50.3394	34.0588	others
Mpzl3	Luminal 2	0.426741	0.211528	53470797	0.607725	9.90447e-201	6.2335e-199	44.3483	23.659	others
Cbs	Luminal 2	0.30653	0.223339	53470191	0.607718	0	0	30.2444	9.05377	others
Nectin4	Luminal 2	0.265051	0.181182	53467193	0.607684	0	0	31.6191	10.1788	others
Pdgfd	Luminal 2	0.466721	0.264985	5.34357e+07	0.607326	6.23068e-232	4.90993e-230	38.6286	17.612	others
Shisa5	Luminal 2	0.662502	0.218012	5.34163e+07	0.607105	1.38508e-147	5.68427e-146	65.1901	47.7332	others
Slc1a5	Luminal 2	0.8121	0.228702	5.34113e+07	0.607049	1.15634e-139	4.39902e-138	73.5743	56.5459	others
Jun	Luminal 2	2.36245	0.405321	53409682	0.60703	1.18678e-128	4.08403e-127	93.1942	89.5332	others
Rab17	Luminal 2	0.286254	0.190623	53375120	0.606637	4.91415e-286	5.35842e-284	32.7393	11.8262	others
Mgst1	Luminal 2	1.02945	0.255188	5.33731e+07	0.606614	2.49886e-133	9.04753e-132	78.4963	67.4145	others
Stap2	Luminal 2	0.451663	0.192418	5.33695e+07	0.606573	8.28216e-174	4.36326e-172	50.6959	30.9382	others
Plaat3	Luminal 2	0.53921	0.206364	5.33205e+07	0.606016	1.6299e-164	7.87855e-163	54.4297	32.6726	others
Aldoc	Luminal 2	1.09541	0.267353	5.33194e+07	0.606004	5.02769e-131	1.77914e-129	80.2274	70.3275	others
Baiap2	Luminal 2	0.716801	0.220789	5.32904e+07	0.605674	1.85288e-140	7.07754e-139	68.296	51.3025	others
Stard3	Luminal 2	0.507955	0.205958	5.32879e+07	0.605646	9.74327e-162	4.54565e-160	53.649	35.0231	others
Tsc22d1	Luminal 2	1.78488	0.271391	5.32836e+07	0.605597	5.55045e-126	1.85891e-124	96.6225	91.5623	others
Cdk19	Luminal 2	1.46265	0.283378	5.32535e+07	0.605255	3.10634e-126	1.04408e-124	89.6979	83.734	others
B4galt1	Luminal 2	0.910392	0.251922	5.32477e+07	0.60519	1.18185e-132	4.24627e-131	74.406	60.8183	others
Trim2	Luminal 2	0.820542	0.239596	5.32426e+07	0.605131	1.44811e-135	5.33583e-134	70.74	54.6106	others
Gadd45b	Luminal 2	0.586231	0.242121	53231337	0.605003	5.90237e-159	2.68036e-157	53.4623	34.6012	others
Nlrp4e	Luminal 2	0.280554	0.210958	53223729	0.604917	0	0	29.1073	8.73903	others
Dapp1	Luminal 2	0.336259	0.202811	5.32204e+07	0.604879	1.51558e-237	1.2252e-235	36.0828	15.8776	others
Ptp4a2	Luminal 2	1.54765	0.207316	5.32117e+07	0.604779	2.33377e-125	7.74688e-124	96.4868	93.8793	others
Csf3	Luminal 2	0.290649	0.19672	5.32065e+07	0.604721	1.52245e-299	1.77352e-297	30.9572	10.1051	others
Chmp2b	Luminal 2	0.849993	0.214775	5.31981e+07	0.604625	9.23214e-132	3.30437e-130	77.1385	63.4233	others
Rhob	Luminal 2	0.55617	0.224632	53159864	0.604191	1.16895e-156	5.19519e-155	53.4963	34.8423	others
Notch3	Luminal 2	0.365175	0.180695	5.31591e+07	0.604182	3.0622e-203	1.96684e-201	41.4121	20.3308	others
Slc5a9	Luminal 2	0.278075	0.200889	5.31566e+07	0.604153	0	0	28.9885	8.29036	others
mt-Nd5	Luminal 2	2.98524	0.175706	53155358	0.60414	9.39727e-122	3.00761e-120	99.9321	99.9665	others
Metrnl	Luminal 2	0.293266	0.180396	5.3146e+07	0.604033	4.58771e-246	4.00197e-244	34.8099	14.5048	others
Tspan8	Luminal 2	0.327865	0.23087	5.31166e+07	0.603699	2.20281e-286	2.416e-284	30.8893	10.815	others
Abhd11	Luminal 2	0.545658	0.196911	5.31157e+07	0.603688	2.24422e-148	9.35343e-147	58.0109	39.4361	others
mt-Atp6	Luminal 2	5.87802	0.170026	5.31148e+07	0.603679	1.56806e-120	4.91789e-119	100	100	others
Hspa5	Luminal 2	1.76918	0.249862	5.30929e+07	0.60343	4.32989e-121	1.36943e-119	96.5716	93.7454	others
Fut9	Luminal 2	1.41088	0.321671	53089600	0.603392	8.72503e-123	2.81649e-121	83.3503	71.6601	others
Cblc	Luminal 2	0.441708	0.183771	5.30886e+07	0.60338	1.07641e-163	5.13691e-162	50.5601	31.1525	others
Tgif1	Luminal 2	0.84207	0.238808	5.30884e+07	0.603378	5.52706e-130	1.93757e-128	71.5716	57.5236	others
Prom1	Luminal 2	0.411191	0.274178	5.30667e+07	0.603132	5.69842e-254	5.21336e-252	32.943	13.3195	others
Aqp5	Luminal 2	0.339145	0.222993	5.30567e+07	0.603019	7.07678e-271	7.17432e-269	31.9586	11.6253	others
Bcl2l14	Luminal 2	0.211401	0.176689	5.30567e+07	0.603018	0	0	24.9661	4.51349	others
Abca3	Luminal 2	0.417525	0.179638	5.3042e+07	0.602851	3.73597e-169	1.88863e-167	48.1331	28.1926	others
Abcc4	Luminal 2	1.17912	0.30121	5.30417e+07	0.602848	1.25339e-123	4.07406e-122	79.3958	65.3318	others
Myo5b	Luminal 2	0.670568	0.235438	52993667	0.602302	7.4415e-142	2.87171e-140	58.8595	39.7241	others
Wwc1	Luminal 2	0.677568	0.228935	5.29836e+07	0.602188	7.15566e-136	2.64703e-134	62.4915	45.5099	others
Gch1	Luminal 2	0.38687	0.186752	52975154	0.602091	2.47086e-187	1.41716e-185	42.4474	22.2192	others
Lamc2	Luminal 2	0.64933	0.265396	52967643	0.602006	5.62774e-145	2.24571e-143	54.7013	38.1035	others
Gcnt2	Luminal 2	1.01828	0.319038	52967243	0.602001	1.76772e-126	5.95217e-125	69.6877	55.0392	others
Mknk2	Luminal 2	0.63531	0.209108	5.29569e+07	0.601883	2.84675e-135	1.04279e-133	62.6612	46.6484	others
Gde1	Luminal 2	0.539621	0.201847	52954468	0.601856	4.61767e-146	1.86648e-144	55.3971	37.4807	others
Neu1	Luminal 2	0.33009	0.176578	5.29455e+07	0.601755	7.78863e-203	4.95172e-201	38.9511	19.2192	others
Wnt7b	Luminal 2	0.279363	0.170586	52936976	0.601657	1.06677e-244	9.21997e-243	33.6728	13.4936	others
Txnip	Luminal 2	1.16708	0.259509	5.29259e+07	0.601532	1.99662e-119	6.19978e-118	82.5017	73.3275	others
Atf4	Luminal 2	1.35979	0.213391	5.29144e+07	0.601401	5.02675e-118	1.54299e-116	92.6341	87.5176	others
Plekhh1	Luminal 2	0.363463	0.177188	5.2912e+07	0.601373	7.7192e-189	4.49607e-187	41.5309	21.4224	others
Afdn	Luminal 2	1.41786	0.2203	5.29097e+07	0.601347	1.42159e-117	4.33528e-116	93.7033	88.3145	others
Nucb1	Luminal 2	0.730276	0.198768	5.28899e+07	0.601122	8.468e-127	2.87192e-125	71.7244	56.5861	others
Tspan12	Luminal 2	0.503652	0.194291	5.28878e+07	0.601099	3.31323e-151	1.40906e-149	52.6137	32.7597	others
Dusp1	Luminal 2	0.469861	0.246261	5.28857e+07	0.601074	1.06347e-187	6.13701e-186	40.6144	21.4558	others
Ccdc12	Luminal 2	0.914012	0.205479	5.2877e+07	0.600976	1.76485e-121	5.61013e-120	80.1256	69.256	others
Shank2	Luminal 2	0.247955	0.180281	5.28319e+07	0.600463	0	0	27.7495	7.74124	others
Acadm	Luminal 2	0.753326	0.206557	5.28313e+07	0.600456	1.16068e-124	3.8325e-123	70.9776	55.5012	others
Tnfsf13	Luminal 2	0.259216	0.163548	5.28311e+07	0.600455	1.34266e-257	1.26541e-255	31.8398	11.7793	others
Rhoc	Luminal 2	0.377052	0.207362	5.28277e+07	0.600415	3.29535e-194	1.97458e-192	38.7814	19.9424	others
mt-Nd4	Luminal 2	4.1273	0.173019	5.28272e+07	0.60041	3.47116e-113	1.01563e-111	99.983	99.9933	others
Vmp1	Luminal 2	2.20469	0.215296	5.28255e+07	0.60039	1.13972e-113	3.35039e-112	99.5587	98.9018	others
Gipc1	Luminal 2	0.745396	0.199484	5.27865e+07	0.599948	2.75573e-123	8.91098e-122	72.1656	56.7066	others
Aspa	Luminal 2	0.740942	0.284729	5.27798e+07	0.599871	1.84465e-134	6.71777e-133	56.4155	41.0835	others
Marveld3	Luminal 2	0.379724	0.177998	5.27364e+07	0.599378	1.7735e-171	9.18841e-170	43.2621	24.2282	others
Zfp36l1	Luminal 2	1.39881	0.253057	5.27284e+07	0.599287	1.17115e-112	3.37923e-111	89.6979	82.1134	others
Pon2	Luminal 2	0.831127	0.20683	5.27153e+07	0.599139	7.37602e-119	2.28279e-117	75.2885	61.6554	others
Tlr4	Luminal 2	0.341313	0.179488	5.27121e+07	0.599101	1.40545e-193	8.34151e-192	38.442	19.0317	others
AC106834.1	Luminal 2	0.320104	0.207669	52671416	0.598639	2.06542e-257	1.92722e-255	30.6517	11.1029	others
Cyp2b10	Luminal 2	0.287456	0.216091	52671071	0.598635	1.18526e-302	1.4159e-300	27.4779	8.26358	others
Alas1	Luminal 2	0.48336	0.205329	52663838	0.598553	1.5865e-148	6.64168e-147	49.0665	31.3735	others
Cited4	Luminal 2	0.269001	0.173899	52652975	0.59843	1.80702e-260	1.73798e-258	30.3293	10.8351	others
Stard10	Luminal 2	0.800608	0.202864	5.2634e+07	0.598214	2.10212e-117	6.38984e-116	74.4569	59.2915	others
Fos	Luminal 2	1.4248	0.348933	5.2581e+07	0.597611	2.37843e-110	6.589e-109	78.5132	68.5997	others
Papss1	Luminal 2	1.01096	0.204414	5.2553e+07	0.597294	2.32724e-111	6.5734e-110	83.1466	73.361	others
Tle5	Luminal 2	1.64946	0.183681	5.25409e+07	0.597156	1.23882e-107	3.35753e-106	98.167	96.049	others
Tmem176b	Luminal 2	1.76948	0.262933	5.25367e+07	0.597108	5.89939e-107	1.57836e-105	96.2492	92.7878	others
Smco4	Luminal 2	0.559626	0.190223	5.25308e+07	0.597041	7.43623e-129	2.56844e-127	58.0957	40.5277	others
Psme1	Luminal 2	1.03389	0.204759	5.25272e+07	0.597	2.3026e-110	6.38835e-109	84.1989	74.5731	others
Gpd1l	Luminal 2	0.321493	0.160188	52503532	0.596731	8.37346e-181	4.63258e-179	39.053	19.9491	others
Arf4	Luminal 2	1.61044	0.195356	5.25015e+07	0.596708	1.18609e-106	3.1643e-105	96.8771	94.0668	others
Ifrd1	Luminal 2	0.949587	0.248275	5.24792e+07	0.596454	3.45299e-111	9.70927e-110	74.2023	62.2112	others
Tc2n	Luminal 2	0.238566	0.184123	5.24613e+07	0.596252	0	0	25.4752	6.42202	others
Cxcl5	Luminal 2	0.691864	0.341549	52457853	0.596212	7.63799e-155	3.33141e-153	43.5845	25.8287	others
Herpud1	Luminal 2	0.832121	0.22163	5.24457e+07	0.596074	1.06854e-112	3.08789e-111	71.0625	56.9142	others
Tmem176a	Luminal 2	1.40718	0.26324	5.24395e+07	0.596004	1.25525e-105	3.30648e-104	89.647	83.1179	others
Nlrp10	Luminal 2	0.412235	0.192987	52438663	0.595994	4.16246e-160	1.92758e-158	42.5662	24.2081	others
Slc31a1	Luminal 2	0.758073	0.198382	5.24239e+07	0.595826	3.572e-113	1.0435e-111	71.6225	57.4165	others
Erbb3	Luminal 2	0.401309	0.174015	5.24169e+07	0.595747	4.50876e-154	1.95745e-152	44.6198	25.7684	others
Wnk2	Luminal 2	0.425038	0.198871	52404081	0.595601	2.25202e-163	1.072e-161	41.446	22.7952	others
Mid1ip1	Luminal 2	0.398332	0.178353	52388211	0.59542	1.69461e-153	7.32315e-152	44.0258	25.9024	others
Snx13	Luminal 2	1.00847	0.237167	5.23844e+07	0.595377	2.80518e-107	7.53742e-106	78.683	67.7895	others
Tpi1	Luminal 2	3.14627	0.170925	52375476	0.595276	3.53199e-102	8.98811e-101	100	99.9866	others
Sft2d2	Luminal 2	0.559861	0.179881	5.23641e+07	0.595147	3.93664e-122	1.26208e-120	59.759	42.7376	others
Kcne3	Luminal 2	0.198752	0.173497	5.23636e+07	0.595141	0	0	22.1996	3.3349	others
Mien1	Luminal 2	1.18294	0.207435	5.23609e+07	0.59511	5.61788e-105	1.47155e-103	87.831	81.3433	others
Pgap2	Luminal 2	0.710257	0.199133	5.23535e+07	0.595026	2.79077e-113	8.17826e-112	67.5832	53.5257	others
Il33	Luminal 2	0.506699	0.211913	52353391	0.595025	7.70491e-144	3.02947e-142	46.6395	28.3935	others
Ndufa4	Luminal 2	2.08595	0.231617	5.23509e+07	0.594997	5.3572e-102	1.3596e-100	98.9138	97.4955	others
Lpcat4	Luminal 2	0.459138	0.183079	52345688	0.594937	2.4293e-137	9.13056e-136	49.372	31.8489	others
Slc35a3	Luminal 2	0.830982	0.209583	5.23445e+07	0.594924	2.59217e-109	7.10763e-108	73.3707	59.5192	others
Litaf	Luminal 2	0.805542	0.206133	5.2342e+07	0.594895	8.22198e-110	2.26769e-108	72.7766	60.0281	others
Rabac1	Luminal 2	1.26689	0.185945	5.23395e+07	0.594866	2.17116e-104	5.65557e-103	93.3639	87.4506	others
Abcc3	Luminal 2	0.272877	0.166708	5.23268e+07	0.594723	3.68067e-223	2.72849e-221	31.4664	12.7436	others
Slc6a14	Luminal 2	0.266726	0.214148	52322018	0.594668	0	0	24.372	5.65191	others
Mettl26	Luminal 2	0.825816	0.189035	5.23164e+07	0.594604	3.28076e-108	8.94341e-107	76.6463	63.3965	others
Ppl	Luminal 2	0.353557	0.169955	5.22963e+07	0.594375	3.48897e-164	1.67784e-162	40.258	21.8911	others
P2rx4	Luminal 2	0.53816	0.187944	5.22893e+07	0.594296	1.28521e-124	4.23621e-123	55.3802	38.2776	others
Mapk3	Luminal 2	0.733499	0.187221	5.22865e+07	0.594264	5.29999e-110	1.46394e-108	71.9111	57.0147	others
S100a1	Luminal 2	0.381973	0.179817	5.22792e+07	0.594181	2.37601e-158	1.0712e-156	41.2763	23.1969	others
Insig2	Luminal 2	0.668247	0.189275	5.22106e+07	0.593402	2.82042e-111	7.95443e-110	65.9029	50.1574	others
Cd2ap	Luminal 2	1.29379	0.203733	5.22083e+07	0.593376	1.24576e-100	3.11108e-99	90.9538	85.5421	others
Arf6	Luminal 2	0.836445	0.188669	5.21592e+07	0.592818	4.87634e-104	1.2667e-102	77.8344	64.3809	others
Tm9sf3	Luminal 2	1.30042	0.193856	5.2153e+07	0.592747	1.7113e-99	4.19001e-98	92.3625	87.2497	others
Appl2	Luminal 2	1.19672	0.219423	5.21518e+07	0.592734	1.72719e-99	4.2234e-98	87.0502	77.312	others
Plet1os	Luminal 2	0.255861	0.188181	5.21493e+07	0.592705	1.65028e-286	1.82064e-284	25.7807	7.46668	others
Arc	Luminal 2	0.299128	0.203713	5.21404e+07	0.592604	6.60286e-254	6.01149e-252	27.6816	9.34842	others
Syngr2	Luminal 2	0.904684	0.190044	5.21234e+07	0.59241	7.35954e-102	1.86273e-100	79.7692	68.0439	others
Tmcc3	Luminal 2	0.456822	0.193082	5.21114e+07	0.592274	5.85433e-146	2.35618e-144	43.1602	24.6836	others
Tjp1	Luminal 2	1.04382	0.223588	5.21113e+07	0.592273	5.44831e-100	1.34451e-98	80.1426	72.1422	others
Ccnd1	Luminal 2	1.09418	0.260003	5.21083e+07	0.59224	5.57877e-100	1.3749e-98	77.2573	66.7649	others
Slc49a4	Luminal 2	0.501696	0.181029	5.20978e+07	0.592119	3.02766e-122	9.72325e-121	52.9192	36.3624	others
Fosb	Luminal 2	0.896844	0.322247	5.2097e+07	0.592111	1.0621e-112	3.07402e-111	57.0944	42.6572	others
Elmo1	Luminal 2	0.420893	0.232187	5.20953e+07	0.592092	4.32696e-176	2.32528e-174	35.3021	17.7459	others
Serpinb11	Luminal 2	0.442423	0.202688	5.20894e+07	0.592024	4.10341e-158	1.84114e-156	39.7318	21.0273	others
Osgin1	Luminal 2	0.295781	0.166438	52085945	0.591985	7.58781e-190	4.44717e-188	33.52	15.5227	others
Nr4a1	Luminal 2	0.487063	0.227414	5.20839e+07	0.591962	1.01832e-144	4.04632e-143	42.2607	25.1523	others
Pttg1ip	Luminal 2	0.601722	0.182295	5.20809e+07	0.591928	3.95974e-111	1.11009e-109	62.0672	46.4876	others
Junb	Luminal 2	1.6635	0.250967	5.20609e+07	0.5917	1.28295e-95	3.01904e-94	92.3795	87.0555	others
Dnm2	Luminal 2	0.903004	0.198637	5.20453e+07	0.591523	4.74174e-100	1.17169e-98	78.9036	66.3095	others
1810037I17Rik	Luminal 2	2.06285	0.18317	5.2038e+07	0.59144	8.44599e-95	1.9702e-93	99.3381	98.9486	others
Smagp	Luminal 2	0.291276	0.156047	52033014	0.591383	7.23672e-178	3.93405e-176	34.9117	17.1298	others
Sh3rf1	Luminal 2	1.02955	0.230597	5.20253e+07	0.591296	2.36538e-98	5.73163e-97	78.2417	65.9144	others
Hebp2	Luminal 2	0.304897	0.159567	52013517	0.591162	6.14784e-169	3.09123e-167	36.1168	18.7437	others
Prxl2a	Luminal 2	0.401672	0.186952	52004881	0.591064	1.17321e-142	4.55561e-141	42.2777	25.3064	others
Pstpip2	Luminal 2	0.269413	0.172517	51991847	0.590916	2.15307e-228	1.66176e-226	28.7508	10.7212	others
Cyhr1	Luminal 2	0.743761	0.177928	5.19886e+07	0.590879	7.785e-102	1.96511e-100	72.8106	58.9232	others
Dram2	Luminal 2	0.562866	0.17485	5.19812e+07	0.590795	2.07071e-111	5.86649e-110	58.9443	42.5099	others
Cldn23	Luminal 2	0.19103	0.158738	5.19789e+07	0.590768	0	0	22.1826	4.15857	others
Prkab1	Luminal 2	0.517014	0.170602	5.19682e+07	0.590647	9.55175e-115	2.8256e-113	56.076	39.2687	others
Insig1	Luminal 2	0.636559	0.209533	51962833	0.590586	3.16427e-111	8.91079e-110	56.8398	41.204	others
Rnf128	Luminal 2	0.613324	0.206399	51957139	0.590521	1.23962e-112	3.5658e-111	55.7875	39.8379	others
Rims2	Luminal 2	0.635846	0.241889	5.19414e+07	0.590342	4.81092e-125	1.59415e-123	48.0991	30.7172	others
Ltbp1	Luminal 2	0.644495	0.285807	51934512	0.590264	1.89805e-123	6.15881e-122	47.0978	32.2641	others
Actn4	Luminal 2	1.48045	0.180455	5.19317e+07	0.590232	1.54697e-93	3.55556e-92	95.2987	92.607	others
Stk39	Luminal 2	0.824523	0.213777	5.19291e+07	0.590202	1.47215e-100	3.67156e-99	69.2804	53.0503	others
Ckmt1	Luminal 2	0.927481	0.203881	5.19075e+07	0.589957	2.11347e-96	4.99849e-95	78.055	64.0461	others
Tfrc	Luminal 2	0.951409	0.217301	5.19069e+07	0.589951	3.33872e-96	7.88636e-95	76.0692	65.4323	others
Areg	Luminal 2	0.396217	0.254196	5.19012e+07	0.589886	1.39064e-206	9.24878e-205	29.8371	12.4623	others
Snx24	Luminal 2	0.774561	0.198359	5.18697e+07	0.589527	4.81375e-99	1.17249e-97	69.2804	55.3137	others
Ifi203	Luminal 2	0.277438	0.172342	5.18681e+07	0.589509	4.40585e-208	2.97237e-206	29.6843	12.1275	others
Grb7	Luminal 2	0.490808	0.16823	5.18671e+07	0.589497	7.0924e-115	2.10805e-113	53.4453	37.012	others
Klf9	Luminal 2	0.576486	0.191289	5.1867e+07	0.589497	4.26439e-112	1.21733e-110	54.4467	38.1638	others
Il1r1	Luminal 2	0.400507	0.163118	5.18627e+07	0.589448	3.34509e-133	1.20881e-131	44.2634	26.6926	others
2200002D01Rik	Luminal 2	0.616835	0.192598	51860476	0.589422	1.90579e-107	5.1355e-106	58.6388	42.2554	others
Chka	Luminal 2	0.754351	0.217948	5.18537e+07	0.589345	1.49071e-101	3.74775e-100	64.1378	49.0926	others
Cd164	Luminal 2	0.929142	0.193753	5.1827e+07	0.589042	1.89905e-94	4.41347e-93	79.871	67.2203	others
Galnt3	Luminal 2	0.577339	0.186577	51789431	0.588615	2.50128e-107	6.73049e-106	56.5682	41.1036	others
Aktip	Luminal 2	0.378231	0.149724	51781425	0.588524	5.09347e-129	1.76577e-127	44.9593	27.677	others
Pnpla2	Luminal 2	0.326884	0.145057	51777259	0.588477	4.4165e-143	1.72207e-141	40.1731	22.7014	others
Arpc5	Luminal 2	1.37227	0.167968	5.17727e+07	0.588425	1.82119e-90	4.07595e-89	94.8065	91.261	others
Naga	Luminal 2	0.371263	0.151814	5.17694e+07	0.588387	5.63353e-131	1.98603e-129	43.8561	26.7461	others
2700054A10Rik	Luminal 2	0.211545	0.16917	5.17588e+07	0.588267	0	0	22.556	5.0827	others
Rap1gap2	Luminal 2	0.357966	0.181857	51756540	0.588241	5.11818e-164	2.44876e-162	34.9966	17.3508	others
Hid1	Luminal 2	0.242941	0.140669	5.17308e+07	0.587949	4.73763e-196	2.87554e-194	30.2783	12.7034	others
Eps8	Luminal 2	1.06454	0.241285	5.17255e+07	0.587889	5.55465e-91	1.24763e-89	76.0862	67.8497	others
Sptssa	Luminal 2	1.28963	0.184201	5.171e+07	0.587713	5.7014e-89	1.25357e-87	91.0387	86.0644	others
Dnajc3	Luminal 2	0.808005	0.188957	5.16913e+07	0.5875	2.75004e-93	6.29757e-92	72.5051	60.2893	others
Bicdl2	Luminal 2	0.178339	0.136797	51688626	0.587469	5.2191e-304	6.27463e-302	22.8785	5.43092	others
Chmp2a	Luminal 2	1.24536	0.174443	5.16834e+07	0.58741	7.83371e-89	1.71637e-87	92.3286	86.3189	others
Bhlhe40	Luminal 2	0.80633	0.201786	5.16827e+07	0.587402	8.04441e-94	1.8512e-92	69.7047	56.4522	others
AI661453	Luminal 2	0.331306	0.154545	51672658	0.587288	1.61579e-143	6.31337e-142	38.5098	21.5697	others
Trabd	Luminal 2	0.623461	0.16627	5.16687e+07	0.587242	3.29097e-98	7.92325e-97	64.7658	50.1909	others
Ndufa6	Luminal 2	1.82576	0.159114	5.1662e+07	0.587167	8.70574e-87	1.85541e-85	99.1514	98.3593	others
Dazap2	Luminal 2	0.93706	0.172964	5.16576e+07	0.587116	2.47154e-90	5.5183e-89	81.9925	72.2226	others
Wdr1	Luminal 2	0.945403	0.179244	5.16445e+07	0.586968	7.39842e-90	1.64991e-88	81.2288	71.2382	others
Wfdc18	Luminal 2	2.02056	0.599349	51643231	0.586953	3.00405e-87	6.45372e-86	74.5078	73.1333	others
Atp6v1f	Luminal 2	1.46154	0.156911	5.163e+07	0.586802	5.72468e-87	1.22564e-85	96.1813	93.9128	others
Spcs2	Luminal 2	1.14246	0.17502	5.16188e+07	0.586675	7.94986e-88	1.71972e-86	88.2722	82.1804	others
Vps37b	Luminal 2	0.443451	0.163157	5.16098e+07	0.586574	7.59684e-115	2.25441e-113	48.167	32.0766	others
Npdc1	Luminal 2	0.515379	0.162188	5.16084e+07	0.586557	1.74236e-104	4.55126e-103	55.7366	39.7107	others
AU022754	Luminal 2	0.221891	0.139258	51594542	0.5864	1.15956e-214	8.26902e-213	27.5289	10.2324	others
Rtn3	Luminal 2	1.31497	0.176838	5.15923e+07	0.586375	2.05141e-86	4.35227e-85	92.9905	87.7854	others
Rfk	Luminal 2	0.421391	0.152403	51580951	0.586246	6.04211e-115	1.79873e-113	48.167	31.6078	others
Tom1l1	Luminal 2	0.490561	0.159126	5.15796e+07	0.58623	1.56072e-107	4.21169e-106	53.1399	35.7731	others
Pgp	Luminal 2	0.781927	0.1848	5.15727e+07	0.586151	4.17916e-91	9.42069e-90	70.9606	57.7245	others
Setbp1	Luminal 2	1.09582	0.243219	51571136	0.586134	8.84708e-88	1.9094e-86	75.6619	63.1152	others
Nfil3	Luminal 2	0.333438	0.157948	5.1562e+07	0.58603	1.53176e-142	5.93556e-141	37.3727	20.7795	others
Ppp1r15a	Luminal 2	0.401093	0.171316	5.1562e+07	0.58603	8.6547e-126	2.88311e-124	42.2098	26.1167	others
Rhoa	Luminal 2	1.62678	0.148556	5.15601e+07	0.586009	4.57133e-85	9.46306e-84	98.3537	97.154	others
Wnt4	Luminal 2	0.486352	0.195114	51557438	0.585978	1.224e-118	3.76946e-117	44.8744	28.8087	others
Mgst3	Luminal 2	0.917898	0.19834	5.15498e+07	0.585891	2.55015e-88	5.55494e-87	76.3238	62.8608	others
Tapbp	Luminal 2	0.629374	0.170578	5.15456e+07	0.585844	3.12519e-95	7.32661e-94	63.5777	49.4475	others
Esyt2	Luminal 2	1.32779	0.222641	5.15318e+07	0.585687	1.05386e-84	2.16013e-83	88.0177	82.8099	others
0610040J01Rik	Luminal 2	1.0543	0.222148	5.15232e+07	0.58559	2.23357e-86	4.72273e-85	78.2077	67.2872	others
Pik3r3	Luminal 2	0.666183	0.219348	5.14993e+07	0.585318	1.92275e-103	4.9671e-102	52.6646	36.6102	others
Pik3ip1	Luminal 2	0.430042	0.163101	51457943	0.584847	1.15209e-114	3.40274e-113	45.74	29.5051	others
Rassf3	Luminal 2	0.498996	0.157271	5.14456e+07	0.584708	4.6014e-103	1.18218e-101	53.3265	36.4897	others
Bmyc	Luminal 2	0.52145	0.165782	5.14402e+07	0.584646	1.96846e-100	4.90285e-99	54.6334	39.2419	others
Plin3	Luminal 2	0.768447	0.167885	5.14338e+07	0.584573	1.06471e-87	2.29524e-86	73.3537	61.334	others
Tkt	Luminal 2	1.69922	0.172458	5.14191e+07	0.584406	2.15707e-81	4.24065e-80	96.4358	95.6673	others
Psme2	Luminal 2	0.970906	0.176405	5.14161e+07	0.584371	1.80017e-84	3.6778e-83	83.3164	73.1132	others
Ssr4	Luminal 2	1.51759	0.153318	5.14148e+07	0.584358	4.69018e-82	9.31826e-81	96.979	94.8905	others
Fkbp5	Luminal 2	0.543068	0.216107	5.14053e+07	0.584249	1.20757e-112	3.47895e-111	44.7556	29.6056	others
Ctsd	Luminal 2	1.74965	0.20727	5.14019e+07	0.58421	5.91053e-81	1.15833e-79	97.0638	94.8905	others
Tmprss4	Luminal 2	0.372502	0.15608	5.13987e+07	0.584174	1.85067e-129	6.46355e-128	39.664	22.5541	others
Sprr2a3	Luminal 2	0.689802	0.293516	51396134	0.584145	1.77955e-108	4.85813e-107	46.0115	31.8355	others
Gne	Luminal 2	0.620268	0.178115	5.13939e+07	0.584119	1.68022e-93	3.85239e-92	60.5397	45.2153	others
Pdcd6ip	Luminal 2	1.0445	0.173951	5.13931e+07	0.584111	2.5515e-83	5.15107e-82	84.776	77.2852	others
Cited2	Luminal 2	0.57347	0.184037	5.13873e+07	0.584044	2.37085e-98	5.73746e-97	54.3788	39.329	others
Cltb	Luminal 2	0.835948	0.174034	5.13809e+07	0.583972	3.01058e-85	6.26675e-84	76.7651	63.9188	others
Prss8	Luminal 2	0.248376	0.132244	51379871	0.58396	3.46076e-167	1.71257e-165	31.3815	14.5048	others
Cyb561	Luminal 2	0.542888	0.153843	5.13697e+07	0.583844	3.10318e-95	7.28412e-94	58.9443	43.0657	others
Tcn2	Luminal 2	0.425121	0.156206	5.1352e+07	0.583643	5.2485e-110	1.45185e-108	46.5377	30.4226	others
Pmvk	Luminal 2	0.683931	0.187551	5.13486e+07	0.583605	1.48353e-89	3.29663e-88	63.425	49.8761	others
Epha2	Luminal 2	0.284369	0.147312	51348500	0.583604	4.39173e-152	1.87624e-150	33.2485	16.9624	others
Arhgdib	Luminal 2	0.402469	0.169526	51343555	0.583547	2.60985e-129	9.0812e-128	38.9511	21.9313	others
Jup	Luminal 2	0.957033	0.18073	5.13412e+07	0.58352	7.99041e-83	1.59426e-81	80.1595	69.919	others
Usp53	Luminal 2	0.594636	0.19338	51335382	0.583455	5.47483e-95	1.2803e-93	55.9912	41.8469	others
Liph	Luminal 2	0.183286	0.134922	51328869	0.58338	2.82838e-264	2.80669e-262	22.8276	6.20773	others
Taok3	Luminal 2	0.440125	0.160889	5.12821e+07	0.582849	5.58503e-107	1.49639e-105	46.7413	31.052	others
2610528J11Rik	Luminal 2	0.474275	0.151928	51279252	0.582817	3.28524e-100	8.13931e-99	51.7821	35.4651	others
Smox	Luminal 2	0.44618	0.159673	51262579	0.582627	1.44961e-104	3.79182e-103	48.0312	32.2909	others
Lmtk2	Luminal 2	0.451271	0.155113	5.12323e+07	0.582283	1.21841e-102	3.11326e-101	48.6931	32.8534	others
Gclc	Luminal 2	0.649894	0.185466	5.12244e+07	0.582193	6.64107e-89	1.45676e-87	59.9796	45.7443	others
Serpinb1a	Luminal 2	0.259608	0.180437	5.12033e+07	0.581953	1.73964e-212	1.22198e-210	24.8812	8.98011	others
Ppp1cb	Luminal 2	1.42086	0.167195	5.11516e+07	0.581365	1.43842e-76	2.65266e-75	94.3483	91.2409	others
Rhoq	Luminal 2	0.539283	0.17131	51149336	0.58134	2.9342e-93	6.7111e-92	53.1908	38.6794	others
Rassf7	Luminal 2	0.536055	0.160808	5.11491e+07	0.581337	4.81883e-91	1.08496e-89	55.8384	41.5991	others
Tmsb4x	Luminal 2	2.89683	0.221235	5.1147e+07	0.581313	6.1418e-75	1.10759e-73	99.2532	99.5781	others
Plpp2	Luminal 2	0.695641	0.16175	5.11465e+07	0.581307	7.26665e-83	1.45294e-81	68.4997	56.1776	others
Rela	Luminal 2	0.431521	0.149143	5.11218e+07	0.581027	8.69532e-100	2.13736e-98	48.3876	33.2753	others
Arl4a	Luminal 2	0.378202	0.147197	51109428	0.580886	5.17373e-111	1.4418e-109	42.1758	26.4783	others
Creb5	Luminal 2	0.246237	0.174966	51104120	0.580826	1.92346e-228	1.49068e-226	23.4555	7.47338	others
Irf2bp2	Luminal 2	0.766056	0.166026	5.10907e+07	0.580674	3.85819e-80	7.47523e-79	71.0455	59.1241	others
Rasef	Luminal 2	0.672751	0.170252	5.10695e+07	0.580432	1.23088e-83	2.49569e-82	63.4759	47.5859	others
Pkn1	Luminal 2	0.342739	0.132119	51067937	0.580415	5.41813e-112	1.54433e-110	41.6836	25.6144	others
Tgfbr2	Luminal 2	0.619259	0.164707	5.1063e+07	0.580358	1.83541e-84	3.74572e-83	61.7108	47.5725	others
Cox8a	Luminal 2	3.00625	0.126966	5.10575e+07	0.580297	3.6207e-73	6.38006e-72	100	99.9732	others
Fhl2	Luminal 2	0.727093	0.200207	5.10551e+07	0.580269	3.17684e-83	6.39974e-82	61.3374	47.76	others
Akap13	Luminal 2	1.75179	0.228942	5.10479e+07	0.580187	1.87307e-73	3.3141e-72	93.3639	91.4686	others
Tlr3	Luminal 2	0.235054	0.136317	51047133	0.580178	4.8744e-168	2.43137e-166	28.3435	12.5963	others
Ranbp17	Luminal 2	0.436017	0.165493	51046217	0.580168	4.97295e-107	1.3343e-105	42.9056	27.1077	others
Igsf5	Luminal 2	0.162618	0.13237	51023500	0.57991	0	0	19.7386	3.79696	others
Dhx32	Luminal 2	0.418	0.139858	51013231	0.579793	1.21547e-98	2.9567e-97	47.6918	31.6078	others
Gpi1	Luminal 2	2.11141	0.132831	5.10066e+07	0.579718	1.48028e-72	2.59221e-71	99.7963	99.5647	others
Rab4a	Luminal 2	0.257281	0.131278	5.09977e+07	0.579616	1.65442e-142	6.39768e-141	31.8907	16.3397	others
Nipal2	Luminal 2	0.832348	0.186793	5.0995e+07	0.579586	1.13591e-77	2.1219e-76	69.8914	57.2223	others
Pwwp2b	Luminal 2	0.242858	0.126751	5.09853e+07	0.579476	3.06413e-148	1.27423e-146	30.8554	15.1744	others
Nr2f2	Luminal 2	0.602372	0.164333	5.09835e+07	0.579455	9.83587e-84	1.99645e-82	59.6062	45.5836	others
Nt5c2	Luminal 2	0.676073	0.169361	5.09729e+07	0.579335	1.79694e-80	3.49965e-79	63.8663	50.6797	others
Csrp1	Luminal 2	1.00993	0.23501	5.09474e+07	0.579045	6.01513e-75	1.08579e-73	72.5221	62.7737	others
Serp1	Luminal 2	0.678169	0.158756	5.09354e+07	0.578909	9.97803e-79	1.89028e-77	67.2437	54.0079	others
Pck2	Luminal 2	0.395614	0.140975	5.09334e+07	0.578886	1.57437e-99	3.85977e-98	45.112	30.0609	others
Iqgap2	Luminal 2	0.244825	0.152503	5.09245e+07	0.578785	8.69203e-177	4.71153e-175	26.3408	10.9623	others
Chmp4c	Luminal 2	0.385212	0.147153	50923668	0.578775	5.55655e-103	1.42562e-101	42.8208	27.9582	others
Reps2	Luminal 2	0.268865	0.147352	5.09229e+07	0.578766	3.63437e-157	1.62679e-155	28.9545	13.2391	others
Klhdc7a	Luminal 2	0.153407	0.126814	5.09169e+07	0.578698	0	0	19.2464	3.58267	others
Sqstm1	Luminal 2	1.06964	0.1732	5.09153e+07	0.57868	6.09617e-73	1.07154e-71	84.6232	77.841	others
Lad1	Luminal 2	0.552863	0.158484	5.09143e+07	0.578669	1.5683e-84	3.20757e-83	56.2797	42.4362	others
Id2	Luminal 2	0.53381	0.182157	50914144	0.578667	8.70453e-92	1.96928e-90	48.7441	34.3869	others
Gpr39	Luminal 2	0.255753	0.13821	50906968	0.578585	1.34025e-155	5.90057e-154	29.0563	13.3932	others
Erbb2	Luminal 2	0.366573	0.135464	50905582	0.57857	5.29538e-102	1.34573e-100	43.4827	28.3801	others
Mbp	Luminal 2	0.422229	0.137951	5.08817e+07	0.578298	4.96593e-94	1.147e-92	47.9973	32.5655	others
Lpgat1	Luminal 2	0.553167	0.165467	5.08811e+07	0.578291	8.7728e-85	1.8041e-83	54.7522	40.8558	others
Trim14	Luminal 2	0.327543	0.135895	5.0869e+07	0.578154	5.10246e-114	1.5023e-112	37.8649	22.4134	others
Ormdl2	Luminal 2	0.695543	0.15113	5.08666e+07	0.578126	1.82874e-76	3.36256e-75	70.146	56.0437	others
Cobl	Luminal 2	0.497976	0.160922	5.08658e+07	0.578117	1.01475e-89	2.26029e-88	49.8303	35.3244	others
Samd9l	Luminal 2	0.290614	0.139542	5.08634e+07	0.578091	9.39547e-128	3.20386e-126	33.6219	18.4826	others
Nr2f6	Luminal 2	0.683721	0.1487	5.08632e+07	0.578088	1.30574e-76	2.41035e-75	69.8405	56.6263	others
Cltc	Luminal 2	1.37307	0.154539	5.08625e+07	0.57808	8.66142e-71	1.47812e-69	93.924	90.598	others
Wfdc17	Luminal 2	0.21515	0.164734	5.08617e+07	0.578071	4.9072e-242	4.1457e-240	21.3849	6.04031	others
Gm12146	Luminal 2	0.176559	0.127834	50852903	0.577971	3.32821e-241	2.78518e-239	21.5716	5.99344	others
Ubc	Luminal 2	1.87373	0.166853	5.08515e+07	0.577955	1.59742e-69	2.66544e-68	98.1331	97.2946	others
Myadm	Luminal 2	0.572873	0.168181	5.08512e+07	0.577952	1.78209e-82	3.54809e-81	56.1948	43.3603	others
Sgms2	Luminal 2	0.263329	0.146862	50850754	0.577946	4.83082e-155	2.11193e-153	28.5981	13.1789	others
Scamp2	Luminal 2	0.551013	0.146079	5.08436e+07	0.577865	2.14626e-81	4.22382e-80	59.4874	45.2153	others
Slc44a3	Luminal 2	0.355734	0.134935	5.08135e+07	0.577523	5.01533e-104	1.301e-102	41.0726	25.7483	others
Maff	Luminal 2	0.547233	0.162377	50803410	0.577408	3.30822e-83	6.643e-82	54.3279	40.5679	others
Bcap31	Luminal 2	1.45956	0.139169	5.07756e+07	0.577093	5.18217e-69	8.60103e-68	96.3849	94.2275	others
Atp6v0e2	Luminal 2	0.195004	0.119761	5.07693e+07	0.57702	1.3885e-182	7.75038e-181	25.0509	9.62298	others
Noct	Luminal 2	0.346951	0.139876	5.07684e+07	0.57701	4.5161e-106	1.19801e-104	39.2906	24.3956	others
Lamp1	Luminal 2	1.37795	0.140016	5.07621e+07	0.576939	5.29697e-69	8.78379e-68	95.4345	92.8012	others
Mafk	Luminal 2	0.243155	0.125607	5.07583e+07	0.576896	6.8691e-140	2.6185e-138	30.2953	15.1142	others
Sh3yl1	Luminal 2	0.388724	0.132537	50733627	0.576615	2.18747e-94	5.07748e-93	44.9593	29.7194	others
Entpd8	Luminal 2	0.168831	0.138535	5.07305e+07	0.57658	6.60289e-301	7.7885e-299	18.7712	3.48222	others
Ebp	Luminal 2	0.638354	0.149743	5.07285e+07	0.576556	3.46507e-75	6.27291e-74	65.0373	51.9788	others
Gm14137	Luminal 2	0.167175	0.127316	5.07192e+07	0.576452	2.48568e-250	2.23057e-248	20.4175	5.25681	others
Ccser1	Luminal 2	0.990843	0.234003	50719159	0.576451	1.47974e-71	2.54378e-70	67.3795	56.3115	others
Bst2	Luminal 2	0.391179	0.14354	50718812	0.576447	3.94657e-97	9.41704e-96	42.685	27.8779	others
Depp1	Luminal 2	0.396499	0.223445	50709459	0.576341	5.30167e-146	2.13834e-144	28.5981	13.6811	others
Bcl2l15	Luminal 2	0.247085	0.187666	50708751	0.576332	6.62958e-238	5.40599e-236	20.8588	5.79924	others
H3f3b	Luminal 2	3.38443	0.12659	50708031	0.576324	3.12879e-66	4.98983e-65	100	100	others
Spink5	Luminal 2	0.605062	0.339171	5.0706e+07	0.576302	2.45651e-131	8.74228e-130	30.7705	16.3798	others
Tprn	Luminal 2	0.188261	0.120898	50704428	0.576283	2.03925e-187	1.1732e-185	24.1005	8.98681	others
Tbrg1	Luminal 2	0.875278	0.154181	5.06949e+07	0.576175	5.81329e-70	9.76956e-69	79.3449	69.4569	others
Retreg1	Luminal 2	0.319786	0.130244	50691573	0.576137	1.25367e-107	3.39288e-106	37.797	22.8889	others
Nabp1	Luminal 2	0.365616	0.142709	5.0691e+07	0.576131	2.05202e-100	5.10418e-99	40.5126	25.9225	others
Hk2	Luminal 2	1.39559	0.168906	5.06874e+07	0.57609	5.02863e-67	8.1024e-66	92.4644	88.6158	others
B3gnt3	Luminal 2	0.298518	0.128563	5.06825e+07	0.576034	9.61212e-113	2.78633e-111	35.9131	21.054	others
Enc1	Luminal 2	0.252091	0.138311	5.06797e+07	0.576003	4.2002e-144	1.65493e-142	28.7169	13.9021	others
Gm20219	Luminal 2	0.190303	0.120289	50664154	0.575826	8.94375e-185	5.08303e-183	24.1174	9.02029	others
Notch2	Luminal 2	0.608202	0.154728	5.06637e+07	0.57582	1.26186e-75	2.29769e-74	60.8622	47.0502	others
Arpc3	Luminal 2	1.48575	0.145079	5.06568e+07	0.575742	1.68702e-66	2.70659e-65	96.368	93.9999	others
Cyb5a	Luminal 2	1.27488	0.161175	5.06568e+07	0.575742	7.25059e-67	1.16525e-65	91.8703	86.2251	others
Rlim	Luminal 2	0.785021	0.172529	5.06556e+07	0.575729	1.13464e-70	1.9328e-69	69.7726	59.4723	others
Trib1	Luminal 2	0.540615	0.164369	5.06546e+07	0.575717	3.28115e-83	6.59572e-82	50.6619	36.0611	others
Pim3	Luminal 2	0.425527	0.142933	50653078	0.5757	8.85394e-89	1.93764e-87	46.5037	32.1971	others
Btc	Luminal 2	0.178903	0.120804	50645300	0.575611	6.43801e-205	4.22185e-203	22.5051	7.4332	others
Cyb5r3	Luminal 2	0.869079	0.157273	5.06392e+07	0.575542	7.97068e-69	1.31709e-67	77.6307	67.8363	others
Zfp467	Luminal 2	0.27024	0.123393	5.06362e+07	0.575508	1.38947e-120	4.37241e-119	33.3333	18.2884	others
Ermp1	Luminal 2	0.323623	0.13023	50616377	0.575283	7.47734e-103	1.91581e-101	38.4759	24.0608	others
Shb	Luminal 2	0.637754	0.155625	5.06162e+07	0.575281	1.26975e-73	2.25514e-72	62.0842	48.8649	others
Vsig10	Luminal 2	0.348052	0.129877	50605178	0.575155	9.24128e-98	2.21637e-96	40.869	26.0296	others
Rras	Luminal 2	0.622016	0.158496	5.06024e+07	0.575124	8.27838e-74	1.47446e-72	61.2186	48.0546	others
Tmem205	Luminal 2	0.657123	0.14737	5.06012e+07	0.575111	8.32394e-72	1.44018e-70	65.6144	53.7735	others
Sigirr	Luminal 2	0.218034	0.118219	5.06005e+07	0.575102	6.67889e-148	2.76518e-146	27.7665	12.7972	others
Traf4	Luminal 2	0.588879	0.144219	5.05982e+07	0.575076	3.85631e-74	6.90125e-73	61.5241	47.9006	others
Glmp	Luminal 2	0.651486	0.146589	5.05955e+07	0.575046	9.27539e-72	1.60332e-70	66.2763	54.2691	others
Fuca1	Luminal 2	0.640448	0.146517	5.05949e+07	0.575038	4.17258e-72	7.25944e-71	65.4277	52.7556	others
Pdlim1	Luminal 2	1.11195	0.177243	5.05788e+07	0.574855	8.03668e-66	1.27627e-64	82.5696	77.8477	others
Tmem123	Luminal 2	0.622519	0.150111	5.05723e+07	0.574782	1.36972e-72	2.40084e-71	62.7122	49.8359	others
P4hb	Luminal 2	1.61157	0.141886	5.05701e+07	0.574757	1.65217e-64	2.56299e-63	96.962	95.9218	others
Fbp2	Luminal 2	0.194852	0.119695	5.05681e+07	0.574734	1.85568e-175	9.94378e-174	24.3551	9.43548	others
Rab3d	Luminal 2	0.291167	0.120941	50565487	0.574704	4.6169e-108	1.25675e-106	36.1847	21.4224	others
Ube2h	Luminal 2	1.13832	0.183185	5.05533e+07	0.574566	3.60296e-65	5.65943e-64	84.3686	75.9526	others
Sipa1l1	Luminal 2	1.58055	0.197489	5.05481e+07	0.574507	7.09266e-64	1.08501e-62	93.1093	88.7096	others
Cmbl	Luminal 2	0.336854	0.1304	50531882	0.574322	6.90642e-100	1.69987e-98	38.7475	24.0072	others
Trim27	Luminal 2	0.503987	0.139535	5.05196e+07	0.574182	1.07764e-76	1.99314e-75	54.6843	41.3982	others
Cib1	Luminal 2	0.969464	0.159078	5.05183e+07	0.574168	1.49747e-65	2.36208e-64	82.2811	73.3342	others
Adam10	Luminal 2	1.19122	0.175921	5.05125e+07	0.574102	3.00618e-64	4.64423e-63	87.1521	80.1313	others
Mpst	Luminal 2	0.43099	0.132451	5.05113e+07	0.574088	7.75423e-82	1.5357e-80	49.1344	35.6057	others
Grina	Luminal 2	0.41774	0.128474	5.05072e+07	0.574042	2.97034e-83	5.99019e-82	48.3537	33.8177	others
Mgat3	Luminal 2	0.47642	0.158296	50498246	0.57394	6.21207e-85	1.28312e-83	45.8588	31.5476	others
Selenbp1	Luminal 2	0.786545	0.195537	50477971	0.57371	1.11473e-69	1.86501e-68	62.0672	48.9185	others
Ptk2b	Luminal 2	0.282816	0.127045	50475376	0.57368	1.95851e-116	5.89596e-115	32.6544	17.8866	others
Met	Luminal 2	0.71203	0.158482	5.04738e+07	0.573662	9.66533e-69	1.59291e-67	65.4447	52.0056	others
Mapk13	Luminal 2	0.785571	0.14773	5.04696e+07	0.573615	1.93733e-66	3.10287e-65	74.9151	63.9322	others
Camk2d	Luminal 2	0.914089	0.179214	5.04675e+07	0.573591	2.35651e-65	3.71398e-64	73.3707	62.7804	others
Anxa5	Luminal 2	1.05784	0.170451	5.0467e+07	0.573585	5.09533e-64	7.8202e-63	82.8581	76.9504	others
Pbxip1	Luminal 2	0.241309	0.127647	50465702	0.57357	1.13202e-135	4.17934e-134	28.3605	13.9155	others
Gnb2	Luminal 2	1.78716	0.131126	5.04554e+07	0.573453	3.72878e-62	5.5635e-61	98.778	98.1919	others
Epg5	Luminal 2	0.37701	0.14008	5.04438e+07	0.573321	1.51148e-91	3.4154e-90	41.0387	26.9002	others
Serinc2	Luminal 2	0.788333	0.153267	5.04397e+07	0.573274	7.79571e-66	1.23906e-64	73.4725	62.4121	others
Lgals3bp	Luminal 2	0.238342	0.124922	5.0428e+07	0.573142	5.14543e-134	1.87021e-132	28.4114	13.9356	others
Med28	Luminal 2	0.856439	0.14809	5.04273e+07	0.573133	1.07075e-64	1.66655e-63	77.7665	67.4948	others
Dock11	Luminal 2	0.7233	0.187375	50423994	0.573096	5.25503e-70	8.83928e-69	58.9952	46.4676	others
Dnajc10	Luminal 2	0.828644	0.164164	5.04196e+07	0.573047	4.49515e-65	7.04903e-64	72.4202	62.5795	others
Ifngr1	Luminal 2	0.467479	0.141704	5.04066e+07	0.572898	9.69702e-78	1.81324e-76	50.3904	36.6906	others
Tmem9b	Luminal 2	0.433873	0.125837	5.03876e+07	0.572682	3.88312e-78	7.3047e-77	50.4413	36.0142	others
Arhgef16	Luminal 2	0.248188	0.112279	5.03823e+07	0.572622	1.21258e-117	3.70993e-116	31.5682	16.862	others
Slc5a8	Luminal 2	0.16205	0.145807	50375703	0.572547	0	0	16.3612	1.90183	others
Atp6ap2	Luminal 2	0.610861	0.147381	5.03506e+07	0.572262	1.79591e-68	2.94942e-67	61.3714	48.2957	others
Rasa2	Luminal 2	0.833145	0.171402	5.03388e+07	0.572128	1.18884e-63	1.80686e-62	70.5533	60.6844	others
Tmem40	Luminal 2	0.269426	0.12168	5.03372e+07	0.572109	2.13165e-112	6.11301e-111	32.1792	17.8263	others
Arf1	Luminal 2	1.71138	0.127459	5.03248e+07	0.571968	6.68346e-60	9.61259e-59	98.9986	97.8303	others
Sec14l1	Luminal 2	0.722473	0.149225	5.03244e+07	0.571964	7.70411e-65	1.20109e-63	68.4657	56.0504	others
Selenos	Luminal 2	0.799279	0.153454	5.03107e+07	0.571809	3.842e-63	5.797e-62	73.0312	63.1822	others
Vcl	Luminal 2	1.80552	0.238643	50307139	0.571768	3.48314e-59	4.97534e-58	93.89	91.636	others
Mlph	Luminal 2	0.310763	0.143441	5.03061e+07	0.571756	2.03134e-110	5.64412e-109	32.1283	18.0406	others
Manf	Luminal 2	1.26606	0.156234	5.03051e+07	0.571744	4.09562e-60	5.91326e-59	89.7149	85.6358	others
Cttn	Luminal 2	0.972696	0.142967	5.03042e+07	0.571735	1.47312e-61	2.17718e-60	84.2838	76.0932	others
Sh3bp4	Luminal 2	0.31317	0.118335	5.03037e+07	0.571729	2.47009e-94	5.72639e-93	37.9837	23.7193	others
Ctnna1	Luminal 2	1.60686	0.148571	5.02967e+07	0.57165	2.15707e-59	3.08823e-58	96.7753	94.9709	others
Mcc	Luminal 2	1.03629	0.193627	50290369	0.571577	3.26081e-61	4.77785e-60	74.1174	64.2671	others
Cxcl1	Luminal 2	0.38268	0.191719	5.02896e+07	0.571569	1.69181e-120	5.28832e-119	29.5825	15.449	others
Myo6	Luminal 2	0.986495	0.190006	5.02892e+07	0.571564	3.21588e-61	4.7194e-60	75.3055	68.0372	others
Itga2	Luminal 2	0.30606	0.152873	50288418	0.571555	1.54168e-122	4.96808e-121	29.2261	15.0338	others
Mtus1	Luminal 2	0.883195	0.16539	5.02819e+07	0.571481	7.19841e-62	1.06893e-60	74.1174	63.651	others
Acsm3	Luminal 2	0.434938	0.167374	5.02721e+07	0.57137	6.33409e-89	1.39105e-87	39.053	25.668	others
Syne4	Luminal 2	0.194078	0.109797	5.02697e+07	0.571343	5.98867e-148	2.4849e-146	25.2546	10.9958	others
Wwtr1	Luminal 2	0.878422	0.19166	5.02608e+07	0.571241	5.39235e-62	8.02647e-61	70.5363	61.2335	others
Vill	Luminal 2	0.189238	0.110988	5.02508e+07	0.571127	4.18258e-155	1.83281e-153	24.2702	10.0717	others
Cers3	Luminal 2	0.206055	0.124339	5.0249e+07	0.571107	1.91208e-152	8.20621e-151	24.389	10.4065	others
Fam13a	Luminal 2	0.275375	0.150125	50248138	0.571097	6.176e-132	2.21474e-130	27.1385	13.1253	others
Cept1	Luminal 2	0.672938	0.142323	5.02454e+07	0.571066	4.21898e-64	6.48186e-63	66.8024	54.182	others
Car5b	Luminal 2	0.174711	0.122563	5.02332e+07	0.570928	9.34135e-200	5.8399e-198	20.5193	6.42202	others
Gstm2	Luminal 2	0.386346	0.121549	50231443	0.570908	2.59806e-80	5.04417e-79	44.8914	30.5431	others
Oxct1	Luminal 2	1.56006	0.143468	5.02312e+07	0.570905	3.11632e-58	4.37803e-57	95.8588	94.5423	others
Crip2	Luminal 2	1.14519	0.163603	5.02298e+07	0.570889	5.31405e-59	7.57333e-58	85.1663	78.9861	others
Slc25a30	Luminal 2	0.395838	0.132347	5.02245e+07	0.570829	3.4404e-80	6.67267e-79	44.0937	30.7976	others
Wdfy1	Luminal 2	0.56536	0.13832	5.0222e+07	0.5708	2.7667e-67	4.47324e-66	58.7746	45.4564	others
Ccn1	Luminal 2	0.783177	0.247045	50221116	0.57079	3.89593e-72	6.78441e-71	49.406	37.0723	others
Capza2	Luminal 2	1.11367	0.135306	5.02153e+07	0.570724	2.70695e-59	3.86958e-58	89.1378	83.8947	others
Sgpp1	Luminal 2	0.328066	0.120921	5.01961e+07	0.570506	3.92817e-88	8.51709e-87	39.0699	25.447	others
Atp6v1d	Luminal 2	0.771401	0.142726	5.01804e+07	0.570328	6.13245e-61	8.9366e-60	73.4895	62.2179	others
Rasd1	Luminal 2	0.154268	0.13293	5.01777e+07	0.570297	9.69729e-298	1.10898e-295	16.5988	2.60497	others
Tmc4	Luminal 2	0.744973	0.141577	5.01766e+07	0.570285	2.98438e-61	4.38653e-60	71.945	60.9991	others
Grpel2	Luminal 2	0.339137	0.126	5.01683e+07	0.57019	3.99345e-86	8.40596e-85	39.4942	26.1635	others
Klf7	Luminal 2	0.675311	0.17248	50166415	0.570169	7.17236e-65	1.12098e-63	58.6049	46.7019	others
Pea15a	Luminal 2	0.293041	0.118433	50164220	0.570144	1.30322e-94	3.03248e-93	35.7434	22.0853	others
Pik3c2a	Luminal 2	0.965781	0.205748	5.01571e+07	0.570063	5.00006e-59	7.13127e-58	73.2349	67.1734	others
Tmed2	Luminal 2	1.36215	0.139003	5.01502e+07	0.569984	3.01471e-57	4.15436e-56	93.9579	90.819	others
Ankrd37	Luminal 2	0.99824	0.17196	5.0145e+07	0.569926	2.89496e-58	4.07313e-57	78.0889	68.9614	others
Cxadr	Luminal 2	1.1854	0.185947	5.01264e+07	0.569714	3.78233e-57	5.20835e-56	82.6714	77.2316	others
Gm10260	Luminal 2	1.42972	0.134907	5.01238e+07	0.569685	1.29949e-56	1.77508e-55	94.5519	92.828	others
Gstt3	Luminal 2	0.456275	0.138366	5.01154e+07	0.569589	1.89646e-72	3.31175e-71	48.0312	35.1771	others
Nbeal2	Luminal 2	0.149851	0.106485	5.01111e+07	0.56954	1.00996e-205	6.66963e-204	19.6029	5.71218	others
Tmem141	Luminal 2	0.27907	0.114053	5.01079e+07	0.569504	3.98468e-96	9.40035e-95	34.5044	20.8331	others
Gpx4	Luminal 2	1.82045	0.118127	5.00991e+07	0.569404	1.0192e-55	1.36829e-54	99.2872	98.654	others
Clta	Luminal 2	2.10127	0.109659	5.00962e+07	0.56937	1.80037e-55	2.40842e-54	99.8642	99.7054	others
Plp2	Luminal 2	1.01607	0.151695	5.00756e+07	0.569136	7.59996e-57	1.0427e-55	81.8058	75.9794	others
Calm3	Luminal 2	0.970319	0.151798	5.00738e+07	0.569116	4.75439e-57	6.5325e-56	81.721	72.303	others
Trak1	Luminal 2	0.571672	0.134755	5.00663e+07	0.569031	9.57311e-64	1.4597e-62	58.8425	46.0725	others
Psmd8	Luminal 2	1.40241	0.135273	5.00476e+07	0.568818	2.31768e-55	3.09602e-54	94.8065	92.453	others
Gab2	Luminal 2	0.213316	0.126239	50043621	0.568773	2.96266e-152	1.2686e-150	23.15	9.37521	others
Llgl2	Luminal 2	0.218485	0.109172	5.00371e+07	0.568699	1.37846e-118	4.23819e-117	27.8344	14.19	others
Plxnb2	Luminal 2	0.769911	0.142969	5.00359e+07	0.568686	3.43074e-58	4.80893e-57	72.4202	62.2581	others
Lasp1	Luminal 2	0.658694	0.13526	5.00302e+07	0.56862	5.83035e-60	8.39848e-59	66.4121	55.1128	others
Srsf5	Luminal 2	1.60107	0.128224	5.00269e+07	0.568583	1.31611e-54	1.72733e-53	97.1996	95.9754	others
mt-Atp8	Luminal 2	1.50023	0.137725	5.00165e+07	0.568464	1.50778e-54	1.97751e-53	95.9946	93.3972	others
M6pr	Luminal 2	0.656702	0.131412	5.00161e+07	0.56846	1.31808e-59	1.88996e-58	67.3116	56.0972	others
Tecr	Luminal 2	1.32764	0.133151	5.00149e+07	0.568446	6.03605e-55	7.99478e-54	93.9579	90.598	others
Epha4	Luminal 2	0.423241	0.124881	50007222	0.568359	7.23582e-77	1.34764e-75	42.9566	28.4471	others
Lzts2	Luminal 2	0.403899	0.118347	5.00071e+07	0.568357	5.54196e-72	9.62402e-71	46.945	33.2887	others
Six1	Luminal 2	0.583141	0.135441	5.00031e+07	0.568312	3.21564e-62	4.80552e-61	59.2668	46.1126	others
Ndfip2	Luminal 2	0.879449	0.155038	5.00003e+07	0.568281	1.84809e-56	2.51713e-55	76.0523	67.3743	others
Tmem134	Luminal 2	0.884528	0.136653	4.9997e+07	0.568243	2.20312e-56	2.99417e-55	79.8031	71.5931	others
Cpeb4	Luminal 2	0.57964	0.141312	4.99893e+07	0.568156	1.32853e-62	1.99653e-61	57.4678	44.6662	others
Fxyd4	Luminal 2	0.552652	0.239355	4.99881e+07	0.568141	1.89468e-88	4.13675e-87	35.0305	22.2728	others
Pyroxd1	Luminal 2	0.456008	0.130092	4.99843e+07	0.568099	1.93041e-68	3.16199e-67	49.2193	36.4629	others
Atp6v0c	Luminal 2	1.75171	0.139721	4.99758e+07	0.568003	1.60481e-53	2.05308e-52	98.6762	97.2075	others
mt-Nd4l	Luminal 2	1.72054	0.135302	4.99707e+07	0.567944	2.19813e-53	2.80067e-52	97.4711	96.2834	others
Ddx3y	Luminal 2	0.395075	0.148535	49969551	0.567931	2.08724e-86	4.41831e-85	36.2525	22.7885	others
Pdlim5	Luminal 2	1.94971	0.236841	49967178	0.567904	4.65749e-53	5.89017e-52	94.535	92.9351	others
Grhl1	Luminal 2	0.190829	0.107709	4.99605e+07	0.567828	2.80254e-138	1.05971e-136	24.1514	10.6208	others
Spag9	Luminal 2	1.26296	0.185684	4.99592e+07	0.567814	7.75725e-54	9.9854e-53	85.7264	81.6782	others
Tst	Luminal 2	0.352006	0.125497	49953264	0.567746	1.07971e-79	2.08119e-78	39.4773	26.5318	others
Pcdh1	Luminal 2	0.229269	0.11004	49944291	0.567644	4.94727e-111	1.3828e-109	28.4963	15.074	others
Gapdh	Luminal 2	3.87759	0.12345	49931893	0.567503	3.50203e-52	4.35547e-51	100	100	others
Magt1	Luminal 2	0.562202	0.132976	4.99303e+07	0.567485	3.71572e-61	5.4359e-60	58.1127	46.0323	others
Dnajb9	Luminal 2	0.320179	0.116932	4.99281e+07	0.567461	3.2586e-83	6.55742e-82	37.4576	24.168	others
Acsl5	Luminal 2	0.706976	0.143268	4.99232e+07	0.567405	1.73137e-57	2.39468e-56	66.0726	54.1485	others
Smdt1	Luminal 2	1.34606	0.137101	4.99192e+07	0.567359	3.8299e-53	4.85009e-52	93.9579	90.069	others
Rdh10	Luminal 2	0.454448	0.154861	4.99169e+07	0.567332	1.20786e-71	2.08212e-70	43.6185	31.5878	others
Calr	Luminal 2	1.96204	0.151803	4.9916e+07	0.567322	3.22611e-52	4.01765e-51	98.9308	98.0111	others
Eif3c	Luminal 2	1.66199	0.126799	4.99157e+07	0.567318	1.31295e-52	1.64932e-51	97.7088	96.933	others
Dnajc17	Luminal 2	0.292031	0.112434	4.99132e+07	0.56729	1.01316e-86	2.15686e-85	35.6076	22.4201	others
Rarb	Luminal 2	0.306149	0.121392	49910653	0.567262	3.75101e-93	8.55843e-92	33.1806	19.5138	others
Parm1	Luminal 2	0.589832	0.143957	49905967	0.567208	6.45672e-65	1.01082e-63	51.4426	37.1057	others
Lipe	Luminal 2	0.221172	0.122471	49893336	0.567065	1.5825e-122	5.09088e-121	25.6449	12.603	others
Atl2	Luminal 2	0.488209	0.132528	4.98881e+07	0.567006	3.24604e-64	5.01066e-63	51.6293	39.2687	others
Dlg3	Luminal 2	0.328721	0.118798	49868202	0.566779	3.65654e-79	6.99066e-78	38.391	25.7283	others
Kcnk5	Luminal 2	0.150357	0.109433	49861783	0.566706	1.07453e-198	6.65107e-197	18.6524	5.38405	others
R3hdm4	Luminal 2	0.725557	0.130183	4.98613e+07	0.566701	1.58918e-55	2.12741e-54	71.6395	61.0527	others
Lmo4	Luminal 2	1.1237	0.158036	4.9833e+07	0.566379	4.94546e-52	6.13034e-51	83.8255	77.62	others
Gabarapl2	Luminal 2	1.16517	0.134011	4.98259e+07	0.566299	4.17755e-52	5.18874e-51	90.869	85.2474	others
Dusp8	Luminal 2	0.167272	0.113934	49823928	0.566276	1.79383e-176	9.66759e-175	19.7556	6.55595	others
Tpm1	Luminal 2	1.63366	0.1686	4.98225e+07	0.56626	6.53584e-51	7.91347e-50	94.1616	92.1449	others
Osbpl3	Luminal 2	0.885128	0.171077	4.98182e+07	0.566211	1.86057e-53	2.37705e-52	72.1147	62.6465	others
Abcd3	Luminal 2	0.72818	0.14641	4.98149e+07	0.566173	6.66003e-55	8.7964e-54	67.4813	58.4745	others
Arfgap3	Luminal 2	0.318473	0.111661	49810845	0.566127	5.87264e-79	1.11819e-77	37.9328	24.8376	others
Prr13	Luminal 2	0.768408	0.140065	4.98078e+07	0.566093	3.84762e-54	4.99737e-53	72.4881	61.4612	others
Pik3r1	Luminal 2	0.974972	0.158402	4.9806e+07	0.566072	5.14428e-53	6.50142e-52	73.0652	60.4299	others
Osbpl2	Luminal 2	0.373767	0.116421	4.98034e+07	0.566043	1.09044e-70	1.8592e-69	43.1942	30.4025	others
Ppp1r13b	Luminal 2	0.31959	0.112971	49796923	0.565969	1.21514e-79	2.33744e-78	37.3048	24.1813	others
BC016579	Luminal 2	0.206827	0.114321	49789365	0.565883	4.3711e-129	1.51815e-127	24.0326	10.9154	others
Kif5b	Luminal 2	1.67144	0.13218	4.97884e+07	0.565873	2.28341e-50	2.72079e-49	96.9111	96.3571	others
Atp6v0b	Luminal 2	1.2113	0.134267	4.97873e+07	0.565859	2.65572e-51	3.23219e-50	91.9382	86.935	others
Nagk	Luminal 2	0.383128	0.112961	4.97802e+07	0.565778	1.89333e-68	3.10397e-67	44.8574	31.9226	others
Hsd17b11	Luminal 2	0.388442	0.117109	4.97774e+07	0.565747	2.74521e-70	4.65098e-69	43.2621	29.7596	others
Sorbs2os	Luminal 2	0.236794	0.120998	49769702	0.56566	3.51909e-124	1.15184e-122	24.7624	11.3976	others
Gpcpd1	Luminal 2	0.559078	0.145234	49768981	0.565652	1.3018e-60	1.8912e-59	52.3931	40.1125	others
Ldlrad4	Luminal 2	0.447661	0.127788	4.97658e+07	0.565616	1.58889e-68	2.614e-67	44.3313	30.6368	others
Rbpms	Luminal 2	0.369817	0.1153	49764764	0.565604	1.31781e-75	2.39724e-74	39.5112	25.4805	others
Mindy3	Luminal 2	0.815968	0.184738	4.97647e+07	0.565603	1.14744e-53	1.47399e-52	65.8859	57.7714	others
Spns3	Luminal 2	0.23128	0.132344	4.9758e+07	0.565527	7.73939e-126	2.58278e-124	24.0665	11.2503	others
Tsc22d2	Luminal 2	0.791147	0.189445	4.97563e+07	0.565508	3.0653e-54	3.98957e-53	63.408	54.4298	others
Usp43	Luminal 2	0.193979	0.104644	49741928	0.565344	1.88816e-124	6.20184e-123	24.372	11.3239	others
Mpzl2	Luminal 2	0.507516	0.138511	4.97407e+07	0.56533	8.22913e-61	1.19734e-59	51.0014	39.8245	others
Eif2ak3	Luminal 2	0.310895	0.123688	4.97348e+07	0.565263	7.68249e-83	1.53445e-81	34.5893	21.8844	others
Lama5	Luminal 2	0.636334	0.136733	4.9727e+07	0.565174	5.24279e-55	6.96378e-54	62.4236	52.1329	others
Pfdn1	Luminal 2	1.20317	0.129247	4.97158e+07	0.565047	4.29453e-50	5.10095e-49	91.5479	86.6604	others
Gchfr	Luminal 2	0.295136	0.114449	4.97146e+07	0.565033	1.95611e-82	3.89045e-81	34.5384	21.8777	others
Mvp	Luminal 2	0.338624	0.110686	49707482	0.564953	1.22842e-72	2.1552e-71	39.9695	27.2015	others
Prdx3	Luminal 2	0.426163	0.112008	4.96972e+07	0.564836	2.14564e-62	3.21161e-61	49.5248	36.6169	others
Idh1	Luminal 2	0.805484	0.143739	4.96937e+07	0.564795	9.12397e-52	1.12579e-50	71.2831	60.6241	others
Nfkbia	Luminal 2	1.08769	0.177716	4.96883e+07	0.564734	7.19392e-50	8.5178e-49	78.5811	71.6668	others
Pold4	Luminal 2	0.542329	0.12527	4.96782e+07	0.564619	1.3611e-56	1.8579e-55	57.4678	45.6171	others
E330009J07Rik	Luminal 2	0.233713	0.100779	49677331	0.56461	4.35731e-95	1.02024e-93	29.854	16.9156	others
Chp1	Luminal 2	0.510176	0.123112	4.96677e+07	0.564501	7.23124e-58	1.00684e-56	54.4637	42.4496	others
Ndufc2	Luminal 2	1.62993	0.115017	4.96594e+07	0.564406	2.17235e-48	2.52275e-47	97.9464	96.9999	others
Lap3	Luminal 2	0.44889	0.120839	4.96589e+07	0.5644	5.50944e-61	8.03496e-60	49.3381	37.3468	others
Cers2	Luminal 2	0.522836	0.11527	4.96508e+07	0.564308	3.10468e-56	4.21029e-55	58.0109	45.7711	others
Pard6b	Luminal 2	0.165969	0.103406	4.96489e+07	0.564287	1.21739e-147	5.00706e-146	20.9606	8.18322	others
Golgb1	Luminal 2	1.14313	0.144148	4.96465e+07	0.56426	8.85492e-49	1.03152e-47	85.7773	79.2339	others
Fdps	Luminal 2	1.65251	0.189215	4.96424e+07	0.564212	9.14065e-48	1.05045e-46	90.7502	87.5042	others
Pdha1	Luminal 2	0.774486	0.126819	4.96356e+07	0.564135	8.22352e-51	9.90572e-50	74.2532	64.7626	others
Hexa	Luminal 2	0.462621	0.118632	4.96219e+07	0.56398	5.47474e-59	7.79641e-58	51.1371	39.3491	others
Tmed10	Luminal 2	1.43589	0.120264	4.96196e+07	0.563953	4.95493e-48	5.71523e-47	95.7909	93.6449	others
Atg101	Luminal 2	0.50713	0.117962	4.96195e+07	0.563953	2.17726e-56	2.96116e-55	55.6857	44.2443	others
Atp6v1e1	Luminal 2	1.06163	0.131317	4.96194e+07	0.563951	6.94482e-49	8.11527e-48	87.2878	80.4795	others
Ralgapa2	Luminal 2	1.18169	0.173224	4.96163e+07	0.563916	3.45365e-48	3.99834e-47	82.0265	75.6312	others
Pof1b	Luminal 2	0.901793	0.157469	4.96145e+07	0.563896	7.69947e-50	9.11064e-49	71.945	61.4746	others
Gm30624	Luminal 2	0.182741	0.122524	49609846	0.563843	1.41409e-161	6.58096e-160	19.535	6.87069	others
Ppp1r2	Luminal 2	0.930196	0.13996	4.95903e+07	0.56362	7.30643e-49	8.53251e-48	78.7339	69.7315	others
Ptgs2	Luminal 2	0.308325	0.153493	4.95864e+07	0.563576	3.86746e-106	1.0274e-104	26.0523	13.4467	others
Dusp10	Luminal 2	0.248415	0.125207	4.95833e+07	0.563541	1.89448e-104	4.94172e-103	26.3238	13.8485	others
Arpc2	Luminal 2	1.99672	0.107861	4.95813e+07	0.563518	8.43559e-47	9.41723e-46	99.6096	99.4576	others
Psenen	Luminal 2	0.982786	0.128291	4.95796e+07	0.563499	1.62133e-48	1.88518e-47	84.742	77.0977	others
Grn	Luminal 2	0.63051	0.125474	4.95788e+07	0.56349	4.28217e-52	5.31517e-51	64.002	53.144	others
Ppargc1a	Luminal 2	0.368562	0.140265	4.95726e+07	0.563419	3.86795e-79	7.38731e-78	33.9613	21.3487	others
Dhrs7	Luminal 2	0.425379	0.111775	49565428	0.563338	7.63485e-60	1.09558e-58	48.6931	36.4964	others
Sprr1a	Luminal 2	0.309104	0.214837	49564466	0.563327	2.17465e-148	9.08364e-147	20.1629	7.80821	others
Exoc6	Luminal 2	0.287183	0.103558	49557977	0.563253	1.01727e-80	1.98739e-79	33.5879	20.4915	others
Pitpna	Luminal 2	1.32462	0.121938	4.95554e+07	0.563224	3.5513e-47	4.01232e-46	93.8391	91.0802	others
Polr2f	Luminal 2	1.14557	0.130318	4.95552e+07	0.563222	1.88793e-47	2.14595e-46	88.5777	83.6804	others
Zfp750	Luminal 2	0.152343	0.0994124	49552662	0.563193	4.83636e-164	2.31984e-162	19.1446	6.4622	others
Egr1	Luminal 2	1.10163	0.184517	4.95495e+07	0.563157	2.27833e-48	2.64419e-47	71.5037	60.7982	others
Hilpda	Luminal 2	0.769592	0.216081	4.95457e+07	0.563113	2.2052e-53	2.80777e-52	54.6334	45.7644	others
Irf1	Luminal 2	0.363365	0.121634	49545119	0.563107	6.90339e-68	1.12292e-66	39.8506	27.831	others
Zfp503	Luminal 2	0.433096	0.118462	49536908	0.563014	6.18792e-60	8.90671e-59	47.3863	35.2776	others
Rassf6	Luminal 2	0.229865	0.104499	4.95355e+07	0.562998	6.33619e-97	1.50424e-95	27.7665	15.2012	others
Pfkfb2	Luminal 2	0.302753	0.104416	4.95321e+07	0.562959	2.51958e-73	4.4496e-72	36.6259	24.0742	others
Arhgap26	Luminal 2	0.400891	0.112429	49531351	0.562951	7.79004e-70	1.30682e-68	39.2396	25.3666	others
Synj2	Luminal 2	0.362244	0.10635	49529505	0.56293	3.33313e-65	5.23996e-64	42.2946	29.6257	others
Rapgef2	Luminal 2	0.982634	0.203233	4.95292e+07	0.562927	5.18434e-48	5.97617e-47	71.7753	65.9881	others
Cryl1	Luminal 2	0.272313	0.105773	49522706	0.562852	4.85761e-81	9.52975e-80	32.6544	20.2103	others
Ssr2	Luminal 2	1.29674	0.124798	4.95219e+07	0.562843	1.1917e-46	1.32329e-45	93.4318	89.7408	others
Kif13b	Luminal 2	0.40851	0.121088	4.95179e+07	0.562798	1.51156e-62	2.26795e-61	43.8391	31.8154	others
Chmp6	Luminal 2	0.387109	0.108663	4.95135e+07	0.562748	2.78001e-61	4.09255e-60	45.706	33.5766	others
1700017B05Rik	Luminal 2	0.212436	0.0985783	4.95066e+07	0.56267	4.36787e-98	1.05025e-96	27.2064	14.7459	others
Pak4	Luminal 2	0.31821	0.103366	4.95028e+07	0.562626	7.68823e-69	1.27266e-67	38.9511	26.6055	others
Casz1	Luminal 2	0.557862	0.124236	49499544	0.562589	8.81451e-54	1.13386e-52	55.2783	43.1461	others
Bcl9l	Luminal 2	0.57219	0.122358	4.94975e+07	0.562566	2.17281e-52	2.72036e-51	58.7576	46.943	others
B2m	Luminal 2	1.26857	0.141909	4.94902e+07	0.562483	4.09885e-46	4.51138e-45	89.9695	87.31	others
Ifi211	Luminal 2	0.167854	0.102979	49487598	0.562453	1.7657e-144	7.0012e-143	20.2817	7.77473	others
Selenop	Luminal 2	0.260269	0.117113	4.9487e+07	0.562446	1.2272e-92	2.78309e-91	28.2926	15.8843	others
Cfap20	Luminal 2	0.815068	0.125592	4.9474e+07	0.562299	1.04925e-47	1.20359e-46	76.3069	67.602	others
Tent5b	Luminal 2	0.148791	0.103182	49471957	0.562276	7.82961e-167	3.85418e-165	18.3978	6.05371	others
Cap1	Luminal 2	0.927009	0.125787	4.94711e+07	0.562266	5.77196e-47	6.47834e-46	82.2132	74.399	others
Tnnt2	Luminal 2	0.185359	0.112945	49468505	0.562236	1.44883e-131	5.17578e-130	21.3001	9.05377	others
Tsta3	Luminal 2	0.527331	0.111489	4.94587e+07	0.562124	2.57013e-52	3.2111e-51	58.4521	46.6484	others
Gabarap	Luminal 2	1.74564	0.122889	4.94556e+07	0.562089	6.7855e-45	7.28044e-44	98.3876	97.3013	others
Frk	Luminal 2	0.751307	0.149933	4.94525e+07	0.562055	7.4943e-49	8.74646e-48	64.7488	53.9811	others
Stxbp6	Luminal 2	0.676939	0.136186	49445325	0.561973	2.17461e-50	2.59281e-49	60.336	48.1551	others
Tram1	Luminal 2	0.755298	0.123671	4.94447e+07	0.561965	1.03606e-47	1.18919e-46	72.539	63.2626	others
Aph1a	Luminal 2	0.606963	0.116449	4.94441e+07	0.561959	6.49595e-50	7.69624e-49	64.7658	53.3784	others
Gm38409	Luminal 2	0.140576	0.107434	4.94412e+07	0.561927	4.50978e-212	3.14427e-210	16.1236	3.7099	others
Nsdhl	Luminal 2	0.427094	0.120222	4.94324e+07	0.561826	9.39422e-59	1.32973e-57	45.6042	34.1057	others
Rnf19b	Luminal 2	0.305412	0.108468	4.9428e+07	0.561776	1.73019e-72	3.02421e-71	35.2682	23.0697	others
Fam129a	Luminal 2	0.170965	0.111419	4.94269e+07	0.561764	2.3313e-149	9.8255e-148	19.4162	7.14525	others
Ceacam10	Luminal 2	0.353824	0.100254	4.9426e+07	0.561754	1.17441e-73	2.08778e-72	35.2342	21.871	others
Galnt10	Luminal 2	0.220478	0.101789	49423876	0.561729	7.98219e-94	1.83914e-92	27.3252	15.1677	others
Pgpep1	Luminal 2	0.222968	0.0966796	4.94235e+07	0.561724	4.67777e-89	1.02971e-87	28.7508	16.4803	others
Epn3	Luminal 2	0.222069	0.0962272	49411181	0.561585	1.79936e-89	3.98429e-88	28.5132	16.2258	others
Chmp3	Luminal 2	0.81991	0.124573	4.94025e+07	0.561486	1.97453e-46	2.18351e-45	76.4936	67.16	others
Stk17b	Luminal 2	0.465891	0.118705	4.93995e+07	0.561452	1.21456e-56	1.66029e-55	47.539	35.445	others
Tmbim1	Luminal 2	0.458923	0.115118	4.93966e+07	0.561419	7.71019e-55	1.01763e-53	50.3225	38.666	others
Ramp1	Luminal 2	0.311606	0.129402	4.93819e+07	0.561252	9.83493e-85	2.0181e-83	29.5146	17.2035	others
Tpt1	Luminal 2	4.39212	0.107633	4.93788e+07	0.561217	3.16901e-43	3.26745e-42	100	100	others
Npc2	Luminal 2	1.22927	0.116213	4.93756e+07	0.561181	1.81276e-44	1.92081e-43	91.6327	88.6962	others
Pon3	Luminal 2	0.278044	0.0997925	4.93696e+07	0.561112	7.47584e-74	1.33279e-72	33.8595	21.5965	others
Pigyl	Luminal 2	0.41655	0.105303	49368726	0.561102	8.33581e-56	1.1199e-54	48.7101	36.7575	others
Coa3	Luminal 2	1.06087	0.12601	4.93679e+07	0.561093	1.12731e-44	1.19993e-43	85.8622	80.4594	others
Sema4d	Luminal 2	0.246183	0.1017	4.93641e+07	0.56105	3.80219e-83	7.62674e-82	29.854	17.7593	others
Slc25a10	Luminal 2	0.350334	0.105814	4.93633e+07	0.561041	2.06432e-62	3.09235e-61	40.9878	29.0163	others
Gale	Luminal 2	0.407978	0.112388	49363023	0.561038	5.10343e-58	7.12694e-57	45.146	33.2217	others
H2afj	Luminal 2	1.44751	0.132502	4.93601e+07	0.561004	1.12699e-43	1.17426e-42	94.6538	91.6762	others
Mindy2	Luminal 2	0.719075	0.128335	4.93578e+07	0.560978	6.48565e-47	7.26633e-46	67.5832	56.5794	others
Ssr3	Luminal 2	0.996937	0.125512	4.93553e+07	0.560949	9.97275e-45	1.06474e-43	84.165	77.7138	others
Paxx	Luminal 2	0.227591	0.0960175	49350093	0.560891	4.24563e-85	8.81803e-84	29.1242	17.0294	others
Irak2	Luminal 2	0.213387	0.0997008	49347075	0.560856	4.27829e-97	1.01956e-95	25.8995	13.7079	others
Zdhhc14	Luminal 2	0.182705	0.127028	49336589	0.560737	2.7993e-165	1.36366e-163	17.7699	5.69879	others
Myzap	Luminal 2	0.162785	0.0985633	4.93279e+07	0.560638	1.48904e-133	5.40175e-132	20.2478	8.17652	others
Cldn10	Luminal 2	0.202022	0.140125	49326706	0.560625	4.77149e-156	2.10563e-154	18.2451	6.30148	others
Kat2b	Luminal 2	0.54168	0.119358	4.93215e+07	0.560566	1.76886e-50	2.11305e-49	55.4141	43.6014	others
Ap3s1	Luminal 2	0.490353	0.110101	4.9316e+07	0.560503	1.39072e-51	1.71148e-50	53.8357	41.4853	others
Ccdc120	Luminal 2	0.191889	0.092937	4.93157e+07	0.5605	2.1382e-100	5.31151e-99	24.9491	12.8239	others
Plekhg3	Luminal 2	0.45768	0.117388	4.93125e+07	0.560464	1.5996e-54	2.09355e-53	48.0821	36.3021	others
Arhgap6	Luminal 2	0.355777	0.122258	49309005	0.560424	6.63614e-74	1.18534e-72	32.9599	20.458	others
Nrp2	Luminal 2	0.287583	0.11655	49308545	0.560418	8.14976e-78	1.52849e-76	30.9572	19.1053	others
Nrarp	Luminal 2	0.170249	0.100383	49304504	0.560372	9.66758e-127	3.26694e-125	20.8079	8.7993	others
Acot9	Luminal 2	0.433878	0.111849	4.92926e+07	0.560237	2.71448e-54	3.53788e-53	47.9973	36.416	others
Casp4	Luminal 2	0.367924	0.126511	4.92886e+07	0.560192	4.38016e-69	7.27634e-68	34.8778	22.7282	others
Lrba	Luminal 2	1.61808	0.149987	4.92806e+07	0.560101	4.06027e-42	4.0919e-41	94.6198	90.598	others
Sec61a1	Luminal 2	0.713587	0.119938	4.92793e+07	0.560086	1.98666e-45	2.1525e-44	70.112	60.6576	others
Snx2	Luminal 2	0.771917	0.121222	4.92771e+07	0.560061	9.18659e-45	9.82295e-44	73.6762	63.9255	others
Eif2s3y	Luminal 2	0.335538	0.115535	4.92757e+07	0.560045	2.82438e-70	4.7808e-69	34.131	21.9112	others
Arg2	Luminal 2	0.174373	0.0988942	4.92735e+07	0.56002	1.42752e-121	4.54552e-120	21.2322	9.24128	others
Camk2n1	Luminal 2	0.336762	0.109136	49272770	0.560012	2.08163e-63	3.1561e-62	38.1195	26.5452	others
Asah1	Luminal 2	0.577334	0.115068	4.92668e+07	0.559944	1.37413e-47	1.56668e-46	60.9301	50.2176	others
C77080	Luminal 2	0.584378	0.112525	4.92649e+07	0.559923	1.52854e-47	1.7406e-46	61.4732	49.1998	others
Tmbim4	Luminal 2	0.818207	0.122926	4.92612e+07	0.55988	3.92426e-44	4.12785e-43	76.1881	66.872	others
Dhcr7	Luminal 2	0.435797	0.113905	4.92599e+07	0.559865	4.25213e-54	5.50751e-53	46.928	35.6459	others
Ndel1	Luminal 2	0.868979	0.143094	4.92584e+07	0.559848	6.94707e-44	7.2789e-43	72.7088	64.4814	others
Rnf186	Luminal 2	0.127126	0.10467	49251891	0.559774	3.48531e-234	2.7581e-232	14.5791	2.63176	others
Nsmf	Luminal 2	0.225197	0.093976	4.92473e+07	0.559722	1.96725e-83	3.98012e-82	28.5302	16.5539	others
Atp6v1b2	Luminal 2	0.491754	0.109227	4.92464e+07	0.559712	4.43175e-50	5.2606e-49	53.8866	42.2956	others
Pdia3	Luminal 2	1.58098	0.11545	4.92423e+07	0.559666	8.98557e-42	9.00237e-41	97.2166	96.0088	others
Il17rc	Luminal 2	0.290505	0.0985738	49241470	0.559656	1.54747e-66	2.48483e-65	35.7264	24.0876	others
Acaa2	Luminal 2	0.776293	0.108659	4.92414e+07	0.559655	3.19915e-44	3.37268e-43	72.1656	62.5527	others
Tnfaip2	Luminal 2	0.321181	0.107663	4.9235e+07	0.559583	6.71913e-68	1.0939e-66	34.776	22.8487	others
Cant1	Luminal 2	0.333562	0.100181	49234295	0.559575	7.43776e-60	1.06893e-58	40.5635	29.1234	others
Klf2	Luminal 2	0.163382	0.107459	4.92282e+07	0.559505	5.23826e-143	2.03825e-141	18.7033	6.93096	others
Ghitm	Luminal 2	1.02421	0.126541	4.92273e+07	0.559495	1.35846e-42	1.37942e-41	85.7094	78.4303	others
Arhgef10l	Luminal 2	0.319236	0.100046	4.92247e+07	0.559465	7.38405e-64	1.12867e-62	37.3557	25.293	others
Amd1	Luminal 2	0.765268	0.128223	4.92241e+07	0.559458	4.96338e-44	5.20919e-43	70.1969	61.4478	others
Mid2	Luminal 2	0.52545	0.122093	4.92082e+07	0.559278	8.66867e-50	1.02445e-48	51.7481	40.6214	others
Enpp5	Luminal 2	0.149043	0.0892533	4.9208e+07	0.559276	5.53728e-131	1.95577e-129	19.7726	7.90866	others
Lratd1	Luminal 2	0.19427	0.0963165	4.92079e+07	0.559275	3.18635e-100	7.90476e-99	23.9647	12.1275	others
Fndc3a	Luminal 2	1.27178	0.156339	4.92044e+07	0.559235	2.08386e-41	2.07336e-40	86.8975	81.2831	others
Entpd3	Luminal 2	0.17062	0.0957523	49196033	0.55914	7.64245e-117	2.31558e-115	21.2492	9.46226	others
Ap1m2	Luminal 2	0.439711	0.104069	4.91867e+07	0.559034	8.98079e-51	1.0811e-49	50.628	39.3625	others
Lrig1	Luminal 2	0.361537	0.10384	4.91681e+07	0.558822	1.91296e-58	2.69756e-57	40.3598	28.514	others
Emp2	Luminal 2	1.31967	0.135108	4.91592e+07	0.558721	9.95753e-41	9.80333e-40	90.0204	87.7252	others
Cxcl15	Luminal 2	0.348531	0.165187	49151154	0.55863	1.07838e-92	2.45151e-91	24.9491	13.1856	others
Higd2a	Luminal 2	1.11808	0.117242	4.91465e+07	0.558577	3.83082e-41	3.79741e-40	89.5282	84.1961	others
Plce1	Luminal 2	0.520552	0.117541	49143315	0.55854	7.69656e-54	9.9209e-53	44.9423	31.6547	others
Kdm7a	Luminal 2	0.673895	0.132283	4.91323e+07	0.558416	2.26148e-44	2.39088e-43	61.3035	51.1083	others
Stk40	Luminal 2	0.223059	0.0968508	4.9128e+07	0.558367	4.2178e-83	8.45138e-82	27.1724	15.5963	others
Epas1	Luminal 2	0.321797	0.0973374	49123510	0.558315	8.24284e-64	1.25891e-62	35.7943	23.505	others
Nme7	Luminal 2	0.669275	0.119641	4.91199e+07	0.558274	1.68267e-43	1.74452e-42	65.7841	55.9298	others
Sorl1	Luminal 2	0.514012	0.107786	49117060	0.558242	1.25271e-47	1.4326e-46	53.6151	41.7063	others
Yipf6	Luminal 2	0.406065	0.100339	49109394	0.558155	2.40771e-51	2.93606e-50	47.3354	35.7865	others
Cgnl1	Luminal 2	0.176065	0.095396	4.9109e+07	0.55815	1.54169e-115	4.6042e-114	20.8758	9.13413	others
Adam8	Luminal 2	0.188947	0.113093	49106043	0.558117	2.79513e-119	8.6649e-118	20.1969	8.73903	others
Arap1	Luminal 2	0.206573	0.0888895	4.9105e+07	0.558105	6.88906e-84	1.40135e-82	26.833	15.1744	others
Bbc3	Luminal 2	0.242924	0.0965111	49097564	0.55802	1.25135e-75	2.28076e-74	29.3618	17.766	others
Mia	Luminal 2	0.354211	0.116531	49097022	0.558014	7.60193e-66	1.20928e-64	33.7237	21.9514	others
Ccdc88c	Luminal 2	0.24949	0.0923802	49096341	0.558007	2.96442e-72	5.16707e-71	30.8045	19.0786	others
Sptlc2	Luminal 2	0.765564	0.124768	4.90909e+07	0.557945	6.77073e-42	6.79792e-41	70.7909	61.6286	others
Glis3	Luminal 2	1.53534	0.192441	49087259	0.557903	2.32355e-39	2.21998e-38	86.558	78.3366	others
Gng5	Luminal 2	1.93736	0.0984763	4.90862e+07	0.557891	3.4365e-39	3.27e-38	99.389	99.1361	others
Gm10076	Luminal 2	1.54539	0.114761	4.90858e+07	0.557886	2.04155e-39	1.95353e-38	95.9606	95.0311	others
Krt6a	Luminal 2	1.09585	0.213733	49084253	0.557869	1.43953e-43	1.49741e-42	59.3517	48.9319	others
Ccser2	Luminal 2	0.405366	0.109237	4.90831e+07	0.557856	1.89122e-52	2.37098e-51	44.4162	33.2619	others
Uty	Luminal 2	0.633172	0.156396	49079662	0.557817	2.57162e-52	3.2111e-51	44.501	32.0364	others
Optn	Luminal 2	0.210847	0.0941102	49076329	0.557779	1.75718e-85	3.66993e-84	26.0183	14.478	others
Tmem106c	Luminal 2	0.310649	0.0931947	49076085	0.557776	1.4333e-58	2.02574e-57	38.6796	27.1412	others
Agtrap	Luminal 2	0.280634	0.0958496	4.90743e+07	0.557756	3.28612e-64	5.06836e-63	34.3517	23.063	others
Chmp5	Luminal 2	1.29272	0.113722	4.90715e+07	0.557724	9.98812e-40	9.65604e-39	94.7047	91.0333	others
Pgm2l1	Luminal 2	0.315729	0.102199	4.90647e+07	0.557647	2.22244e-60	3.2162e-59	36.6259	25.38	others
Ets2	Luminal 2	0.813766	0.125648	4.90526e+07	0.55751	6.13466e-41	6.05556e-40	71.8262	62.7536	others
Cdc42se1	Luminal 2	0.50996	0.103318	4.90478e+07	0.557455	2.17838e-45	2.3575e-44	56.704	45.6974	others
Atp6ap1	Luminal 2	0.538625	0.106206	4.90439e+07	0.557411	1.5345e-44	1.62872e-43	58.8086	48.1685	others
Adipor2	Luminal 2	0.47856	0.105254	4.90413e+07	0.557381	7.98856e-47	8.9235e-46	52.7325	41.338	others
Acsf2	Luminal 2	0.307937	0.109309	4.90387e+07	0.557352	5.98152e-63	9.01072e-62	34.3007	23.2237	others
Pvr	Luminal 2	0.227908	0.0928077	49033791	0.557296	1.07866e-76	1.99314e-75	28.2417	16.7682	others
Dennd2d	Luminal 2	0.20885	0.0872009	49026722	0.557215	4.59353e-80	8.88162e-79	27.1215	15.6164	others
Nars	Luminal 2	0.933087	0.126923	4.90249e+07	0.557195	9.17745e-40	8.8769e-39	80.0407	72.457	others
Map3k5	Luminal 2	0.526217	0.115356	49024662	0.557192	4.96261e-46	5.43973e-45	52.7834	41.5991	others
Vipr1	Luminal 2	0.147019	0.0910369	49024580	0.557191	1.7846e-129	6.24444e-128	18.6864	7.29927	others
Cx3cl1	Luminal 2	0.164132	0.0887725	49018975	0.557127	1.36928e-109	3.76e-108	20.9606	9.49575	others
Ltbp3	Luminal 2	0.389155	0.100262	49013346	0.557063	7.87654e-51	9.5122e-50	44.9253	33.9182	others
F2rl1	Luminal 2	0.15417	0.0902411	49013237	0.557062	4.29596e-120	1.34061e-118	19.5859	8.18991	others
Stxbp2	Luminal 2	0.469082	0.100263	4.9008e+07	0.557003	4.83666e-46	5.30477e-45	53.4453	42.396	others
Gjb3	Luminal 2	0.138732	0.084992	4.90062e+07	0.556982	2.03558e-130	7.14929e-129	18.5336	7.12516	others
Zfp395	Luminal 2	0.451294	0.104897	49005641	0.556976	8.60963e-48	9.90028e-47	49.1174	38.0031	others
Lratd2	Luminal 2	0.209463	0.0893726	49005242	0.556971	2.40532e-80	4.67964e-79	26.7312	15.3553	others
Dyrk3	Luminal 2	0.200242	0.0925195	4.90051e+07	0.55697	6.12296e-86	1.2874e-84	25.1018	13.8485	others
Fam129b	Luminal 2	0.570385	0.10811	4.90028e+07	0.556943	2.16241e-43	2.23696e-42	59.5893	48.5368	others
Ralbp1	Luminal 2	0.92163	0.120679	4.89999e+07	0.556911	2.10964e-39	2.01766e-38	79.6334	72.7181	others
Lif	Luminal 2	0.171505	0.0997336	48998653	0.556896	1.85699e-113	5.45036e-112	20.1969	8.91984	others
Tox3	Luminal 2	0.2823	0.112892	4.89966e+07	0.556873	3.34318e-79	6.40463e-78	27.0706	15.3954	others
Bcl2	Luminal 2	0.833301	0.151655	48994166	0.556845	1.16877e-40	1.14887e-39	65.3428	56.7803	others
Tmem98	Luminal 2	0.347219	0.100053	4.89885e+07	0.556781	1.37393e-53	1.76012e-52	40.852	30.1949	others
Mpc2	Luminal 2	0.884694	0.117027	4.89822e+07	0.55671	2.27708e-39	2.17669e-38	79.4297	72.0217	others
Tpm3-rs7	Luminal 2	0.502505	0.103582	4.89793e+07	0.556676	1.47934e-44	1.57107e-43	55.499	44.4117	others
Sub1	Luminal 2	1.72451	0.104359	4.89755e+07	0.556633	1.06659e-37	9.85904e-37	98.5064	97.8504	others
Ap1s3	Luminal 2	0.304966	0.105197	4.89731e+07	0.556606	3.1786e-61	4.66833e-60	34.2498	23.3845	others
Pla2g4a	Luminal 2	0.549776	0.116325	48968357	0.556552	9.97467e-45	1.06474e-43	53.0041	42.1416	others
Wsb2	Luminal 2	0.473313	0.103711	4.89681e+07	0.556549	1.21601e-45	1.32364e-44	51.9348	41.3112	others
Rasal1	Luminal 2	0.111483	0.0915947	4.89635e+07	0.556497	9.64294e-219	7.0371e-217	13.8323	2.5447	others
Saraf	Luminal 2	0.649	0.108827	4.89583e+07	0.556438	5.3788e-41	5.31783e-40	66.463	56.6531	others
Desi2	Luminal 2	0.664712	0.114997	4.89554e+07	0.556405	4.41447e-41	4.36904e-40	64.3754	53.6999	others
Lrrk1	Luminal 2	0.553432	0.110605	4.89489e+07	0.556331	4.02726e-43	4.14551e-42	56.9756	46.3001	others
Tagln2	Luminal 2	1.71948	0.1445	4.89459e+07	0.556296	4.12226e-37	3.74216e-36	96.0625	93.7052	others
Rab11fip4	Luminal 2	0.186929	0.0901109	48943044	0.556264	1.49537e-89	3.31902e-88	23.6931	12.536	others
Parp9	Luminal 2	0.302935	0.0954807	4.89383e+07	0.55621	1.81631e-58	2.5632e-57	35.8622	24.6769	others
Foxq1	Luminal 2	0.967664	0.158532	4.89332e+07	0.556152	1.98761e-38	1.86202e-37	73.0143	65.9479	others
Pts	Luminal 2	0.423539	0.0980151	48933000	0.55615	4.90173e-47	5.5115e-46	48.5404	37.3602	others
Mylip	Luminal 2	0.410041	0.117891	4.8931e+07	0.556128	2.08179e-50	2.48371e-49	42.3456	32.1704	others
Adam9	Luminal 2	0.350163	0.0936017	4.89211e+07	0.556015	1.50473e-51	1.84935e-50	41.9891	30.7909	others
Junos	Luminal 2	0.496905	0.110286	48914017	0.555934	3.16874e-47	3.59092e-46	47.0129	35.1637	others
Cd38	Luminal 2	0.216977	0.130874	48913916	0.555933	6.99036e-113	2.03262e-111	19.6029	8.57162	others
Msmo1	Luminal 2	0.923981	0.150952	4.89114e+07	0.555905	1.95663e-38	1.83483e-37	70.4684	62.4523	others
Fam57a	Luminal 2	0.760246	0.138986	4.89095e+07	0.555883	1.31815e-39	1.26974e-38	65.5465	56.8606	others
Tnf	Luminal 2	0.176521	0.107763	4.89079e+07	0.555865	1.07794e-119	3.35271e-118	18.8561	7.76803	others
Malt1	Luminal 2	0.544778	0.117398	4.89032e+07	0.555811	9.23491e-44	9.63832e-43	52.5967	41.9675	others
Gm49980	Luminal 2	1.1346	0.172018	4.89031e+07	0.55581	2.01394e-37	1.84521e-36	75.1358	70.9703	others
Fdft1	Luminal 2	0.535762	0.11725	4.89031e+07	0.55581	1.89373e-43	1.96009e-42	53.0889	43.126	others
Stx3	Luminal 2	0.351551	0.0967568	48893414	0.5557	2.0771e-51	2.54283e-50	41.1405	30.2953	others
Rnaset2a	Luminal 2	0.344263	0.0946266	4.88919e+07	0.555683	2.26175e-51	2.76347e-50	41.3103	30.4493	others
Ptgr1	Luminal 2	0.527808	0.111517	4.88917e+07	0.555681	2.97209e-43	3.06609e-42	53.6999	43.1527	others
Plekhg1	Luminal 2	0.155337	0.10482	4.888e+07	0.555548	3.79362e-141	1.455e-139	16.8364	5.81263	others
Iqgap1	Luminal 2	1.30767	0.126792	4.88778e+07	0.555522	1.28563e-36	1.15368e-35	90.6144	87.618	others
Prss22	Luminal 2	0.219272	0.12094	48869750	0.555431	7.75995e-94	1.79013e-92	22.0299	11.1967	others
Gipc2	Luminal 2	0.269336	0.101613	4.88691e+07	0.555423	3.93263e-70	6.63277e-69	28.683	17.3441	others
Anxa11	Luminal 2	0.295337	0.0900717	48866814	0.555398	4.19287e-56	5.66551e-55	36.4392	25.4336	others
Dusp3	Luminal 2	0.224931	0.0869619	48864079	0.555367	2.89289e-70	4.89234e-69	28.5642	17.4513	others
Gnb5	Luminal 2	0.302519	0.0947796	4.8863e+07	0.555354	7.71949e-58	1.07403e-56	34.9457	23.8465	others
Ndfip1	Luminal 2	1.1245	0.108773	4.88627e+07	0.555352	7.00666e-37	6.32995e-36	89.053	84.705	others
Rpn1	Luminal 2	0.750299	0.114258	4.88623e+07	0.555347	2.12582e-38	1.99051e-37	72.4033	62.5594	others
Sh2d4b	Luminal 2	0.197822	0.104572	48859851	0.555319	2.97898e-97	7.11729e-96	21.4528	10.4935	others
Pgrmc1	Luminal 2	0.692032	0.108703	4.88588e+07	0.555307	6.69451e-39	6.33799e-38	69.1616	59.5661	others
Rab5a	Luminal 2	0.832457	0.113373	4.88526e+07	0.555236	1.13925e-37	1.05255e-36	75.6959	68.2984	others
Desi1	Luminal 2	0.485439	0.104262	4.88505e+07	0.555213	4.29764e-43	4.41898e-42	52.9532	42.6639	others
Lbp	Luminal 2	0.364065	0.101065	4.88429e+07	0.555127	5.03215e-56	6.78978e-55	36.1507	24.3956	others
Cdk2ap2	Luminal 2	0.785589	0.119593	4.88425e+07	0.555122	7.19332e-38	6.66555e-37	73.0143	64.1063	others
Znrf1	Luminal 2	0.733083	0.121187	4.88418e+07	0.555114	1.65236e-38	1.55105e-37	67.2098	57.3361	others
Mfsd6	Luminal 2	0.570841	0.10427	4.88329e+07	0.555012	1.4255e-40	1.39902e-39	59.3007	48.5636	others
Fem1c	Luminal 2	0.399496	0.0983675	48827959	0.554956	4.82077e-47	5.42373e-46	44.9593	34.1258	others
Deptor	Luminal 2	0.341994	0.108561	4.88249e+07	0.554922	4.61788e-57	6.34959e-56	34.7081	23.6054	others
Tm2d3	Luminal 2	0.443167	0.0947814	4.88217e+07	0.554885	1.0098e-43	1.05333e-42	51.205	40.2263	others
Sestd1	Luminal 2	0.44126	0.11127	48811927	0.554774	4.33335e-46	4.76389e-45	45.3836	34.7619	others
Them6	Luminal 2	0.241016	0.093577	4.88102e+07	0.554754	6.70851e-67	1.07906e-65	29.0563	18.2951	others
Scpep1	Luminal 2	0.431964	0.10584	48809139	0.554742	8.77494e-45	9.39349e-44	47.4372	37.762	others
Fam173a	Luminal 2	0.815053	0.107866	4.88082e+07	0.554731	3.68134e-37	3.34513e-36	77.1894	68.9748	others
AW112010	Luminal 2	0.223832	0.122663	4.87996e+07	0.554634	1.31691e-90	2.95437e-89	21.962	11.3775	others
Dmd	Luminal 2	0.270377	0.0974069	48799568	0.554634	1.1424e-65	1.80808e-64	29.5995	18.5093	others
Mark2	Luminal 2	0.934238	0.110051	4.87977e+07	0.554612	2.08309e-36	1.86217e-35	81.3815	74.9548	others
Golm1	Luminal 2	0.278382	0.09307	4.87806e+07	0.554418	3.08234e-58	4.33354e-57	33.2654	22.4469	others
Tsc22d3	Luminal 2	0.407333	0.106635	48776069	0.554367	3.61075e-48	4.17765e-47	41.5818	30.9315	others
Actb	Luminal 2	3.46453	0.0890407	4.8772e+07	0.55432	2.05324e-34	1.7616e-33	99.9661	100	others
Slc35b2	Luminal 2	0.385163	0.0896525	4.87714e+07	0.554313	1.6668e-45	1.80907e-44	46.3849	35.2642	others
Tmem59	Luminal 2	1.61631	0.10107	4.87678e+07	0.554273	7.36635e-35	6.38428e-34	97.8785	96.8191	others
Cox4i1	Luminal 2	3.10818	0.0741729	48764006	0.554229	2.38458e-34	2.04214e-33	100	99.9799	others
Trp53inp2	Luminal 2	0.223603	0.0858975	48763330	0.554222	6.0406e-69	1.00081e-67	27.8174	16.8821	others
Trim24	Luminal 2	0.966844	0.127391	4.87608e+07	0.554193	1.02133e-35	9.00567e-35	77.9192	69.7583	others
Tlcd1	Luminal 2	0.231476	0.085286	48757474	0.554155	2.94476e-65	4.6333e-64	29.277	18.3888	others
Ech1	Luminal 2	0.693361	0.106842	4.87479e+07	0.554046	3.18764e-37	2.90638e-36	68.1093	58.2067	others
Ubald1	Luminal 2	0.358986	0.091752	4.87419e+07	0.553978	4.001e-47	4.51496e-46	42.7189	32.0632	others
Ifnlr1	Luminal 2	0.212013	0.0904631	48737831	0.553932	1.59438e-74	2.86148e-73	25.4922	14.7526	others
Slc31a2	Luminal 2	0.238081	0.0867176	48731685	0.553862	3.20652e-63	4.84595e-62	29.7692	19.0852	others
Igf2r	Luminal 2	0.620578	0.106099	4.87265e+07	0.553803	6.86158e-38	6.36444e-37	63.1195	53.3516	others
Lsr	Luminal 2	0.883357	0.108745	4.87231e+07	0.553764	1.5072e-35	1.32401e-34	80.0068	72.2494	others
Vasp	Luminal 2	0.659879	0.104827	4.87218e+07	0.55375	3.57675e-37	3.25325e-36	66.7685	57.537	others
Dnpep	Luminal 2	0.416497	0.0913531	4.87162e+07	0.553686	4.53979e-43	4.66422e-42	48.5913	37.8223	others
Saysd1	Luminal 2	0.419344	0.0936584	48713944	0.55366	3.45756e-43	3.563e-42	48.0652	37.3133	others
Stk25	Luminal 2	0.513805	0.0957313	4.87129e+07	0.553649	1.74828e-39	1.67547e-38	57.8581	46.8693	others
Acss2	Luminal 2	0.233753	0.0867498	48708744	0.553601	7.42176e-65	1.15803e-63	28.7848	17.987	others
Pdia4	Luminal 2	0.591776	0.103185	4.87046e+07	0.553554	6.57822e-38	6.11371e-37	62.2369	52.3472	others
Actr3	Luminal 2	1.25286	0.113282	4.87023e+07	0.553528	2.7826e-34	2.37866e-33	90.6314	87.6783	others
Arg1	Luminal 2	0.185878	0.152539	4.87011e+07	0.553514	7.71206e-160	3.5538e-158	14.664	4.21884	others
S100a16	Luminal 2	1.69043	0.135718	4.86977e+07	0.553476	9.74112e-34	8.2332e-33	96.1982	95.7611	others
Ddx58	Luminal 2	0.402568	0.0993093	48696824	0.553466	3.08788e-45	3.33793e-44	43.6354	33.0409	others
Plcb4	Luminal 2	0.175248	0.100979	4.86947e+07	0.553442	9.95119e-103	2.54617e-101	19.3313	8.78591	others
Pdcd6	Luminal 2	1.04396	0.105429	4.86839e+07	0.553319	1.31722e-34	1.13479e-33	87.7122	82.167	others
Gm10320	Luminal 2	0.614759	0.105385	4.86824e+07	0.553302	3.35357e-37	3.0547e-36	62.8649	54.3293	others
Chmp1b	Luminal 2	0.349906	0.0872019	4.86675e+07	0.553133	4.52323e-46	4.96682e-45	42.3625	31.6078	others
Copb2	Luminal 2	0.816048	0.107312	4.86674e+07	0.553132	4.66995e-35	4.06426e-34	76.1541	68.4122	others
Arpc4	Luminal 2	0.991418	0.104925	4.86672e+07	0.553129	1.87085e-34	1.60732e-33	84.9796	79.2741	others
Efna1	Luminal 2	0.384761	0.0958104	4.86666e+07	0.553122	3.19156e-45	3.44604e-44	42.9396	32.3913	others
Amotl2	Luminal 2	0.215193	0.0940592	48664482	0.553098	4.77608e-72	8.3017e-71	25.3055	14.9334	others
Kras	Luminal 2	0.678931	0.112864	4.86622e+07	0.553073	3.08603e-36	2.75088e-35	64.7318	56.1843	others
Mpdu1	Luminal 2	0.59036	0.0996101	4.86582e+07	0.553027	3.75792e-37	3.41306e-36	62.3557	52.4074	others
Tmem159	Luminal 2	0.271987	0.0859516	48658173	0.553027	6.62618e-55	8.75786e-54	33.52	22.8621	others
Lrch4	Luminal 2	0.181225	0.0817116	48654840	0.552989	2.04173e-78	3.84851e-77	23.6083	13.0115	others
Ern1	Luminal 2	0.584108	0.108582	4.86506e+07	0.55294	6.74116e-38	6.25894e-37	57.5356	47.2644	others
2310030G06Rik	Luminal 2	0.27076	0.0848839	48641207	0.552834	2.94131e-54	3.83086e-53	33.6728	23.1099	others
Vps28	Luminal 2	0.938615	0.108394	4.86377e+07	0.552793	3.93912e-34	3.34897e-33	82.4168	75.5843	others
Selenok	Luminal 2	1.13757	0.10389	4.8631e+07	0.552718	1.37096e-33	1.15613e-32	89.4263	85.3747	others
Il1rn	Luminal 2	0.166567	0.0871301	4.86258e+07	0.552659	5.79494e-93	1.32059e-91	20.3327	9.83727	others
Tenm4	Luminal 2	0.552487	0.160752	48619010	0.552581	1.29283e-47	1.47668e-46	37.9158	27.9314	others
Adgre5	Luminal 2	0.189236	0.0869076	4.86083e+07	0.55246	8.26874e-77	1.53545e-75	23.4386	13.0851	others
Slc25a48	Luminal 2	0.272457	0.115008	48607242	0.552448	3.88078e-63	5.85081e-62	27.6477	17.6991	others
H2-T23	Luminal 2	0.371753	0.0923355	48605569	0.552429	1.23955e-44	1.31716e-43	42.2437	31.6413	others
Sgsm3	Luminal 2	0.599153	0.10658	4.86033e+07	0.552402	1.21136e-36	1.0886e-35	59.8439	49.6484	others
Sdhd	Luminal 2	1.03364	0.10694	4.86001e+07	0.552367	2.72832e-33	2.28029e-32	85.2003	79.3678	others
Ndufa13	Luminal 2	1.76764	0.0995179	4.85935e+07	0.552291	2.2317e-32	1.82377e-31	99.0156	98.2857	others
Qars	Luminal 2	0.649037	0.0998023	4.85911e+07	0.552265	2.66336e-35	2.32874e-34	66.8534	57.9388	others
Mpped2	Luminal 2	0.442445	0.101756	4.85906e+07	0.552259	3.83142e-43	3.94609e-42	43.8561	32.7195	others
Asl	Luminal 2	0.426297	0.090168	4.85894e+07	0.552244	1.92433e-40	1.88463e-39	49.2023	38.8201	others
Clca1	Luminal 2	0.995815	0.377241	4.85889e+07	0.552239	1.66236e-43	1.72538e-42	39.8846	32.9271	others
Nhlrc2	Luminal 2	0.746907	0.120079	4.85853e+07	0.552198	1.48417e-34	1.27745e-33	66.9552	59.104	others
Tvp23b	Luminal 2	0.461491	0.0907103	4.85835e+07	0.552177	7.00111e-39	6.62158e-38	52.9532	42.53	others
Dhrs3	Luminal 2	0.84436	0.127105	4.85831e+07	0.552173	5.7959e-34	4.91643e-33	69.5519	61.0795	others
Mpv17l2	Luminal 2	0.380899	0.0860439	48581364	0.552154	2.36942e-42	2.3969e-41	45.4515	34.8624	others
Slpi	Luminal 2	0.153539	0.109679	4.85806e+07	0.552145	3.06502e-144	1.2102e-142	15.0373	4.65412	others
Dbndd2	Luminal 2	0.501692	0.0982347	4.85772e+07	0.552106	5.31338e-38	4.9529e-37	54.1582	44.3514	others
Mgat2	Luminal 2	0.378676	0.0908732	4.85771e+07	0.552105	1.0607e-42	1.07999e-41	44.3652	34.2329	others
Sertad1	Luminal 2	0.313352	0.0889145	4.85717e+07	0.552044	3.26254e-48	3.77943e-47	37.22	26.9805	others
Rmnd5a	Luminal 2	0.615904	0.108186	4.85687e+07	0.55201	8.97278e-36	7.92299e-35	60.7604	51.4632	others
Zfhx3	Luminal 2	0.868576	0.114679	4.85684e+07	0.552007	2.04651e-33	1.71733e-32	73.9647	65.0706	others
Slc44a1	Luminal 2	0.944075	0.113381	4.85654e+07	0.551972	4.78375e-33	3.98221e-32	80.3462	73.7695	others
Acot13	Luminal 2	0.447583	0.0938355	4.85627e+07	0.551941	1.93968e-39	1.85701e-38	49.9151	39.925	others
Agap1	Luminal 2	1.13067	0.122473	4.85609e+07	0.551921	2.00006e-32	1.6409e-31	84.4705	78.4973	others
Sh3bgrl2	Luminal 2	0.678224	0.109178	4.8556e+07	0.551866	1.06492e-34	9.19969e-34	65.6823	56.0102	others
Prkaa2	Luminal 2	0.166428	0.0786586	48554510	0.551848	6.23573e-86	1.30964e-84	21.1134	10.5873	others
Arid5a	Luminal 2	0.193718	0.0862308	4.85545e+07	0.551848	1.18725e-74	2.13488e-73	23.5064	13.1923	others
Dhrs4	Luminal 2	0.396911	0.0927996	4.85538e+07	0.55184	1.70332e-41	1.69834e-40	45.5363	35.5253	others
Creb3l2	Luminal 2	0.326182	0.0962359	4.85502e+07	0.551799	2.5179e-48	2.91861e-47	36.4732	26.2975	others
Atp6v0d1	Luminal 2	0.609198	0.0994117	4.85461e+07	0.551753	3.2651e-35	2.85221e-34	62.8819	53.74	others
Fbxo32	Luminal 2	0.554633	0.128709	4.85432e+07	0.55172	1.10071e-39	1.06247e-38	47.1147	37.4473	others
Eya2	Luminal 2	0.381199	0.0941566	4.85347e+07	0.551623	4.33076e-45	4.6573e-44	39.8506	28.9627	others
Tnfrsf23	Luminal 2	0.173197	0.0989074	48533188	0.551606	5.19098e-97	1.23393e-95	18.924	8.73234	others
Slc8b1	Luminal 2	0.191829	0.0815732	48530092	0.551571	6.1084e-71	1.04433e-69	24.3551	14.0695	others
Slc28a3	Luminal 2	0.0942855	0.0892952	48523232	0.551493	9.6419e-285	1.04528e-282	10.947	0.662961	others
Nr3c2	Luminal 2	0.200664	0.094133	48518634	0.551441	6.04113e-82	1.19896e-80	21.4868	11.1431	others
Fbxo6	Luminal 2	0.446595	0.0907016	48513562	0.551383	1.1344e-38	1.06698e-37	50.1867	39.55	others
Chd7	Luminal 2	0.400972	0.098218	48513461	0.551382	6.32296e-43	6.46957e-42	41.9043	31.34	others
Tmem128	Luminal 2	0.770282	0.104076	4.85112e+07	0.551356	3.82627e-33	3.18799e-32	74.2532	65.9144	others
Prss23	Luminal 2	0.182309	0.0856667	4.85001e+07	0.55123	1.35484e-78	2.55891e-77	21.9959	11.7994	others
Tmprss13	Luminal 2	0.235554	0.0799915	48482337	0.551028	1.10266e-56	1.50951e-55	29.6164	19.3129	others
Tmed9	Luminal 2	1.21142	0.100013	4.84738e+07	0.550931	2.35371e-31	1.87129e-30	91.8194	88.435	others
Cmpk1	Luminal 2	0.798777	0.103322	4.84661e+07	0.550844	2.49577e-32	2.03602e-31	75.3394	67.1801	others
Tmod3	Luminal 2	0.838527	0.110991	4.84572e+07	0.550743	5.27556e-32	4.2814e-31	74.983	68.2582	others
Pdcd10	Luminal 2	0.832045	0.101604	4.84525e+07	0.550689	5.52286e-32	4.47822e-31	77.3422	69.8118	others
Ccnl1	Luminal 2	0.933649	0.112372	4.84516e+07	0.550679	1.60367e-31	1.28369e-30	78.6999	72.7851	others
Gadd45a	Luminal 2	0.191204	0.0858195	4.84503e+07	0.550664	1.17487e-71	2.02711e-70	23.201	13.2123	others
Casp8	Luminal 2	0.500743	0.0955409	4.84493e+07	0.550652	5.57327e-36	4.94684e-35	54.2261	44.4251	others
Fam83e	Luminal 2	0.0918617	0.0771901	4.84441e+07	0.550593	3.82058e-207	2.5591e-205	12.0672	1.9554	others
Gdpd5	Luminal 2	0.261652	0.0794211	4.84393e+07	0.550539	2.57407e-51	3.13485e-50	32.3489	21.9715	others
Ntn4	Luminal 2	0.267877	0.0907701	4.84383e+07	0.550527	2.70308e-55	3.60571e-54	29.5825	19.4	others
Mvb12a	Luminal 2	0.683746	0.0989843	4.8437e+07	0.550512	9.89027e-33	8.18227e-32	68.873	60.1353	others
Cttnbp2nl	Luminal 2	0.341322	0.0912882	4.84365e+07	0.550507	1.11841e-43	1.16597e-42	38.9172	29.0631	others
Fabp6	Luminal 2	0.105595	0.0786868	48435951	0.550501	8.35984e-159	3.78717e-157	13.6117	3.5291	others
Acaa1a	Luminal 2	0.557298	0.0917946	4.84356e+07	0.550497	2.91086e-34	2.48489e-33	61.1337	50.981	others
Ehd4	Luminal 2	0.47633	0.102218	48432222	0.550459	3.67298e-37	3.33916e-36	49.4229	39.9116	others
Ftl1	Luminal 2	2.87899	0.112469	4.84298e+07	0.550431	6.41057e-30	4.88344e-29	99.9491	99.9665	others
Ttc39a	Luminal 2	0.166904	0.0768426	4.84293e+07	0.550425	7.88204e-77	1.46655e-75	21.8092	11.7056	others
Rnasek	Luminal 2	1.4639	0.0994422	4.84271e+07	0.550401	2.22266e-30	1.71901e-29	95.5024	93.9865	others
Rheb	Luminal 2	1.14506	0.107018	4.84244e+07	0.55037	1.03795e-30	8.10436e-30	87.6782	84.2229	others
Gm43376	Luminal 2	0.210409	0.0817424	48424031	0.550365	1.13249e-65	1.79391e-64	25.017	14.6923	others
4933434E20Rik	Luminal 2	0.392878	0.0859125	4.8417e+07	0.550286	7.6842e-39	7.26031e-38	46.2661	36.3021	others
Vdac2	Luminal 2	1.52059	0.0944567	4.84075e+07	0.550178	4.23293e-30	3.24697e-29	97.0808	95.4999	others
Lrrc8a	Luminal 2	0.253538	0.0810231	48407107	0.550173	3.30579e-51	4.01555e-50	31.7379	21.7103	others
Brk1	Luminal 2	1.40142	0.0878858	4.83962e+07	0.550049	3.59768e-30	2.77217e-29	96.0115	94.7097	others
Capns1	Luminal 2	1.28555	0.103888	4.8396e+07	0.550047	3.82653e-30	2.94125e-29	92.4134	89.1515	others
Ucp2	Luminal 2	0.965363	0.112948	4.83899e+07	0.549978	1.52676e-30	1.18569e-29	78.2587	72.5507	others
Egln2	Luminal 2	0.346523	0.0836787	4.83883e+07	0.54996	5.51077e-41	5.44544e-40	41.6497	31.7351	others
Il17re	Luminal 2	0.241897	0.078908	48385920	0.549932	7.64098e-53	9.63729e-52	30.3123	20.2906	others
Pik3cb	Luminal 2	0.367497	0.0878798	48379709	0.549862	8.34469e-41	8.22843e-40	41.4121	31.407	others
Gm13056	Luminal 2	0.133424	0.0783458	48377931	0.549841	1.42702e-103	3.69664e-102	17.1079	7.15195	others
Rnf5	Luminal 2	0.407118	0.0846278	48377264	0.549834	1.72447e-37	1.58153e-36	47.8955	37.7151	others
Mettl7a1	Luminal 2	0.183766	0.0784076	4.83767e+07	0.549827	3.93878e-68	6.42922e-67	23.5404	13.6141	others
Tspan7	Luminal 2	0.202018	0.0799912	48376015	0.54982	8.54244e-64	1.30361e-62	24.983	15.0003	others
Fam50a	Luminal 2	0.395169	0.0843059	48373251	0.549788	4.92293e-38	4.59122e-37	46.5886	36.2955	others
Mtfr1l	Luminal 2	0.310961	0.0813269	48372735	0.549782	1.76403e-43	1.82787e-42	38.0346	27.9984	others
Gm43305	Luminal 2	0.258473	0.0891009	4.83727e+07	0.549782	3.63815e-54	4.72859e-53	29.1412	19.246	others
Vamp5	Luminal 2	0.426922	0.0943585	4.83707e+07	0.549759	1.25001e-37	1.15203e-36	46.317	36.7642	others
Macc1	Luminal 2	0.615306	0.120984	4.83658e+07	0.549703	1.56842e-33	1.32087e-32	55.9912	47.7466	others
Osbpl10	Luminal 2	0.252788	0.0799195	4.83606e+07	0.549644	3.30131e-52	4.10856e-51	30.3632	20.2103	others
Ifi204	Luminal 2	0.159859	0.0808122	4.83583e+07	0.549618	2.66259e-85	5.55472e-84	19.501	9.52923	others
Hint3	Luminal 2	0.395557	0.0846378	48357129	0.549605	6.04216e-38	5.62385e-37	45.9606	35.8468	others
Mgam2-ps	Luminal 2	0.124753	0.10503	48355331	0.549585	4.5373e-194	2.7101e-192	12.0333	2.1496	others
Cuta	Luminal 2	0.909486	0.101582	4.83549e+07	0.549579	2.19946e-30	1.70177e-29	81.2797	74.5061	others
5830428M24Rik	Luminal 2	0.306272	0.0924358	48353204	0.54956	1.26698e-47	1.44804e-46	33.2145	23.3175	others
Gpr108	Luminal 2	0.353454	0.0797605	4.83522e+07	0.549548	1.59048e-39	1.52736e-38	43.2111	33.128	others
Capn15	Luminal 2	0.336897	0.0821643	4.83512e+07	0.549538	1.91346e-41	1.90483e-40	40.0883	29.9069	others
Ppp1r15b	Luminal 2	0.31525	0.0820199	4.83431e+07	0.549446	1.26254e-42	1.28341e-41	38.2553	28.4203	others
Nrtn	Luminal 2	0.226772	0.0800979	4.83431e+07	0.549445	6.28823e-55	8.32292e-54	28.3944	18.5696	others
Bri3	Luminal 2	1.40213	0.100063	4.83423e+07	0.549436	2.41666e-29	1.81298e-28	94.9253	92.5132	others
9130008F23Rik	Luminal 2	0.233638	0.0811788	48340840	0.54942	1.58109e-54	2.07076e-53	28.5981	18.7102	others
Orai3	Luminal 2	0.183346	0.0730839	48337974	0.549387	1.37397e-64	2.13318e-63	24.3551	14.3909	others
Sdc4	Luminal 2	1.72538	0.114877	4.83351e+07	0.549355	5.80805e-29	4.31406e-28	97.6578	96.2298	others
Tmco4	Luminal 2	0.239121	0.0797811	4.83334e+07	0.549336	2.55395e-53	3.24961e-52	29.1752	19.2661	others
Prkcg	Luminal 2	0.309578	0.110975	48332784	0.549328	3.90211e-50	4.64071e-49	30.6348	21.2549	others
2510039O18Rik	Luminal 2	0.383011	0.0837701	48328183	0.549276	7.1717e-38	6.6488e-37	45.146	35.2508	others
Sec24d	Luminal 2	0.308892	0.0934606	4.83277e+07	0.54927	2.28165e-46	2.52017e-45	33.6728	24.034	others
Pigt	Luminal 2	0.494891	0.0889338	4.8324e+07	0.549228	6.5369e-34	5.53497e-33	55.3802	45.4162	others
Tmem50b	Luminal 2	0.174263	0.0739362	48323162	0.549219	4.06516e-68	6.62975e-67	23.0482	13.1521	others
Ddi2	Luminal 2	0.940206	0.114735	4.83204e+07	0.549188	9.14389e-30	6.94869e-29	78.055	70.2136	others
Spty2d1	Luminal 2	0.268544	0.0796427	48315971	0.549137	4.57066e-47	5.14851e-46	33.2145	23.3978	others
Ypel3	Luminal 2	0.46576	0.092365	4.83155e+07	0.549132	4.55229e-35	3.9637e-34	50.4073	40.8156	others
Ctsb	Luminal 2	1.06828	0.103833	4.83129e+07	0.549103	2.00302e-29	1.50628e-28	86.3204	81.7786	others
Sectm1b	Luminal 2	0.0928391	0.0867209	48312907	0.549102	1.8333e-257	1.71917e-255	10.6246	0.823679	others
3830406C13Rik	Luminal 2	0.267719	0.07666	48311858	0.549091	1.21886e-47	1.39559e-46	32.8921	22.6612	others
Eps8l1	Luminal 2	0.120325	0.0746587	4.83109e+07	0.549079	5.75733e-112	1.63852e-110	15.852	6.04701	others
Asxl2	Luminal 2	0.926583	0.118688	4.83087e+07	0.549055	1.14427e-29	8.66752e-29	76.816	69.5774	others
Plekha7	Luminal 2	0.544102	0.101462	48306774	0.549033	1.81346e-33	1.52518e-32	53.9375	45.0345	others
Uap1l1	Luminal 2	0.167854	0.0737125	4.83065e+07	0.549029	1.41342e-70	2.40115e-69	22.1826	12.3351	others
Ckap4	Luminal 2	0.909028	0.120883	4.83005e+07	0.548962	1.22934e-29	9.3006e-29	74.8303	69.2426	others
Sphk2	Luminal 2	0.183696	0.0732119	4.82934e+07	0.54888	8.96997e-63	1.34909e-61	24.4399	14.632	others
Pkm	Luminal 2	3.25658	0.0845823	4.82924e+07	0.548869	3.52511e-28	2.56055e-27	100	100	others
Tmem41b	Luminal 2	0.381043	0.0831961	4.82898e+07	0.54884	1.2122e-37	1.11774e-36	44.1446	34.32	others
Ubb	Luminal 2	1.62031	0.100114	4.82871e+07	0.548809	2.21219e-28	1.61376e-27	95.6721	94.857	others
Zc3h12a	Luminal 2	0.290876	0.0846017	4.82827e+07	0.54876	4.02099e-46	4.42828e-45	33.2824	23.4313	others
Rph3al	Luminal 2	0.201707	0.0872688	48281037	0.54874	5.57315e-64	8.53958e-63	23.6762	14.1097	others
Tent5c	Luminal 2	0.107538	0.0732123	48272170	0.548639	4.66531e-131	1.65403e-129	14.2396	4.5068	others
Gm17018	Luminal 2	0.47567	0.0863517	4.82713e+07	0.548629	1.45447e-33	1.226e-32	53.6151	44.0769	others
Kifc3	Luminal 2	0.184334	0.076741	4.82703e+07	0.548618	1.35004e-64	2.09777e-63	23.5064	13.7816	others
Mrpl9	Luminal 2	0.505676	0.0865361	4.82635e+07	0.54854	1.15502e-32	9.53185e-32	56.8568	47.2578	others
Dad1	Luminal 2	1.46706	0.093817	4.82614e+07	0.548516	2.6607e-28	1.93642e-27	96.3849	94.6226	others
Dnmbp	Luminal 2	0.281981	0.0771912	48257798	0.548476	8.49174e-46	9.25946e-45	33.3503	23.2036	others
Txndc11	Luminal 2	0.424611	0.0870447	4.8257e+07	0.548467	8.97839e-36	7.92423e-35	46.6735	36.6504	others
Chmp1a	Luminal 2	0.645487	0.0913822	4.82566e+07	0.548462	1.43507e-30	1.11541e-29	66.9043	58.5147	others
Nsmce3	Luminal 2	0.399633	0.0812365	4.82555e+07	0.548449	1.21856e-35	1.07145e-34	47.3354	37.7285	others
Als2cl	Luminal 2	0.233949	0.0749804	4.8251e+07	0.548399	1.55859e-50	1.86663e-49	29.6504	19.8754	others
Tmc7	Luminal 2	0.215935	0.0780611	4.82413e+07	0.548289	1.58556e-57	2.19463e-56	25.8486	16.045	others
Barx2	Luminal 2	0.838084	0.138851	48239118	0.548264	4.60654e-30	3.52924e-29	60.998	54.5503	others
Slc39a7	Luminal 2	0.401931	0.0833233	48239011	0.548263	1.90054e-35	1.66719e-34	47.0468	37.4272	others
Spsb2	Luminal 2	0.144621	0.072267	4.82284e+07	0.548141	4.06871e-81	7.99043e-80	19.1616	9.50914	others
N4bp3	Luminal 2	0.169195	0.0733396	4.8228e+07	0.548138	3.18937e-67	5.15217e-66	22.2675	12.6431	others
Ergic1	Luminal 2	0.605724	0.094781	4.82246e+07	0.548099	1.15062e-30	8.96921e-30	62.4745	53.7802	others
Cln3	Luminal 2	0.143843	0.0763961	48224410	0.548097	1.39313e-85	2.91284e-84	18.3299	8.75243	others
Nos1ap	Luminal 2	0.394342	0.0919348	48223781	0.548089	2.03727e-40	1.99421e-39	37.9328	27.7238	others
Spry1	Luminal 2	0.241548	0.0762443	4.82226e+07	0.548076	2.3446e-51	2.86096e-50	28.7169	18.871	others
Arhgap18	Luminal 2	0.528848	0.0943615	4.82156e+07	0.547996	1.43612e-32	1.18258e-31	52.8174	43.0791	others
Cpne3	Luminal 2	0.942356	0.0992386	4.82075e+07	0.547904	2.42235e-28	1.76621e-27	81.11	75.6312	others
Tmem184a	Luminal 2	0.159275	0.070824	4.82037e+07	0.547861	1.2974e-70	2.20606e-69	21.1813	11.5315	others
Grasp	Luminal 2	0.245949	0.0882888	4.82001e+07	0.54782	5.94298e-51	7.20495e-50	28.2417	18.9781	others
Med9	Luminal 2	0.389026	0.0795311	48198767	0.547805	4.14561e-35	3.61296e-34	46.6056	36.9048	others
Parp8	Luminal 2	0.955067	0.131102	4.81981e+07	0.547797	1.58468e-28	1.16232e-27	68.7882	62.3853	others
Vrk3	Luminal 2	0.366917	0.0794771	48188989	0.547694	3.82129e-36	3.40144e-35	43.8052	34.3066	others
Spryd7	Luminal 2	0.29154	0.0788643	4.81857e+07	0.547657	6.16743e-42	6.19883e-41	35.336	25.8421	others
Ostc	Luminal 2	0.995212	0.10158	4.81836e+07	0.547633	6.86093e-28	4.92448e-27	83.2824	77.7004	others
Dnajb4	Luminal 2	0.402409	0.0855617	4.81808e+07	0.547601	2.1209e-35	1.85789e-34	44.5519	35.0097	others
Os9	Luminal 2	0.4095	0.08263	48174236	0.547526	3.1054e-34	2.64615e-33	47.4372	37.7553	others
Ddit4	Luminal 2	0.918717	0.135111	4.81737e+07	0.54752	3.67699e-28	2.66881e-27	69.4671	65.0037	others
Entpd6	Luminal 2	0.19748	0.075475	48173199	0.547515	1.78679e-57	2.46952e-56	24.9661	15.4423	others
Gpx1	Luminal 2	1.87337	0.108945	4.81709e+07	0.547488	7.30954e-27	5.08873e-26	98.6592	97.7299	others
Dock5	Luminal 2	0.405887	0.0944974	48170618	0.547485	6.09386e-38	5.66916e-37	39.6809	29.84	others
C1galt1c1	Luminal 2	0.301059	0.0750589	4.81681e+07	0.547457	4.24365e-40	4.13452e-39	37.3897	27.5296	others
Serinc5	Luminal 2	0.30797	0.0815154	4.81661e+07	0.547434	1.36166e-40	1.33707e-39	36.2865	26.8801	others
2010300C02Rik	Luminal 2	0.183522	0.073966	4.81639e+07	0.547409	1.00133e-63	1.52311e-62	22.7088	13.0583	others
Krt23	Luminal 2	0.112114	0.104763	48162486	0.547393	3.34133e-241	2.78518e-239	10.353	0.904038	others
Yipf2	Luminal 2	0.256884	0.0744781	4.81619e+07	0.547386	1.77948e-44	1.88661e-43	32.5356	23.0228	others
Sdha	Luminal 2	0.752865	0.0943238	4.81606e+07	0.547371	1.69207e-28	1.23915e-27	73.3537	65.5461	others
Pex26	Luminal 2	0.203137	0.0706341	4.81553e+07	0.547311	7.52686e-54	9.70882e-53	26.4766	16.8285	others
Tbc1d30	Luminal 2	0.181447	0.0758691	48149794	0.547249	6.34481e-64	9.71403e-63	22.4033	12.9244	others
Fkbp2	Luminal 2	0.800649	0.101081	4.81493e+07	0.547243	4.39406e-28	3.1782e-27	73.9308	66.1622	others
Cox17	Luminal 2	1.09809	0.102124	4.81479e+07	0.547227	3.09334e-27	2.1794e-26	86.9484	81.8657	others
Cyp2f2	Luminal 2	0.135908	0.103508	4.81459e+07	0.547204	8.95292e-149	3.75642e-147	12.6782	3.26123	others
Ccnd3	Luminal 2	0.858157	0.102094	4.81449e+07	0.547193	8.42366e-28	6.02309e-27	75.5601	69.0283	others
Zfand6	Luminal 2	1.0176	0.101173	4.8138e+07	0.547114	2.61332e-27	1.84606e-26	85.1833	79.1134	others
Pip4k2c	Luminal 2	0.329572	0.0757252	4.81347e+07	0.547077	2.77761e-37	2.53746e-36	40.2919	30.7038	others
Zbtb7b	Luminal 2	0.204611	0.0711043	48133276	0.547061	1.09869e-52	1.38295e-51	26.6802	17.1901	others
Birc3	Luminal 2	0.240896	0.0772511	48130296	0.547027	3.43856e-49	4.03568e-48	28.5642	18.9513	others
Tmem238	Luminal 2	0.688781	0.0963476	4.81269e+07	0.546989	1.62134e-28	1.18828e-27	66.9382	58.5549	others
Mia3	Luminal 2	0.772147	0.102586	4.81263e+07	0.546982	5.39497e-28	3.88715e-27	69.8065	62.8474	others
Rnf103	Luminal 2	0.352716	0.0812276	4.81155e+07	0.546859	3.17973e-37	2.90058e-36	39.647	29.8266	others
Sap18	Luminal 2	0.577384	0.086517	4.8112e+07	0.546819	2.34949e-29	1.764e-28	62.6273	53.0436	others
Ezh1	Luminal 2	0.356263	0.0783389	48111272	0.546811	8.01998e-36	7.08835e-35	41.8194	32.3445	others
Rab7	Luminal 2	0.915206	0.0937819	4.81068e+07	0.54676	3.19343e-27	2.24739e-26	81.8568	75.8655	others
Pdlim4	Luminal 2	0.773654	0.107123	4.8101e+07	0.546694	6.52974e-28	4.69139e-27	67.0401	57.162	others
Ndufs4	Luminal 2	1.41858	0.0905127	4.80977e+07	0.546656	2.29035e-26	1.57116e-25	96.1473	93.8793	others
Cyp51	Luminal 2	0.811095	0.119731	4.80975e+07	0.546654	7.82692e-28	5.60496e-27	64.9525	58.0526	others
Bcl2l1	Luminal 2	0.550093	0.0875413	4.80951e+07	0.546627	3.62992e-30	2.79586e-29	55.516	45.7041	others
Ly6g6e	Luminal 2	0.0899843	0.0718465	4.80912e+07	0.546582	1.12305e-168	5.61675e-167	11.7108	2.40407	others
Golph3	Luminal 2	0.928864	0.0965538	4.80903e+07	0.546572	6.81325e-27	4.74851e-26	79.888	73.8766	others
Crebl2	Luminal 2	0.14279	0.0713974	48088814	0.546555	1.35355e-78	2.55891e-77	18.4487	9.11404	others
Commd2	Luminal 2	0.461453	0.0806886	4.80848e+07	0.54651	4.52244e-31	3.5608e-30	53.1738	43.28	others
Cadm4	Luminal 2	0.185468	0.0718634	48083017	0.54649	2.57683e-57	3.55618e-56	23.9477	14.5985	others
Zfp185	Luminal 2	0.0975391	0.0694416	4.80815e+07	0.546473	1.02371e-134	3.73533e-133	13.0516	3.75678	others
Cemip2	Luminal 2	0.458217	0.0962624	48078520	0.546438	1.90683e-32	1.56511e-31	46.7074	38.0968	others
Arfip1	Luminal 2	0.281591	0.0740276	48077420	0.546426	7.23547e-40	7.02024e-39	35.3191	26.0296	others
Lamtor2	Luminal 2	1.10658	0.0921627	4.80752e+07	0.546401	1.95208e-26	1.34156e-25	89.1718	84.7519	others
Selenof	Luminal 2	1.32998	0.0844679	4.8072e+07	0.546365	3.72964e-26	2.53992e-25	94.3143	92.8949	others
Jdp2	Luminal 2	0.195291	0.0782183	4.80703e+07	0.546346	3.30386e-58	4.63455e-57	23.3707	14.1298	others
Atl3	Luminal 2	0.555058	0.0879717	4.80676e+07	0.546315	2.2728e-29	1.7071e-28	57.7393	48.202	others
Ppp1r3b	Luminal 2	0.162458	0.0727084	4.80622e+07	0.546253	2.94475e-66	4.70432e-65	20.8248	11.5918	others
Tpcn1	Luminal 2	0.162532	0.0716071	48060961	0.546239	2.36611e-65	3.72597e-64	21.0625	11.8262	others
Tmed7	Luminal 2	0.640597	0.088196	4.80579e+07	0.546204	5.85743e-28	4.21389e-27	66.8703	57.8651	others
Dedd2	Luminal 2	0.220659	0.0723582	4.80575e+07	0.5462	9.29786e-48	1.06786e-46	28.2587	19.025	others
Rac1	Luminal 2	1.51521	0.084823	4.80559e+07	0.546181	9.79063e-26	6.57206e-25	96.0794	95.6941	others
Tmem51	Luminal 2	0.419643	0.0795194	48054076	0.546161	5.30015e-32	4.29949e-31	48.2858	38.8067	others
Ell2	Luminal 2	0.456941	0.0963332	48046227	0.546071	1.24154e-32	1.02397e-31	45.0781	36.1682	others
Grhpr	Luminal 2	0.821068	0.0950946	4.8044e+07	0.546046	1.12052e-26	7.76336e-26	75.6959	68.9881	others
Itpr3	Luminal 2	0.525703	0.0848402	4.80406e+07	0.546007	2.82996e-29	2.11964e-28	56.9077	47.5792	others
Xdh	Luminal 2	0.160625	0.0750384	48036173	0.545957	1.63164e-72	2.85461e-71	19.1616	9.91763	others
Mrps34	Luminal 2	0.606883	0.0876202	4.80298e+07	0.545885	6.18466e-28	4.44759e-27	64.4942	55.0861	others
Pacsin2	Luminal 2	0.438569	0.0819391	48028133	0.545866	3.97065e-31	3.1316e-30	49.372	40.1862	others
Tmem30b	Luminal 2	0.106337	0.0739796	4.80281e+07	0.545865	2.36907e-121	7.51807e-120	13.4929	4.37956	others
Vat1	Luminal 2	0.347836	0.0775102	4.8028e+07	0.545864	3.64261e-35	3.17754e-34	40.4447	30.9851	others
Arrdc3	Luminal 2	0.282192	0.0763505	4.80273e+07	0.545856	1.73266e-41	1.72668e-40	32.5017	23.1099	others
Clint1	Luminal 2	1.10128	0.10701	4.80269e+07	0.545852	9.82228e-26	6.59094e-25	84.9627	80.3656	others
Dnajb1	Luminal 2	0.667803	0.0941826	4.80247e+07	0.545827	1.80675e-27	1.28063e-26	64.7149	56.6062	others
Zbtb42	Luminal 2	0.135984	0.0674814	48023650	0.545815	3.37243e-76	6.18279e-75	18.3469	9.16092	others
B4galnt1	Luminal 2	0.387874	0.0771829	4.80208e+07	0.545782	1.42699e-32	1.17588e-31	45.6042	36.1481	others
Nfe2l1	Luminal 2	0.628339	0.0904536	4.80202e+07	0.545775	1.2299e-27	8.77063e-27	64.1039	55.7557	others
Mfsd5	Luminal 2	0.215143	0.0699748	48017977	0.54575	3.38749e-47	3.83418e-46	28.0041	18.8643	others
Dtx3l	Luminal 2	0.212365	0.0714273	48014662	0.545713	1.02677e-48	1.19535e-47	27.0197	17.8732	others
Creb3	Luminal 2	0.274471	0.0741851	48011154	0.545673	2.48971e-39	2.37752e-38	34.3007	25.3399	others
Dcaf11	Luminal 2	0.321293	0.0717327	4.80107e+07	0.545667	2.11242e-35	1.85133e-34	39.9695	30.4426	others
Ufc1	Luminal 2	0.834347	0.0891825	4.80088e+07	0.545646	3.11659e-26	2.12939e-25	77.7495	71.3253	others
Abtb2	Luminal 2	0.230105	0.094184	48007531	0.545632	5.50815e-55	7.31106e-54	23.7101	14.7459	others
Ndufv3	Luminal 2	1.4693	0.0911476	4.80016e+07	0.545564	4.14676e-25	2.72408e-24	95.6721	93.9865	others
Tnfrsf12a	Luminal 2	0.836679	0.135715	4.79979e+07	0.545522	1.62607e-26	1.12204e-25	64.8846	59.0236	others
Tspan14	Luminal 2	0.55134	0.0865099	4.79977e+07	0.54552	2.42307e-28	1.76621e-27	58.0448	49.3605	others
Pnpo	Luminal 2	0.184837	0.0690866	4.79957e+07	0.545497	1.25691e-53	1.61351e-52	24.3381	15.2548	others
Ostf1	Luminal 2	1.14282	0.100256	4.79906e+07	0.545439	2.77485e-25	1.83635e-24	89.2566	83.5063	others
Stn1	Luminal 2	0.291849	0.0809382	4.79881e+07	0.545411	9.03967e-39	8.51527e-38	34.2329	25.3532	others
Adam15	Luminal 2	0.255193	0.0710428	47987938	0.545409	3.79865e-41	3.76752e-40	32.1453	22.9291	others
Sbds	Luminal 2	0.668481	0.0912405	4.79868e+07	0.545396	7.5107e-27	5.2249e-26	67.1249	59.2982	others
Pnp	Luminal 2	0.31706	0.0715869	4.79851e+07	0.545377	1.69894e-35	1.49104e-34	39.002	29.5185	others
Napa	Luminal 2	0.783101	0.0897394	4.79841e+07	0.545365	3.92114e-26	2.66646e-25	75.4752	68.0975	others
Gt(ROSA)26Sor	Luminal 2	0.37853	0.0789778	47983046	0.545353	1.14879e-32	9.48721e-32	43.6694	34.5878	others
Aup1	Luminal 2	0.552273	0.0833087	4.79817e+07	0.545338	6.34003e-28	4.55758e-27	60.0984	51.3761	others
9130230L23Rik	Luminal 2	0.13625	0.074443	47980626	0.545326	7.91109e-86	1.65965e-84	16.4969	7.41311	others
Tnfrsf11b	Luminal 2	0.113806	0.0889503	4.79746e+07	0.545258	9.53308e-148	3.92952e-146	11.9145	2.91301	others
Lyplal1	Luminal 2	0.156794	0.0682316	47971008	0.545217	2.37746e-63	3.60172e-62	20.723	11.6654	others
Rhog	Luminal 2	0.383319	0.076998	4.79693e+07	0.545197	7.93388e-32	6.4e-31	45.3327	36.3021	others
Prkch	Luminal 2	0.334671	0.0800749	47968136	0.545184	1.67212e-35	1.4682e-34	38.0007	28.9158	others
Mindy1	Luminal 2	0.375391	0.0783653	4.79674e+07	0.545176	2.00733e-32	1.64543e-31	43.7373	34.6414	others
Srgap3	Luminal 2	0.204621	0.0788935	4.79671e+07	0.545172	8.3112e-55	1.09541e-53	23.4216	14.3909	others
Csrnp1	Luminal 2	0.126636	0.0709225	4.79667e+07	0.545168	8.43776e-88	1.82316e-86	16.1405	7.09837	others
Pcolce	Luminal 2	0.244461	0.0892836	47965270	0.545151	4.65914e-48	5.37736e-47	26.4426	17.5584	others
Tor1aip1	Luminal 2	0.500892	0.084647	4.79648e+07	0.545147	5.67119e-29	4.21742e-28	53.2587	43.9965	others
Emd	Luminal 2	0.567559	0.0838035	4.79641e+07	0.545138	1.68861e-27	1.19871e-26	60.947	52.7824	others
Epb41l4a	Luminal 2	0.830869	0.100267	4.79625e+07	0.54512	6.3788e-26	4.3065e-25	68.0923	59.9946	others
Akr1b10	Luminal 2	0.395772	0.0768636	4.79621e+07	0.545116	1.69491e-31	1.35441e-30	45.8418	36.4629	others
Srpr	Luminal 2	0.791653	0.0925093	4.79608e+07	0.5451	8.78344e-26	5.90866e-25	74.6606	67.0863	others
Tmem219	Luminal 2	0.3598	0.0732763	4.7958e+07	0.545069	1.55775e-32	1.27971e-31	43.5675	34.2128	others
Smad7	Luminal 2	0.307796	0.0758458	4.79555e+07	0.545041	1.78034e-36	1.59304e-35	36.3883	27.3756	others
Slc45a4	Luminal 2	0.166862	0.0667475	47955258	0.545038	5.34327e-58	7.45633e-57	22.2166	13.1655	others
Pmm1	Luminal 2	0.554553	0.0894797	4.79552e+07	0.545037	7.52767e-28	5.39684e-27	56.9246	48.6774	others
Card10	Luminal 2	0.168964	0.0688941	4.79521e+07	0.545002	1.24493e-58	1.76084e-57	21.945	12.9177	others
Slco1a5	Luminal 2	0.101627	0.0880435	47951449	0.544994	5.73955e-192	3.38507e-190	10.5227	1.54021	others
Flot1	Luminal 2	0.251079	0.0698354	47951434	0.544994	3.67436e-41	3.6481e-40	31.3985	22.2393	others
Clip1	Luminal 2	0.597908	0.100601	4.79488e+07	0.544964	1.9337e-27	1.36958e-26	57.8072	50.0502	others
LTO1	Luminal 2	0.290617	0.0753754	4.79464e+07	0.544936	4.21727e-37	3.82655e-36	35.336	26.5318	others
Lurap1l	Luminal 2	0.972278	0.122572	4.79411e+07	0.544876	4.13614e-25	2.71806e-24	73.184	66.8051	others
Atp2c2	Luminal 2	0.24134	0.0795123	47938296	0.544845	1.95213e-46	2.16001e-45	27.1215	18.1142	others
Rgs3	Luminal 2	0.200906	0.0688666	47936072	0.544819	4.46413e-49	5.2328e-48	25.7468	16.6812	others
Prkcz	Luminal 2	0.275487	0.0714949	4.79358e+07	0.544816	3.36968e-38	3.1489e-37	33.9783	24.918	others
Atp5a1	Luminal 2	2.13579	0.0757295	4.79321e+07	0.544775	4.73145e-24	3.01319e-23	99.8133	99.7656	others
Stt3a	Luminal 2	0.678583	0.0882812	4.79319e+07	0.544772	4.76129e-26	3.22609e-25	68.7203	60.5973	others
Camk1	Luminal 2	0.20131	0.0704381	47927636	0.544724	6.44465e-49	7.5355e-48	25.628	16.7013	others
Dpp3	Luminal 2	0.417016	0.0745169	4.79272e+07	0.544718	6.68447e-30	5.09002e-29	49.2193	39.7643	others
Esrp2	Luminal 2	0.180788	0.0670612	47926552	0.544711	4.1496e-53	5.2514e-52	23.7441	14.7124	others
Znrf2	Luminal 2	0.66337	0.0910376	4.79249e+07	0.544692	3.25932e-26	2.22528e-25	64.8506	56.1106	others
Grk2	Luminal 2	0.270598	0.0691753	4.79201e+07	0.544638	1.51614e-37	1.39457e-36	34.5384	25.4336	others
Rnf180	Luminal 2	0.136253	0.0862238	4.79196e+07	0.544632	4.58505e-100	1.13447e-98	14.4773	5.59834	others
Far1	Luminal 2	1.18044	0.100185	4.79171e+07	0.544603	2.36075e-24	1.5189e-23	88.1534	84.9796	others
Mndal	Luminal 2	0.113229	0.0707868	4.79168e+07	0.544601	7.72372e-102	1.95227e-100	14.3415	5.42423	others
Csk	Luminal 2	0.272061	0.0704765	47915667	0.544588	1.62489e-37	1.49167e-36	34.3686	25.3934	others
Myc	Luminal 2	0.413637	0.0915225	47912907	0.544556	9.32032e-32	7.50548e-31	42.2437	33.8981	others
Slc37a1	Luminal 2	0.107068	0.0678583	4.79113e+07	0.544538	1.17796e-105	3.10726e-104	14.002	5.0827	others
Gm45267	Luminal 2	0.103875	0.069527	47910664	0.544531	7.06754e-116	2.11744e-114	13.2553	4.34608	others
Klc4	Luminal 2	0.186997	0.0674061	47903870	0.544454	1.17778e-50	1.41145e-49	24.5078	15.5695	others
Akr1a1	Luminal 2	1.71578	0.0782609	4.79037e+07	0.544452	7.02686e-24	4.45835e-23	98.4046	98.2254	others
Tigd2	Luminal 2	0.430482	0.0822208	4.79032e+07	0.544446	8.31552e-30	6.32688e-29	47.4542	38.5656	others
Slfn2	Luminal 2	0.0889528	0.0718917	4.79025e+07	0.544438	1.38498e-164	6.71197e-163	11.0489	2.16969	others
Morrbid	Luminal 2	0.37674	0.0865406	4.79005e+07	0.544415	1.52475e-34	1.31178e-33	37.3727	28.3667	others
Pls1	Luminal 2	0.47341	0.0812665	47899237	0.544401	4.05952e-29	3.03453e-28	49.406	39.6237	others
Eif1	Luminal 2	2.98756	0.0672583	4.78977e+07	0.544383	1.47871e-23	9.2753e-23	100	99.9866	others
Arl2bp	Luminal 2	0.438303	0.0779099	4.78968e+07	0.544374	5.47879e-29	4.07757e-28	50.1188	41.4518	others
Krt80	Luminal 2	0.0780088	0.0696028	4.78962e+07	0.544366	2.89089e-209	1.96445e-207	9.97963	1.11163	others
Rrp7a	Luminal 2	0.356565	0.0721409	4.78956e+07	0.544359	1.35511e-31	1.08798e-30	43.3469	34.2999	others
Slc34a2	Luminal 2	0.136332	0.0719533	47895154	0.544354	1.97103e-90	4.40604e-89	15.4447	6.40193	others
Fam3c	Luminal 2	0.580284	0.0842673	4.78947e+07	0.54435	1.18727e-26	8.21672e-26	59.776	50.3784	others
Mpzl1	Luminal 2	0.501981	0.0888491	4.78916e+07	0.544314	4.018e-28	2.91068e-27	51.5105	43.5813	others
Hk1	Luminal 2	0.738555	0.0907184	4.78887e+07	0.544281	3.56133e-25	2.34443e-24	69.9253	62.1442	others
Ccpg1	Luminal 2	0.193922	0.0671716	4.78862e+07	0.544253	8.06631e-49	9.40818e-48	25.1697	16.2459	others
Ap2s1	Luminal 2	1.19508	0.0870579	4.7883e+07	0.544216	5.0771e-24	3.23221e-23	90.835	87.6381	others
Atp6v0a1	Luminal 2	0.327125	0.0718934	4.78823e+07	0.544208	1.35465e-33	1.14289e-32	39.019	29.7395	others
Tlr1	Luminal 2	0.0887427	0.0650793	47880879	0.544192	4.88598e-136	1.81458e-134	12.0163	3.17418	others
Capn2	Luminal 2	0.415587	0.0789367	4.78805e+07	0.544187	1.00341e-29	7.61283e-29	46.8262	38.0299	others
Hoxa10	Luminal 2	0.598281	0.0863245	4.78795e+07	0.544177	3.07808e-26	2.10384e-25	60.5567	52.1128	others
Dtd2	Luminal 2	0.294192	0.0686851	47878810	0.544169	6.20093e-35	5.38418e-34	36.9823	27.8176	others
Tlnrd1	Luminal 2	0.26518	0.0701705	4.78758e+07	0.544134	1.04493e-37	9.66351e-37	33.1976	24.3354	others
1700066B19Rik	Luminal 2	0.124369	0.0672787	47875705	0.544133	1.34851e-80	2.63177e-79	16.4291	7.6274	others
Acp1	Luminal 2	0.78108	0.0890207	4.78722e+07	0.544093	9.32073e-25	6.06769e-24	74.5927	67.4345	others
Ccdc68	Luminal 2	0.227744	0.073328	47871922	0.54409	9.62096e-47	1.07214e-45	26.1032	17.0428	others
Lpcat3	Luminal 2	0.467293	0.0797982	4.78669e+07	0.544033	5.17673e-28	3.73278e-27	51.9179	43.2733	others
Ptgr2	Luminal 2	0.357116	0.0717992	47866604	0.54403	2.29021e-31	1.82235e-30	42.668	33.6972	others
Qtrt1	Luminal 2	0.219147	0.0669168	4.78639e+07	0.544	4.81474e-43	4.93985e-42	28.3265	19.4402	others
Unc5b	Luminal 2	0.15732	0.080683	4.78637e+07	0.543997	1.79937e-69	2.99975e-68	18.1263	9.48235	others
Fam3a	Luminal 2	0.223724	0.0668157	47862515	0.543983	3.94849e-42	3.98139e-41	28.9715	20.1031	others
Tmem71	Luminal 2	0.0836933	0.0686015	47858332	0.543936	9.61615e-166	4.69664e-164	10.8282	2.05585	others
A330023F24Rik	Luminal 2	0.179129	0.0690241	4.78555e+07	0.543904	5.71876e-55	7.58524e-54	22.1656	13.2458	others
Snx16	Luminal 2	0.245134	0.0689198	4.78541e+07	0.543888	1.05859e-39	1.02287e-38	30.8045	21.9179	others
Zbtb38	Luminal 2	0.438672	0.088571	4.78533e+07	0.543879	1.40826e-29	1.06285e-28	45.3836	37.0254	others
Pgd	Luminal 2	0.788496	0.098277	4.78514e+07	0.543857	1.71167e-24	1.10622e-23	72.3014	64.1599	others
Pdia6	Luminal 2	1.26137	0.0910446	4.7848e+07	0.543818	1.78532e-23	1.11612e-22	90.0883	88.2609	others
Fut2	Luminal 2	0.194312	0.0885926	4.78374e+07	0.543699	1.74848e-61	2.5821e-60	19.7386	11.123	others
Tspan17	Luminal 2	0.215503	0.0672415	4.78363e+07	0.543686	2.40414e-43	2.48428e-42	27.6477	18.8107	others
Gemin7	Luminal 2	0.573489	0.0812615	4.78297e+07	0.54361	1.06824e-25	7.16045e-25	61.8635	53.0503	others
Zfp422	Luminal 2	0.181519	0.0653945	4.78292e+07	0.543605	3.26243e-50	3.88242e-49	23.778	14.9334	others
Arl1	Luminal 2	0.801448	0.0882613	4.78271e+07	0.543581	3.75028e-24	2.39893e-23	76.0523	68.9681	others
Mydgf	Luminal 2	0.755887	0.0883531	4.78208e+07	0.543509	2.98407e-24	1.91272e-23	73.0312	65.5528	others
Tmem102	Luminal 2	0.195106	0.0649525	4.78153e+07	0.543447	8.10398e-46	8.84178e-45	25.8147	17.0294	others
Lurap1	Luminal 2	0.138881	0.0636043	47815262	0.543446	7.53033e-66	1.19891e-64	18.6354	9.89085	others
Suclg1	Luminal 2	0.949274	0.0896108	4.78152e+07	0.543445	1.26496e-23	7.94516e-23	83.2994	77.5866	others
Pip4p1	Luminal 2	0.376008	0.0702443	4.78116e+07	0.543405	1.32845e-29	1.00423e-28	45.0611	35.9338	others
Sec61b	Luminal 2	2.09332	0.082162	4.78071e+07	0.543353	1.22281e-22	7.43399e-22	99.6096	99.4442	others
Elovl5	Luminal 2	0.425334	0.0813379	47803669	0.543315	1.23839e-28	9.12258e-28	46.5886	37.9562	others
Upk3a	Luminal 2	0.31372	0.187545	4.78003e+07	0.543276	7.67711e-70	1.28903e-68	17.3795	9.03368	others
Ripk4	Luminal 2	0.514198	0.0840333	4.78002e+07	0.543276	1.70303e-26	1.17385e-25	53.7848	45.4296	others
Ufm1	Luminal 2	0.629257	0.0831211	4.77987e+07	0.543258	9.03733e-25	5.89343e-24	65.6144	57.316	others
Nfkb2	Luminal 2	0.271358	0.0691078	47792212	0.543184	1.02736e-35	9.0546e-35	33.6049	24.8711	others
Apol7a	Luminal 2	0.10581	0.0715904	47788083	0.543138	6.90005e-113	2.00948e-111	12.78	4.15857	others
Atp6v0e	Luminal 2	1.63478	0.081186	4.77843e+07	0.543094	1.52434e-22	9.23122e-22	97.7936	96.7053	others
Capsl	Luminal 2	0.315201	0.0825121	4.7784e+07	0.543092	2.32483e-34	1.99279e-33	34.6232	26.2707	others
Setd3	Luminal 2	0.560583	0.0791032	4.7782e+07	0.543069	2.82621e-25	1.86968e-24	60.2003	51.6775	others
Rps6ka1	Luminal 2	0.337089	0.0689603	4.7781e+07	0.543057	7.58717e-31	5.94391e-30	40.9708	32.1101	others
Trpm4	Luminal 2	0.272574	0.0689014	47779186	0.543036	1.10384e-35	9.71492e-35	33.2994	24.5965	others
Cox14	Luminal 2	1.11914	0.0847346	4.7778e+07	0.543023	5.7633e-23	3.54512e-22	89.647	86.0845	others
Zfp710	Luminal 2	0.36336	0.0753939	47773735	0.542974	1.86381e-30	1.44565e-29	41.1405	32.3512	others
Parp14	Luminal 2	0.190618	0.0655944	47772939	0.542965	8.25861e-48	9.5083e-47	24.1684	15.4021	others
Mprip	Luminal 2	1.08846	0.0913471	4.77708e+07	0.542941	8.4285e-23	5.16759e-22	85.4039	81.9259	others
Mapk12	Luminal 2	0.144781	0.0652685	47767481	0.542903	7.9734e-62	1.18121e-60	19.0937	10.527	others
Irf2bpl	Luminal 2	0.367016	0.0713528	4.77658e+07	0.542885	6.33444e-30	4.8274e-29	42.3286	33.1481	others
Sult2b1	Luminal 2	0.128323	0.0678805	4.77625e+07	0.542846	4.83773e-76	8.86052e-75	16.2593	7.69437	others
Dok1	Luminal 2	0.14087	0.0623147	4.77616e+07	0.542837	3.76168e-61	5.49458e-60	19.2464	10.6543	others
Sypl	Luminal 2	0.814397	0.0889218	4.7761e+07	0.542829	2.45138e-23	1.5254e-22	76.3917	69.3832	others
Tm2d2	Luminal 2	0.61714	0.0806704	4.77564e+07	0.542778	2.33528e-24	1.50354e-23	65.3598	56.8941	others
Zdhhc13	Luminal 2	0.344623	0.0764635	4.77557e+07	0.542769	3.22413e-31	2.55141e-30	38.9681	30.4627	others
Add3	Luminal 2	0.498685	0.0822455	4.77516e+07	0.542722	2.92736e-26	2.00229e-25	51.9348	43.2465	others
Tusc2	Luminal 2	0.229886	0.0651604	47748928	0.542693	1.36156e-38	1.28e-37	29.854	21.188	others
Ffar4	Luminal 2	0.110156	0.0698667	4.77461e+07	0.54266	2.01594e-98	4.89754e-97	13.5947	5.0827	others
Pex11g	Luminal 2	0.193863	0.0640713	47745076	0.542649	8.97612e-45	9.60337e-44	25.3734	16.7214	others
Myrip	Luminal 2	0.146877	0.0677782	4.77445e+07	0.542642	2.58628e-68	4.22892e-67	17.5322	8.87297	others
Eno1	Luminal 2	1.81972	0.080369	4.77389e+07	0.542579	5.94636e-22	3.53707e-21	98.6083	98.2388	others
Lpin1	Luminal 2	0.346879	0.0755851	47738092	0.542569	3.16881e-31	2.5087e-30	38.408	29.7529	others
Klf10	Luminal 2	0.363032	0.0749708	4.77365e+07	0.542552	2.76322e-30	2.1318e-29	40.2749	31.4471	others
Lynx1	Luminal 2	0.128908	0.0656655	4.77363e+07	0.542549	1.22349e-70	2.08227e-69	16.9212	8.45778	others
Cetn2	Luminal 2	0.569394	0.0817009	4.7736e+07	0.542546	1.28647e-24	8.34295e-24	60.5058	52.1596	others
Nin	Luminal 2	0.269166	0.0722586	4.77346e+07	0.54253	2.77284e-36	2.47288e-35	31.5852	22.9827	others
Fhod1	Luminal 2	0.132481	0.0628456	47733741	0.54252	2.54006e-66	4.06475e-65	17.7868	9.25467	others
Naip5	Luminal 2	0.118886	0.0828795	4.77329e+07	0.54251	1.11711e-120	3.52125e-119	12.0502	3.53579	others
Ptpn21	Luminal 2	0.208011	0.0695989	47731108	0.54249	1.57446e-43	1.63595e-42	25.7637	17.2772	others
Fgd4	Luminal 2	0.650656	0.0881058	4.77304e+07	0.542482	4.3847e-24	2.79996e-23	61.558	53.0771	others
Irf6	Luminal 2	0.5819	0.0860395	4.77301e+07	0.542478	1.24982e-24	8.10808e-24	59.0122	50.5659	others
Jade1	Luminal 2	0.331628	0.0717516	4.77244e+07	0.542414	5.78312e-31	4.53817e-30	38.6117	30.0342	others
Plekhb2	Luminal 2	0.486787	0.0762964	4.7723e+07	0.542398	1.16942e-25	7.83024e-25	53.8866	45.0479	others
Tcp11l2	Luminal 2	0.419141	0.0786569	4.77217e+07	0.542383	1.94642e-28	1.4232e-27	43.6864	34.7418	others
Acox2	Luminal 2	0.0921476	0.0643408	47720364	0.542368	1.37463e-117	4.1989e-116	12.1521	3.67642	others
Cdc42ep4	Luminal 2	0.2392	0.0659885	47715194	0.542309	3.19973e-37	2.91598e-36	30.3802	21.8509	others
Uqcrfs1	Luminal 2	1.33559	0.0788829	4.771e+07	0.54225	5.74252e-22	3.42016e-21	94.3652	92.2855	others
Dtx4	Luminal 2	0.13198	0.0647034	47709447	0.542244	8.94749e-68	1.4529e-66	17.2607	8.8127	others
Gm50323	Luminal 2	0.09828	0.07243	47706552	0.542211	4.57206e-128	1.56476e-126	11.5411	3.10721	others
Mcat	Luminal 2	0.215458	0.0626196	4.77027e+07	0.542167	3.48658e-39	3.31596e-38	28.5132	19.9692	others
Flii	Luminal 2	0.444221	0.0725354	4.77013e+07	0.542151	3.90561e-26	2.65686e-25	50.6619	42.0545	others
Slc25a33	Luminal 2	0.189126	0.0659568	4.76998e+07	0.542134	6.97429e-46	7.62699e-45	24.0326	15.5896	others
Echdc3	Luminal 2	0.147212	0.0624187	47698771	0.542122	2.03442e-58	2.86669e-57	19.3822	10.8685	others
Faah	Luminal 2	0.180192	0.0621584	4.76965e+07	0.542097	4.02072e-47	4.53449e-46	23.4895	14.8999	others
Mtap	Luminal 2	0.884585	0.100122	4.76929e+07	0.542056	2.59927e-22	1.56549e-21	74.9491	68.8542	others
Txndc5	Luminal 2	0.627304	0.0799963	4.76908e+07	0.542032	1.78162e-23	1.11418e-22	64.9355	57.2959	others
Krtcap2	Luminal 2	1.36907	0.0812661	4.76886e+07	0.542007	1.08595e-21	6.39067e-21	94.6707	93.0757	others
Ctsa	Luminal 2	0.404476	0.07221	4.76855e+07	0.541972	5.66518e-27	3.95866e-26	47.0638	38.3781	others
Il15ra	Luminal 2	0.157054	0.064845	47681272	0.541924	2.42759e-55	3.24053e-54	20.0611	11.632	others
Mif4gd	Luminal 2	0.311501	0.0662775	4.76807e+07	0.541917	2.01774e-30	1.56246e-29	38.7305	30.0408	others
Dab2ip	Luminal 2	0.387225	0.0722084	4.76782e+07	0.541889	1.51491e-27	1.07703e-26	44.7047	36.3021	others
Kdelr1	Luminal 2	0.900811	0.0836147	4.76776e+07	0.541881	3.48418e-22	2.08773e-21	81.5682	75.9727	others
Arhgef26	Luminal 2	0.19365	0.0699743	47671468	0.541812	1.30851e-47	1.49368e-46	22.7936	14.3976	others
Rnasel	Luminal 2	0.0950423	0.065153	47665974	0.54175	4.22554e-109	1.15693e-107	12.3557	4.03134	others
Bphl	Luminal 2	0.421104	0.0731596	4.76651e+07	0.541739	2.30389e-26	1.57987e-25	47.8615	39.2888	others
Abhd16a	Luminal 2	0.275834	0.0627746	4.7661e+07	0.541693	4.31179e-32	3.50379e-31	35.5397	26.8265	others
Gatd1	Luminal 2	0.315741	0.0667467	4.76579e+07	0.541658	6.89045e-30	5.24474e-29	38.9172	30.4293	others
Ifngr2	Luminal 2	0.35033	0.0731602	47656734	0.541645	8.60942e-29	6.36961e-28	40.6653	32.5186	others
Pafah1b3	Luminal 2	1.1583	0.0809506	4.76562e+07	0.541639	1.51586e-21	8.86498e-21	90.4277	87.1359	others
Rab43	Luminal 2	0.278252	0.0681613	47655301	0.541628	2.30817e-33	1.93517e-32	33.3333	24.7572	others
Sqle	Luminal 2	0.504199	0.0876122	4.76539e+07	0.541613	3.17914e-25	2.09504e-24	49.9321	42.309	others
Dbnl	Luminal 2	0.868062	0.0856439	4.76538e+07	0.541611	5.89328e-22	3.50661e-21	79.26	73.0931	others
Arhgap5	Luminal 2	1.07055	0.0904602	4.76532e+07	0.541604	1.72201e-21	1.00455e-20	84.5893	79.7094	others
Tm7sf2	Luminal 2	0.176283	0.0645085	4.76505e+07	0.541574	3.81292e-47	4.30531e-46	22.7597	14.4445	others
Cyp39a1	Luminal 2	0.301684	0.0720704	4.76471e+07	0.541535	3.16033e-32	2.57369e-31	34.4196	26.0229	others
Far1os	Luminal 2	0.437673	0.0784208	4.76463e+07	0.541526	3.53504e-26	2.41177e-25	46.8941	38.733	others
Clptm1l	Luminal 2	0.517897	0.075068	4.76404e+07	0.541459	5.56335e-24	3.53937e-23	57.5356	49.2667	others
Zfpm2	Luminal 2	0.260836	0.0805817	47639751	0.541452	9.25783e-51	1.11373e-49	21.4358	12.603	others
Pard3b	Luminal 2	0.137042	0.0813458	4.76375e+07	0.541426	7.54159e-85	1.55431e-83	14.2057	5.94656	others
Arhgef5	Luminal 2	0.400492	0.0718443	4.7637e+07	0.541421	1.90327e-26	1.30994e-25	46.2322	38.0433	others
Tbcc	Luminal 2	0.267589	0.0650761	4.76341e+07	0.541387	1.47509e-32	1.21393e-31	33.8764	25.6077	others
Tmed4	Luminal 2	0.482458	0.071106	4.76333e+07	0.541379	1.82254e-24	1.17706e-23	54.3279	45.6305	others
Uqcc3	Luminal 2	0.554791	0.0749222	4.76315e+07	0.541358	1.97546e-23	1.23335e-22	60.0475	51.9721	others
Derl1	Luminal 2	0.655011	0.07927	4.76309e+07	0.541351	1.42218e-22	8.62927e-22	67.4474	59.6129	others
Gm46620	Luminal 2	0.0973046	0.0655191	4.76302e+07	0.541343	5.42577e-106	1.43527e-104	12.3727	4.1184	others
Vars	Luminal 2	0.581764	0.0794684	4.76195e+07	0.541222	4.31019e-23	2.66176e-22	60.5567	52.4342	others
Ltbr	Luminal 2	0.356696	0.0669157	47615348	0.541174	2.83276e-27	1.99956e-26	43.4827	34.9628	others
Smad4	Luminal 2	1.10597	0.0912384	4.76144e+07	0.541164	4.6237e-21	2.66577e-20	86.609	82.4215	others
Prkca	Luminal 2	1.3918	0.1316	47614078	0.54116	9.3403e-21	5.29557e-20	84.3007	79.696	others
Ptpn13	Luminal 2	1.59397	0.111831	4.76136e+07	0.541155	1.25219e-20	7.06524e-20	92.668	91.1605	others
Samd4	Luminal 2	0.415773	0.091199	47607151	0.541081	4.02967e-28	2.91801e-27	39.7658	31.8154	others
Cytip	Luminal 2	0.0877844	0.0805878	47606372	0.541072	1.12461e-206	7.50608e-205	9.01222	0.803589	others
Blvrb	Luminal 2	0.601864	0.0804128	4.7604e+07	0.541046	9.85684e-23	6.01774e-22	62.4067	53.8941	others
Whamm	Luminal 2	0.24348	0.060929	47600428	0.541005	6.71367e-35	5.824e-34	30.4481	21.9782	others
Cab39	Luminal 2	0.758989	0.0859494	4.76001e+07	0.541002	1.03361e-21	6.09219e-21	70.9097	63.9858	others
Il10rb	Luminal 2	0.174254	0.0612797	47600127	0.541001	3.96449e-45	4.26586e-44	23.0991	14.853	others
Rnf181	Luminal 2	0.716531	0.0836059	4.76001e+07	0.541001	7.02163e-22	4.16084e-21	69.7047	62.3585	others
Slc25a23	Luminal 2	0.0893599	0.0603332	47599017	0.540989	1.26161e-109	3.46943e-108	11.9993	3.78357	others
Tcta	Luminal 2	0.167346	0.0589681	47594227	0.540934	2.23353e-46	2.46847e-45	22.4881	14.1767	others
Arl8b	Luminal 2	0.572113	0.0754371	4.75932e+07	0.540923	7.65496e-23	4.69947e-22	60.7264	52.4811	others
Arf5	Luminal 2	1.71702	0.0703733	4.75929e+07	0.54092	1.6476e-20	9.2379e-20	98.9138	98.5535	others
Rpia	Luminal 2	0.178297	0.0692827	47591277	0.540901	4.55861e-47	5.13803e-46	21.928	13.882	others
Fam83h	Luminal 2	0.217349	0.062557	47590898	0.540896	4.95994e-37	4.49607e-36	28.2247	19.9558	others
Rab20	Luminal 2	0.219103	0.0660868	4.75903e+07	0.54089	8.88913e-38	8.2288e-37	27.444	19.3263	others
Gtf2b	Luminal 2	0.480681	0.0712901	4.75895e+07	0.54088	6.00678e-24	3.8163e-23	54.0394	45.5099	others
Eif5	Luminal 2	1.65454	0.0797729	4.7586e+07	0.54084	2.14249e-20	1.19591e-19	97.8445	96.9062	others
Map7d1	Luminal 2	0.264987	0.0685829	4.75834e+07	0.540811	1.53812e-32	1.26469e-31	32.5017	24.4961	others
Vstm5	Luminal 2	0.259046	0.0761624	4.75822e+07	0.540798	1.07511e-35	9.4665e-35	28.9206	20.8866	others
Rab1a	Luminal 2	1.22322	0.0786572	4.75804e+07	0.540777	1.10047e-20	6.22604e-20	92.5832	89.627	others
Chac2	Luminal 2	0.390128	0.0745934	47577153	0.54074	1.07543e-26	7.45367e-26	42.8038	34.4003	others
Clic5	Luminal 2	0.0701595	0.0632703	4.75753e+07	0.540719	3.02746e-198	1.86776e-196	9.04616	0.904038	others
Idh2	Luminal 2	0.925645	0.0861486	4.75693e+07	0.540651	7.40503e-21	4.21619e-20	79.854	75.1892	others
Atf6	Luminal 2	0.464493	0.0778603	4.75683e+07	0.540639	1.30535e-24	8.45951e-24	48.7441	40.5545	others
Bag3	Luminal 2	0.420289	0.0692883	4.75656e+07	0.540609	5.64735e-25	3.69432e-24	48.0652	39.6504	others
Mef2d	Luminal 2	0.302026	0.0676117	4.75654e+07	0.540606	9.66651e-30	7.3399e-29	36.3035	27.9783	others
Serpinb6a	Luminal 2	1.42516	0.0779226	4.75637e+07	0.540588	2.7781e-20	1.5438e-19	94.5689	93.4574	others
Samd10	Luminal 2	0.148221	0.0590591	4.75636e+07	0.540586	4.43178e-52	5.49723e-51	19.8914	11.6721	others
Piezo1	Luminal 2	0.297586	0.07326	4.75634e+07	0.540584	2.45214e-31	1.9479e-30	33.52	25.4202	others
Eppk1	Luminal 2	0.296091	0.0714105	4.75529e+07	0.540465	2.07432e-31	1.65337e-30	33.2145	25.005	others
Dapk3	Luminal 2	0.359674	0.0657771	47551260	0.540446	2.778e-26	1.90082e-25	43.6524	35.1838	others
Gm42701	Luminal 2	0.112307	0.0596744	47550740	0.54044	1.04238e-73	1.85483e-72	15.0373	6.92426	others
Slc39a1	Luminal 2	0.488738	0.0721143	4.75484e+07	0.540414	2.33942e-23	1.45622e-22	54.3279	45.7577	others
Tor3a	Luminal 2	0.247185	0.0663931	47546767	0.540395	1.96358e-33	1.64995e-32	30.6348	22.7081	others
Arl4d	Luminal 2	0.111135	0.0654896	4.75464e+07	0.54039	1.26408e-83	2.56024e-82	13.7644	5.68539	others
Mapkapk2	Luminal 2	0.66247	0.0800419	4.75452e+07	0.540377	1.43527e-21	8.40938e-21	67.2267	59.3317	others
Pfkfb4	Luminal 2	0.213207	0.0678605	4.75448e+07	0.540372	1.4022e-39	1.34862e-38	25.3734	17.2772	others
Ric8a	Luminal 2	0.26822	0.0605	47543854	0.540362	1.12344e-30	8.76461e-30	34.5214	26.1434	others
C1galt1	Luminal 2	0.55109	0.0767755	4.75424e+07	0.540345	1.42298e-22	8.63129e-22	57.7054	49.4609	others
Taz	Luminal 2	0.312876	0.0632865	4.75371e+07	0.540285	3.92687e-28	2.84577e-27	38.7475	30.2551	others
Ptprk	Luminal 2	1.82086	0.104455	4.75356e+07	0.540268	9.51706e-20	5.1677e-19	96.1134	94.4218	others
Aamp	Luminal 2	0.919479	0.0800831	4.75314e+07	0.54022	1.44906e-20	8.15152e-20	82.7902	77.3522	others
Srebf2	Luminal 2	0.872376	0.0879463	4.75313e+07	0.540219	1.53352e-20	8.60598e-20	76.6463	70.2337	others
Siae	Luminal 2	0.172065	0.0598805	47526616	0.540166	4.52389e-44	4.75326e-43	22.6409	14.5383	others
Fam102a	Luminal 2	0.321503	0.0674278	47525260	0.54015	5.40958e-28	3.89619e-27	38.1704	30.148	others
Rnf130	Luminal 2	0.959328	0.091904	4.75228e+07	0.540122	2.87541e-20	1.59646e-19	80.2105	74.1244	others
Atp6v1g1	Luminal 2	1.66888	0.0760284	4.75209e+07	0.540101	9.84064e-20	5.34031e-19	98.0482	97.5758	others
Sars	Luminal 2	0.8921	0.0853925	4.75124e+07	0.540004	2.29843e-20	1.2818e-19	79.6504	74.2985	others
Ptpn22	Luminal 2	0.103593	0.0779516	4.75113e+07	0.539991	2.03017e-127	6.91031e-126	10.6585	2.66524	others
2610203C22Rik	Luminal 2	0.16925	0.0680208	47511174	0.53999	5.89049e-49	6.89614e-48	20.2478	12.3083	others
Tmem63a	Luminal 2	0.295825	0.0623662	47508638	0.539961	9.81645e-29	7.25404e-28	36.609	28.2796	others
Trip10	Luminal 2	0.263329	0.0629604	47503382	0.539902	9.45944e-31	7.39524e-30	33.1806	25.0988	others
4930415O20Rik	Luminal 2	0.080683	0.0595421	47501705	0.539883	1.03702e-121	3.31333e-120	10.8622	2.89292	others
Slc48a1	Luminal 2	0.244064	0.0626875	47500291	0.539867	2.98935e-32	2.43656e-31	31.11	23.1702	others
Sdcbp	Luminal 2	1.39258	0.0758585	4.74924e+07	0.539777	1.30047e-19	7.0269e-19	95.6551	93.8191	others
Xpnpep1	Luminal 2	0.678353	0.0778429	4.7489e+07	0.539738	7.8264e-21	4.45205e-20	67.7529	59.9143	others
Manba	Luminal 2	0.150248	0.0600575	4.74821e+07	0.53966	1.06151e-50	1.27456e-49	19.4162	11.4244	others
Sri	Luminal 2	0.898746	0.0839333	4.74789e+07	0.539623	6.0185e-20	3.30146e-19	78.2926	72.0619	others
Crybg1	Luminal 2	0.572762	0.0775866	4.74785e+07	0.539619	7.85384e-22	4.64958e-21	56.8398	48.4497	others
Per2	Luminal 2	0.411292	0.0722305	4.74768e+07	0.5396	2.75708e-25	1.82524e-24	42.5832	34.1659	others
Hbp1	Luminal 2	0.708119	0.0789247	4.74729e+07	0.539555	1.65538e-20	9.27873e-20	68.7373	61.6219	others
Drap1	Luminal 2	0.93341	0.0808265	4.74727e+07	0.539552	6.95108e-20	3.80191e-19	83.0278	77.5062	others
Ifitm1	Luminal 2	1.5304	0.147934	47470079	0.539523	2.01049e-19	1.07826e-18	78.666	69.5373	others
Ttll10	Luminal 2	0.191026	0.062783	4.74652e+07	0.539468	7.81769e-41	7.71283e-40	23.4555	15.4892	others
Naaladl2	Luminal 2	0.184976	0.0749697	4.74651e+07	0.539467	2.40929e-51	2.93608e-50	18.9749	11.0427	others
Nt5dc3	Luminal 2	0.218268	0.068525	47463929	0.539453	5.39065e-37	4.87707e-36	25.7977	18.0004	others
Slc44a4	Luminal 2	0.0709595	0.061937	4.74632e+07	0.539445	1.43952e-176	7.78045e-175	9.04616	1.15851	others
Arf3	Luminal 2	0.444092	0.0669942	4.74629e+07	0.539442	5.28883e-23	3.25902e-22	50.8656	42.53	others
Dusp4	Luminal 2	0.123429	0.0643821	47462216	0.539434	3.22304e-67	5.20208e-66	15.3259	7.45329	others
Tnfrsf1b	Luminal 2	0.144731	0.06132	4.74621e+07	0.539432	1.36779e-52	1.71591e-51	18.5845	10.681	others
Coq10b	Luminal 2	0.408023	0.0709252	4.74572e+07	0.539377	1.88634e-24	1.21784e-23	44.3822	36.1682	others
Ap2m1	Luminal 2	0.846441	0.0805848	4.74565e+07	0.539369	7.61354e-20	4.15576e-19	77.2064	71.8208	others
Sun2	Luminal 2	0.26144	0.0636307	47451682	0.539314	5.39201e-31	4.23481e-30	31.5513	23.4983	others
Gga1	Luminal 2	0.327656	0.0617797	47449832	0.539293	5.75167e-26	3.8859e-25	40.5804	32.4717	others
Fbxo31	Luminal 2	0.185248	0.0587185	47448095	0.539273	3.20683e-39	3.05455e-38	24.2193	16.2794	others
Hddc2	Luminal 2	0.568269	0.0722204	4.74474e+07	0.539266	3.88933e-21	2.24998e-20	60.981	53.057	others
Azi2	Luminal 2	0.431865	0.0684441	4.74465e+07	0.539255	3.90041e-23	2.41188e-22	49.1853	41.0098	others
Fbxo4	Luminal 2	0.248607	0.0614025	4.74449e+07	0.539238	3.36838e-31	2.65884e-30	31.1609	23.2304	others
Chrnb1	Luminal 2	0.0956968	0.0582861	4.74443e+07	0.539231	2.08191e-86	4.412e-85	12.8479	4.99565	others
Slc7a5	Luminal 2	0.294532	0.0695995	4.74418e+07	0.539202	3.1836e-29	2.38262e-28	33.6049	25.6747	others
Pik3c2b	Luminal 2	0.204688	0.060948	4.7438e+07	0.539159	1.59262e-36	1.42711e-35	25.8826	17.9669	others
G6pdx	Luminal 2	0.435245	0.0679744	4.74374e+07	0.539152	3.9531e-23	2.44365e-22	48.778	40.079	others
Glul	Luminal 2	0.38088	0.0690596	47433713	0.53911	3.87411e-26	2.63639e-25	38.9851	30.6435	others
Naxe	Luminal 2	0.766313	0.076588	4.74305e+07	0.539073	8.10065e-20	4.41394e-19	74.2702	67.6421	others
Parp4	Luminal 2	0.350063	0.0610987	4.74295e+07	0.539062	2.27526e-25	1.5116e-24	41.3103	32.6726	others
Cnpy2	Luminal 2	1.00382	0.0766085	4.74295e+07	0.539062	2.57748e-19	1.37762e-18	84.742	81.4639	others
Lrrc8b	Luminal 2	0.143013	0.0608737	4.74293e+07	0.53906	8.74696e-53	1.10248e-51	18.1942	10.3596	others
Zfpl1	Luminal 2	0.339824	0.064306	47429317	0.53906	2.6261e-25	1.73976e-24	41.4121	33.4025	others
Pccb	Luminal 2	0.301224	0.0621533	47427223	0.539036	4.39887e-27	3.08299e-26	37.203	29.2105	others
Gm16068	Luminal 2	0.284208	0.0654361	47425764	0.53902	1.91515e-29	1.44078e-28	32.9599	24.9314	others
Rbx1	Luminal 2	1.53249	0.0753456	4.74256e+07	0.539018	7.46701e-19	3.90747e-18	97.556	96.558	others
Cdk6	Luminal 2	1.15051	0.0976534	4.74244e+07	0.539004	5.79523e-19	3.05051e-18	84.5723	80.7406	others
Eci1	Luminal 2	0.505883	0.0704699	4.74231e+07	0.53899	1.51228e-21	8.84677e-21	55.9912	47.9676	others
Gmppa	Luminal 2	0.331141	0.0623974	47420351	0.538958	1.31763e-25	8.81005e-25	40.3089	32.1838	others
Skil	Luminal 2	0.493673	0.0713387	4.74203e+07	0.538958	4.54107e-22	2.71235e-21	51.9688	43.6617	others
Slc22a5	Luminal 2	0.158482	0.0595093	47419361	0.538947	2.85139e-46	3.1476e-45	20.3157	12.4422	others
H2-Q4	Luminal 2	0.151278	0.0587126	4.7419e+07	0.538943	3.29715e-47	3.73418e-46	19.9253	12.1074	others
Scd3	Luminal 2	0.0927957	0.0689459	47417180	0.538922	1.41324e-115	4.22732e-114	10.7264	2.97328	others
Cdpf1	Luminal 2	0.258319	0.0598269	4.74141e+07	0.538887	2.20642e-29	1.65791e-28	32.9769	25.0385	others
Syn3	Luminal 2	0.23999	0.067708	47414049	0.538886	2.09277e-35	1.83497e-34	26.3408	18.3285	others
Kif1c	Luminal 2	0.365272	0.062741	4.7413e+07	0.538874	2.93588e-24	1.88312e-23	43.873	35.5253	others
Rassf1	Luminal 2	0.481113	0.0734553	4.7407e+07	0.538807	7.02854e-22	4.16362e-21	52.2234	44.5255	others
Grid2	Luminal 2	1.05957	0.125708	47403372	0.538765	4.73072e-21	2.72496e-20	54.0903	45.8716	others
Pax9	Luminal 2	0.164196	0.0610482	47402976	0.538761	7.05692e-44	7.38987e-43	21.0455	13.3195	others
Fmo2	Luminal 2	0.111327	0.0691151	47400223	0.538729	3.61217e-91	8.15239e-90	12.186	4.41304	others
Ngrn	Luminal 2	0.377709	0.0622608	4.73992e+07	0.538718	1.58803e-23	9.94773e-23	45.9097	37.6147	others
Dcaf12	Luminal 2	0.541114	0.0710152	4.73968e+07	0.538691	7.62949e-21	4.34267e-20	58.8086	50.6328	others
Tnfsf13os	Luminal 2	0.0937196	0.0579362	47393524	0.538653	1.58607e-87	3.41132e-86	12.4406	4.701	others
Tgoln1	Luminal 2	0.550449	0.0751174	4.73897e+07	0.538609	5.65272e-21	3.24409e-20	56.0251	47.7935	others
Airn	Luminal 2	0.979926	0.0944159	4.73892e+07	0.538604	7.15605e-19	3.74893e-18	74.9321	69.0551	others
Mtch1	Luminal 2	1.09725	0.0773017	4.73874e+07	0.538583	9.40937e-19	4.9102e-18	88.2043	84.3434	others
Bik	Luminal 2	0.0709509	0.0585486	47387041	0.538579	1.5308e-149	6.48083e-148	9.38561	1.67414	others
Dynlt3	Luminal 2	0.704825	0.0761992	4.73868e+07	0.538576	1.37028e-19	7.39346e-19	69.7386	63.2023	others
Nipal3	Luminal 2	0.160831	0.0580406	47386198	0.53857	5.3465e-44	5.60814e-43	20.8588	13.0583	others
Smim3	Luminal 2	0.160798	0.0615386	4.7386e+07	0.538567	7.12559e-45	7.6366e-44	20.4005	12.7168	others
Gata3	Luminal 2	0.70644	0.0827971	4.73852e+07	0.538558	1.14346e-19	6.19098e-19	65.9369	58.3473	others
Gm5617	Luminal 2	0.179105	0.0596587	47384839	0.538554	7.24576e-40	7.02659e-39	22.8615	15.0941	others
Pnrc1	Luminal 2	1.14021	0.0814808	4.73835e+07	0.53854	1.32589e-18	6.88075e-18	87.4915	83.9282	others
Slc35a2	Luminal 2	0.25282	0.0589419	4.73821e+07	0.538523	1.40431e-29	1.0603e-28	31.9077	23.947	others
Krcc1	Luminal 2	0.566147	0.0717908	4.73784e+07	0.538481	2.03398e-20	1.13601e-19	59.9796	52.1931	others
Heca	Luminal 2	0.438276	0.0726469	47378326	0.53848	9.2067e-23	5.63261e-22	46.368	38.4852	others
Esrp1	Luminal 2	1.23146	0.0791687	4.73778e+07	0.538474	1.65986e-18	8.56415e-18	91.1575	87.9596	others
Atp6v1a	Luminal 2	0.898194	0.0813819	4.73771e+07	0.538467	7.09889e-19	3.72106e-18	78.2077	72.1355	others
Gnai2	Luminal 2	1.34967	0.0782662	4.73755e+07	0.538448	1.99587e-18	1.02555e-17	94.2295	92.3793	others
Tnip2	Luminal 2	0.241349	0.058609	4.73733e+07	0.538423	1.38957e-30	1.08139e-29	30.4141	22.4536	others
Arid1b	Luminal 2	1.17613	0.0939645	4.73725e+07	0.538414	2.08968e-18	1.07228e-17	84.4196	80.4259	others
Mal	Luminal 2	0.0764992	0.0740618	4.73713e+07	0.5384	1.1839e-226	8.98953e-225	7.97692	0.301346	others
Dusp18	Luminal 2	0.243977	0.0614689	4.73702e+07	0.538388	8.98513e-31	7.03029e-30	30.0238	22.1724	others
Eif1a	Luminal 2	0.599408	0.0786901	4.73694e+07	0.538379	4.01515e-20	2.21809e-19	60.2682	53.0235	others
Cbr4	Luminal 2	0.274209	0.0587909	4.73689e+07	0.538373	1.36892e-27	9.7509e-27	34.6741	26.6993	others
Sin3b	Luminal 2	0.950577	0.0795449	4.7365e+07	0.538329	1.05613e-18	5.49299e-18	82.8242	76.9973	others
Zfp7	Luminal 2	0.239673	0.0595077	47363741	0.538315	2.10632e-30	1.63038e-29	30.3462	22.5675	others
Itgav	Luminal 2	0.858409	0.110064	4.73592e+07	0.538263	7.17926e-19	3.75899e-18	70.757	66.8586	others
Scnn1a	Luminal 2	0.0848319	0.0625991	4.73586e+07	0.538256	8.10107e-115	2.40025e-113	10.4888	2.85944	others
Stim2	Luminal 2	0.532018	0.0741245	4.73577e+07	0.538246	7.01736e-21	3.9991e-20	54.0224	46.0122	others
Rnf122	Luminal 2	0.185959	0.0693668	4.73573e+07	0.538241	4.2559e-40	4.14431e-39	22.1317	14.7057	others
Hist1h1c	Luminal 2	0.403423	0.0896884	4.73552e+07	0.538218	3.14077e-25	2.07048e-24	37.6443	30.5096	others
Hsp90b1	Luminal 2	1.70609	0.0888171	4.73534e+07	0.538197	5.70531e-18	2.88652e-17	96.2152	95.6271	others
Azin1	Luminal 2	0.76362	0.0777787	4.73511e+07	0.538171	4.25896e-19	2.25577e-18	67.5832	60.5438	others
Hdac7	Luminal 2	0.339012	0.0614718	47344897	0.5381	2.34973e-24	1.51233e-23	40.5974	32.7061	others
Gmpr	Luminal 2	0.110718	0.0578922	4.73444e+07	0.538095	3.01335e-66	4.80982e-65	14.5791	6.96444	others
Leprotl1	Luminal 2	0.515414	0.0689898	4.73416e+07	0.538063	1.4666e-20	8.24031e-20	55.8384	47.8604	others
Agfg2	Luminal 2	0.230711	0.0608217	4.7341e+07	0.538056	2.3308e-31	1.85387e-30	28.666	21.0206	others
AC149090.1	Luminal 2	0.932075	0.0845553	4.73404e+07	0.538049	1.98962e-18	1.0229e-17	79.4637	73.4949	others
Lrp10	Luminal 2	0.572223	0.0686882	4.73389e+07	0.538032	6.17404e-20	3.38001e-19	60.8792	52.3271	others
Sec23b	Luminal 2	0.33066	0.0616873	4.7337e+07	0.538011	1.65133e-24	1.06795e-23	39.7149	32.1838	others
Noxa1	Luminal 2	0.0750672	0.0569012	4.73359e+07	0.537998	3.09191e-124	1.01379e-122	9.99661	2.39737	others
Ano6	Luminal 2	0.67861	0.0875118	4.73353e+07	0.537992	1.97177e-19	1.0578e-18	61.5411	54.6642	others
Phldb3	Luminal 2	0.176721	0.0574052	4.7335e+07	0.537988	6.70921e-39	6.3487e-38	22.7427	15.0271	others
Srd5a1	Luminal 2	0.270219	0.069085	47331246	0.537945	1.98738e-28	1.45146e-27	31.7889	24.5497	others
Ero1l	Luminal 2	1.56235	0.121671	4.73307e+07	0.537939	8.87074e-18	4.44485e-17	89.4094	88.1805	others
Arfip2	Luminal 2	0.332445	0.0610624	4.73302e+07	0.537933	4.32374e-24	2.76198e-23	40.9199	33.1615	others
Slk	Luminal 2	1.50038	0.101445	4.7327e+07	0.537897	9.0023e-18	4.50957e-17	93.4318	89.4931	others
Tubb2b	Luminal 2	0.199586	0.0684423	47321899	0.537839	4.62208e-39	4.38256e-38	22.3354	14.7526	others
Gmppb	Luminal 2	0.155711	0.0568065	47321517	0.537835	2.37928e-42	2.40558e-41	20.74	13.1655	others
Tceal9	Luminal 2	1.37793	0.0824982	4.7321e+07	0.537828	8.09732e-18	4.06274e-17	91.9552	91.6427	others
Ccpg1os	Luminal 2	0.216984	0.0591601	4.73209e+07	0.537828	2.73679e-32	2.23168e-31	27.3931	19.7214	others
Catsperd	Luminal 2	0.151944	0.0569139	47320677	0.537825	1.23151e-45	1.33895e-44	19.4331	11.7391	others
Wbp2	Luminal 2	0.59382	0.0708941	4.73197e+07	0.537814	1.6366e-19	8.81263e-19	62.4745	54.778	others
Tspan31	Luminal 2	0.529678	0.0677065	4.73188e+07	0.537804	5.14781e-20	2.83296e-19	58.7576	50.9342	others
Celsr1	Luminal 2	0.316446	0.0624037	47317126	0.537785	2.74068e-25	1.81502e-24	37.186	29.4582	others
Eps8l2	Luminal 2	0.526516	0.075078	4.73171e+07	0.537784	2.4025e-20	1.33944e-19	54.3958	47.0033	others
Ubl4a	Luminal 2	0.425187	0.0680866	47315651	0.537768	1.13487e-21	6.67437e-21	47.7766	40.5813	others
Ctr9	Luminal 2	0.815876	0.0890982	4.73149e+07	0.537759	1.82746e-18	9.40706e-18	71.334	66.3765	others
Klf3	Luminal 2	1.0924	0.0856918	4.73143e+07	0.537753	6.22663e-18	3.1418e-17	83.8425	79.4415	others
Hip1r	Luminal 2	0.328123	0.0609427	4.73137e+07	0.537746	2.61918e-24	1.68344e-23	39.5282	31.7887	others
Itm2b	Luminal 2	2.42581	0.0970594	47313449	0.537743	1.79592e-17	8.90129e-17	99.5757	98.6071	others
2610002M06Rik	Luminal 2	0.331294	0.0617198	47313280	0.537741	3.83758e-24	2.4531e-23	39.9355	32.2373	others
Snx1	Luminal 2	0.461747	0.0662226	4.73125e+07	0.537732	5.79847e-21	3.32468e-20	51.4596	43.5278	others
Zswim4	Luminal 2	0.208458	0.0594831	47312150	0.537728	1.0238e-33	8.64537e-33	25.9165	18.2884	others
Epb41l1	Luminal 2	0.17337	0.0593679	4.73099e+07	0.537703	8.95232e-40	8.66361e-39	21.8262	14.2704	others
2310039H08Rik	Luminal 2	0.30724	0.0618441	4.73077e+07	0.537678	3.52598e-25	2.32197e-24	37.203	29.619	others
Golga4	Luminal 2	0.75998	0.0808387	4.73075e+07	0.537675	1.48357e-18	7.67357e-18	70.757	63.7648	others
Mboat2	Luminal 2	0.616628	0.0756828	4.73045e+07	0.537641	1.85774e-19	9.97764e-19	59.2668	51.5168	others
Cope	Luminal 2	1.24328	0.0771787	4.73019e+07	0.537611	8.76677e-18	4.39393e-17	92.702	89.7341	others
B4galt3	Luminal 2	0.306447	0.0583008	4.7298e+07	0.537567	8.69997e-25	5.67738e-24	38.0346	30.1882	others
Tirap	Luminal 2	0.223445	0.0573989	47292988	0.53751	9.0237e-31	7.05752e-30	28.4453	20.7594	others
Spata13	Luminal 2	0.0743107	0.0563978	47292418	0.537504	1.20031e-123	3.90829e-122	9.82688	2.32371	others
Sil1	Luminal 2	0.552045	0.0723241	4.729e+07	0.537476	7.91697e-20	4.31887e-19	55.7705	47.9475	others
Ptpmt1	Luminal 2	0.374657	0.0618154	4.72898e+07	0.537475	2.28442e-22	1.37808e-21	44.501	36.6437	others
Atp5d	Luminal 2	2.13527	0.0727431	4.72889e+07	0.537464	2.67424e-17	1.31676e-16	99.7963	99.5379	others
Suds3	Luminal 2	0.574052	0.0680491	4.72862e+07	0.537433	2.68469e-19	1.43329e-18	61.0149	53.4119	others
Reep6	Luminal 2	0.11804	0.0536964	4.7282e+07	0.537386	6.51033e-56	8.76535e-55	16.0387	8.50465	others
Snapin	Luminal 2	0.374855	0.0608937	4.72819e+07	0.537385	3.57257e-22	2.13932e-21	45.0441	37.1057	others
Zbtb16	Luminal 2	0.181768	0.0586156	47280687	0.537371	7.34874e-44	7.68687e-43	19.7726	11.9467	others
Sidt1	Luminal 2	0.126861	0.0604416	4.72805e+07	0.537369	3.34515e-61	4.8976e-60	14.9695	7.41981	others
Ppp2ca	Luminal 2	1.41987	0.0779386	4.7276e+07	0.537317	1.9225e-17	9.51016e-17	95.3496	94.4954	others
Ncstn	Luminal 2	0.347147	0.0600765	47274538	0.537301	4.967e-23	3.06334e-22	41.6667	33.8311	others
Klc3	Luminal 2	0.374853	0.0591524	47271396	0.537265	4.05158e-22	2.42307e-21	44.7386	36.5834	others
Grin1	Luminal 2	0.337226	0.065029	47270597	0.537256	3.045e-25	2.00876e-24	35.8113	27.8042	others
Tm9sf2	Luminal 2	0.805131	0.0744019	4.72661e+07	0.537205	5.55494e-18	2.81271e-17	75.1527	69.631	others
Itgb6	Luminal 2	0.414549	0.0804679	47258513	0.537119	2.67381e-23	1.66216e-22	39.1887	31.869	others
Tmem183a	Luminal 2	0.493032	0.0650216	4.72567e+07	0.537099	9.86828e-20	5.35221e-19	55.6687	47.6997	others
Adrm1	Luminal 2	0.42738	0.0637232	4.72543e+07	0.53707	9.70355e-21	5.49653e-20	49.2532	41.6259	others
Lactb2	Luminal 2	0.365182	0.0598915	47253523	0.537062	2.15819e-22	1.30318e-21	42.8208	34.7151	others
Bnip3l	Luminal 2	1.82353	0.0781134	4.72525e+07	0.53705	5.37883e-17	2.61754e-16	98.4895	97.8504	others
Nudt18	Luminal 2	0.210568	0.0568981	4.72523e+07	0.537048	3.57771e-31	2.82288e-30	27.1555	19.6745	others
Atp8a1	Luminal 2	0.568039	0.0726131	4.72481e+07	0.537	1.25366e-20	7.07139e-20	48.5574	39.5701	others
Hs3st1	Luminal 2	0.101975	0.0557304	4.72479e+07	0.536998	1.03836e-71	1.79322e-70	13.1534	5.71218	others
Pdhb	Luminal 2	0.598376	0.0684307	4.72453e+07	0.536968	1.18963e-18	6.18045e-18	64.2736	56.2178	others
Atp9a	Luminal 2	0.469786	0.0669283	4.72451e+07	0.536966	4.42289e-20	2.43831e-19	51.6972	44.251	others
Fam241a	Luminal 2	0.168456	0.0563923	47244895	0.536964	1.83509e-38	1.72172e-37	21.6904	14.2101	others
Mfsd14a	Luminal 2	0.486568	0.0659162	4.72431e+07	0.536943	7.31278e-20	3.99625e-19	52.8344	45.1081	others
Sptbn2	Luminal 2	0.12293	0.0538899	4.72403e+07	0.536912	2.91419e-52	3.63401e-51	16.5139	9.08056	others
Cdc42bpb	Luminal 2	0.415771	0.0646473	4.72378e+07	0.536883	5.71516e-21	3.27792e-20	47.0978	39.3625	others
Elovl1	Luminal 2	0.545429	0.067102	4.72373e+07	0.536878	5.33601e-19	2.81273e-18	59.5384	51.5369	others
Slc43a2	Luminal 2	0.105996	0.0569	4.72368e+07	0.536872	3.22834e-68	5.27418e-67	13.5098	6.11398	others
Prkci	Luminal 2	0.502142	0.0794889	4.72366e+07	0.53687	9.01862e-20	4.90131e-19	52.0876	45.3894	others
Ehmt2	Luminal 2	0.402371	0.0600356	47233903	0.536839	6.02416e-21	3.44881e-20	47.6918	39.4763	others
Eml3	Luminal 2	0.190345	0.0551367	4.72255e+07	0.536743	2.41279e-33	2.02198e-32	24.7624	17.3174	others
Serf1	Luminal 2	0.462893	0.0670425	4.72248e+07	0.536735	6.16737e-20	3.37818e-19	51.1202	43.7755	others
D630039A03Rik	Luminal 2	0.112913	0.0548508	4.72195e+07	0.536675	8.94991e-58	1.24245e-56	15.0713	7.72785	others
Enpp4	Luminal 2	0.212269	0.0562651	4.72193e+07	0.536673	2.76424e-31	2.19396e-30	26.4257	18.9178	others
Zfp622	Luminal 2	0.384469	0.0614722	4.72171e+07	0.536648	3.89481e-21	2.25246e-20	45.6721	38.1638	others
Gstp1	Luminal 2	0.43583	0.0680668	47215394	0.536629	1.37862e-20	7.76688e-20	47.0808	39.6638	others
AI463170	Luminal 2	0.0890314	0.055486	4.72145e+07	0.536618	3.86382e-84	7.86819e-83	11.6599	4.33269	others
Mrpl46	Luminal 2	0.319111	0.0586644	47213964	0.536612	5.44353e-23	3.35062e-22	39.4603	31.9829	others
Prdx4	Luminal 2	1.05902	0.0881248	4.72129e+07	0.5366	5.699e-17	2.76975e-16	82.5356	77.841	others
Cradd	Luminal 2	0.306796	0.0613643	47208712	0.536553	7.68415e-25	5.01797e-24	34.742	27.1278	others
Slc35e4	Luminal 2	0.19957	0.0550707	4.72058e+07	0.536519	1.86253e-31	1.48646e-30	26.0353	18.6232	others
Hoxa11os	Luminal 2	0.749979	0.0770199	4.72047e+07	0.536507	1.51837e-17	7.5476e-17	70.0781	63.2559	others
Eapp	Luminal 2	0.563411	0.0655635	4.71996e+07	0.536449	1.99474e-18	1.02525e-17	60.6246	53.5257	others
Psapl1	Luminal 2	0.105757	0.0570994	4.71945e+07	0.536391	7.19585e-65	1.12371e-63	13.6456	6.38854	others
Surf1	Luminal 2	0.337967	0.0580209	4.71905e+07	0.536346	4.43164e-22	2.64783e-21	41.2763	33.5967	others
Plbd2	Luminal 2	0.318165	0.0567785	4.71897e+07	0.536337	1.08358e-22	6.60039e-22	39.4942	31.8891	others
Tmem79	Luminal 2	0.161699	0.056074	4.7189e+07	0.536329	1.62623e-37	1.49217e-36	21.334	14.1499	others
Gm43259	Luminal 2	0.114478	0.0532925	47186423	0.536299	3.4707e-55	4.6198e-54	15.3428	8.03589	others
Tomm6	Luminal 2	1.54374	0.072475	4.71864e+07	0.536299	1.79187e-16	8.56654e-16	96.7244	95.6472	others
Aak1	Luminal 2	0.654655	0.0792101	4.71855e+07	0.536289	6.75604e-18	3.40251e-17	61.9145	55.0392	others
Adm	Luminal 2	0.186827	0.0700568	47185018	0.536283	1.33124e-39	1.28104e-38	20.129	12.9713	others
Spr	Luminal 2	0.468117	0.0630462	4.71843e+07	0.536275	2.78696e-19	1.48662e-18	52.7495	45.1617	others
Cnn2	Luminal 2	0.552629	0.0724895	4.71791e+07	0.536216	1.48609e-18	7.68239e-18	55.8045	48.8381	others
Dnase1l1	Luminal 2	0.185047	0.0553707	4.71779e+07	0.536203	3.0819e-33	2.57122e-32	24.0156	16.7214	others
Eif4ebp1	Luminal 2	1.29907	0.0831894	4.71742e+07	0.53616	1.9463e-16	9.29064e-16	89.9695	88.2274	others
Ctf1	Luminal 2	0.203332	0.0535705	47174149	0.53616	3.77457e-30	2.9025e-29	26.6972	19.3531	others
Bak1	Luminal 2	0.342779	0.0590386	4.71739e+07	0.536157	9.85145e-22	5.81201e-21	41.5818	34.0387	others
Tmem106b	Luminal 2	0.312898	0.0568776	4.71733e+07	0.53615	5.28949e-23	3.25902e-22	37.9158	30.2886	others
Rpp21	Luminal 2	0.468636	0.0648213	4.7172e+07	0.536136	3.39601e-19	1.8079e-18	51.9688	44.7867	others
Smpd2	Luminal 2	0.222161	0.0545417	4.71718e+07	0.536133	3.81989e-28	2.77146e-27	28.9036	21.5295	others
Aamdc	Luminal 2	0.332153	0.0598978	47169080	0.536102	2.64321e-22	1.59093e-21	39.3924	32.0431	others
Gnptg	Luminal 2	0.21682	0.0548118	4.71664e+07	0.536072	8.45866e-29	6.26054e-28	27.9532	20.6389	others
Prkar2b	Luminal 2	0.36172	0.0703414	47163311	0.536037	3.87392e-22	2.3183e-21	39.0699	32.0364	others
Esco1	Luminal 2	0.404804	0.0617255	4.7162e+07	0.536021	2.61738e-20	1.45665e-19	46.0794	38.291	others
Slc9a9	Luminal 2	0.305951	0.0718527	4.7161e+07	0.53601	1.15535e-25	7.74154e-25	31.6361	24.4894	others
Rnf157	Luminal 2	0.1729	0.0587641	4.71593e+07	0.535991	5.4732e-37	4.94937e-36	21.1982	14.036	others
B3gat3	Luminal 2	0.454083	0.0623478	4.71585e+07	0.535982	3.68899e-19	1.96078e-18	52.1385	44.3046	others
Cptp	Luminal 2	0.136335	0.0528309	4.71571e+07	0.535966	6.70463e-43	6.85634e-42	18.5166	11.3239	others
Usp54	Luminal 2	0.319866	0.0714974	4.71565e+07	0.535959	5.95788e-24	3.7878e-23	34.6402	27.5296	others
Agpat2	Luminal 2	0.318194	0.0559927	4.71557e+07	0.535951	1.94643e-22	1.17607e-21	38.8153	31.2128	others
Mtcl1	Luminal 2	0.10189	0.055765	4.71554e+07	0.535946	1.10073e-67	1.78429e-66	13.0007	5.79254	others
Ntan1	Luminal 2	0.403144	0.0615737	47152956	0.535919	5.06669e-20	2.78913e-19	46.8771	39.5433	others
Slc25a24	Luminal 2	0.30589	0.0630279	47152757	0.535917	2.54035e-23	1.57972e-22	36.0489	29.0029	others
Nlrx1	Luminal 2	0.111774	0.0522788	47152598	0.535915	1.52755e-54	2.00204e-53	15.1731	7.96223	others
Csnk1e	Luminal 2	0.54406	0.0671726	4.7151e+07	0.535896	3.9773e-18	2.02262e-17	58.4352	50.9543	others
Snx18	Luminal 2	0.204472	0.0578356	4.71506e+07	0.535892	1.91118e-30	1.48177e-29	25.8147	18.6701	others
Btg1	Luminal 2	2.31287	0.0959259	4.715e+07	0.535885	5.9497e-16	2.78271e-15	99.5078	98.5803	others
Rab8a	Luminal 2	0.553845	0.0660336	4.71479e+07	0.535861	5.98381e-18	3.02334e-17	60.1833	53.2311	others
Lman2l	Luminal 2	0.286064	0.0555557	47145689	0.535836	1.13287e-23	7.12985e-23	35.4209	27.9984	others
Akip1	Luminal 2	0.336786	0.0610054	47145099	0.53583	1.07298e-21	6.31631e-21	40.2749	33.0275	others
Eml2	Luminal 2	0.325786	0.0556255	4.7144e+07	0.535817	6.59555e-22	3.91331e-21	39.9695	32.2507	others
Tmem115	Luminal 2	0.233686	0.0551077	4.7143e+07	0.535806	1.25328e-26	8.66393e-26	30.2105	22.9693	others
G2e3	Luminal 2	0.535318	0.0724544	4.71425e+07	0.5358	1.42734e-18	7.39087e-18	52.6307	45.4363	others
Adamts1	Luminal 2	0.284831	0.0889057	47142385	0.535799	1.5383e-31	1.23241e-30	24.4399	17.4446	others
Ifi35	Luminal 2	0.399525	0.0602826	47140801	0.535781	4.61479e-20	2.54186e-19	46.1134	38.3915	others
Otub1	Luminal 2	0.401006	0.0587135	4.71398e+07	0.53577	8.28973e-20	4.51041e-19	47.4542	39.9116	others
Bmf	Luminal 2	0.109034	0.0541773	47137318	0.535741	5.50565e-59	7.83448e-58	14.1887	7.00462	others
Cdk5rap3	Luminal 2	0.518757	0.0658102	4.71332e+07	0.535694	3.78565e-18	1.92673e-17	56.6022	49.4274	others
Rhbdl2	Luminal 2	0.285715	0.0586156	4.71315e+07	0.535676	7.63881e-24	4.83679e-23	34.4705	27.2082	others
Eci2	Luminal 2	0.388816	0.0566086	4.71314e+07	0.535674	4.66947e-20	2.57123e-19	45.9437	38.0031	others
H2-Q2	Luminal 2	0.0690451	0.0525616	4.71283e+07	0.535639	5.87374e-117	1.78256e-115	9.35166	2.22326	others
Sdhaf1	Luminal 2	0.24818	0.0581836	47127841	0.535634	5.1445e-26	3.48196e-25	30.5329	23.4514	others
Snapc5	Luminal 2	0.19963	0.0547732	4.71256e+07	0.535609	2.52906e-30	1.95195e-29	25.5431	18.3419	others
Gorasp2	Luminal 2	0.557382	0.0668033	4.71247e+07	0.535598	1.015e-17	5.07636e-17	59.759	52.4945	others
Bcl3	Luminal 2	0.224194	0.0567479	4.71234e+07	0.535583	1.24181e-28	9.14418e-28	27.2064	19.9022	others
Map1lc3b	Luminal 2	1.45975	0.0703296	4.71216e+07	0.535563	6.30363e-16	2.94531e-15	95.9437	94.6628	others
Tmed3	Luminal 2	0.553289	0.0657996	4.71173e+07	0.535514	1.16433e-17	5.81388e-17	59.6402	52.3271	others
Osbp	Luminal 2	0.301288	0.0563385	47116228	0.535502	1.20653e-22	7.33739e-22	36.8126	29.3779	others
Cpt1a	Luminal 2	0.128227	0.0525801	47116139	0.535501	7.96281e-46	8.69281e-45	17.074	9.93772	others
Itpk1	Luminal 2	0.236893	0.0560057	4.71144e+07	0.535481	1.23889e-26	8.56759e-26	29.3788	22.2661	others
Plcb3	Luminal 2	0.240909	0.0521937	47114325	0.53548	1.37166e-25	9.16149e-25	31.1439	23.7929	others
Fuca2	Luminal 2	0.407147	0.060029	4.71108e+07	0.535439	1.73877e-19	9.3494e-19	47.2166	39.5567	others
Nfu1	Luminal 2	0.511195	0.0640195	4.7108e+07	0.535408	6.36904e-18	3.21192e-17	56.5682	49.2533	others
Gm42702	Luminal 2	0.111078	0.0530427	47107595	0.535403	6.56096e-55	8.67777e-54	14.6979	7.60062	others
Slc7a4	Luminal 2	0.0988733	0.0536068	47106219	0.535388	2.632e-63	3.98412e-62	13.2213	6.16755	others
Rps28	Luminal 2	3.38554	0.0507009	47106006	0.535385	1.5796e-15	7.2469e-15	100	99.9933	others
Psmb10	Luminal 2	0.24668	0.057233	4.71053e+07	0.535377	7.74381e-26	5.21866e-25	30.2953	23.1635	others
Ypel5	Luminal 2	0.315517	0.0562266	47104995	0.535374	5.44605e-22	3.24668e-21	38.0516	30.5766	others
Rnf115	Luminal 2	0.442566	0.0621711	4.71049e+07	0.535373	5.98217e-19	3.14803e-18	49.2193	41.5724	others
Clk3	Luminal 2	0.358583	0.0558443	47103155	0.535353	2.62026e-20	1.45781e-19	43.5675	36.0544	others
Irs2	Luminal 2	0.241449	0.0572073	47101529	0.535334	3.16175e-27	2.22592e-26	28.4114	21.0607	others
Lrrc8e	Luminal 2	0.166527	0.0512887	4.70968e+07	0.535281	3.44101e-34	2.9308e-33	22.1147	14.9334	others
Stxbp3	Luminal 2	0.43993	0.0620358	47096747	0.53528	6.99528e-19	3.66778e-18	48.9477	41.559	others
Sdf2	Luminal 2	1.03346	0.0718545	4.70967e+07	0.535279	5.23137e-16	2.45286e-15	86.609	82.5219	others
Scp2	Luminal 2	0.950534	0.0720487	4.70959e+07	0.53527	4.37274e-16	2.05954e-15	83.2824	78.5107	others
Rnpep	Luminal 2	0.697413	0.0716855	4.70916e+07	0.535221	1.32658e-16	6.37624e-16	67.6001	61.2335	others
Cd99l2	Luminal 2	0.318473	0.056903	4.70914e+07	0.53522	9.42765e-22	5.56724e-21	38.0346	30.7842	others
Ccdc85c	Luminal 2	0.156334	0.0531682	47090337	0.535207	2.11694e-36	1.89153e-35	20.6212	13.5807	others
Foxk1	Luminal 2	0.372074	0.0583855	47089675	0.5352	3.24629e-20	1.79865e-19	42.9735	35.2441	others
Mesd	Luminal 2	0.392141	0.0592547	4.70851e+07	0.535148	1.96849e-19	1.05634e-18	45.9946	38.5656	others
Fam110a	Luminal 2	0.19844	0.0554099	47082922	0.535123	1.37293e-29	1.03702e-28	25.3734	18.3687	others
Crot	Luminal 2	0.384572	0.0612398	47082656	0.53512	6.7762e-20	3.70734e-19	43.3978	36.2955	others
Ppp2r5a	Luminal 2	0.513838	0.062213	4.70816e+07	0.535108	1.15325e-17	5.76011e-17	56.3985	48.5502	others
Bet1l	Luminal 2	0.327471	0.0550264	47077939	0.535066	5.01251e-21	2.88373e-20	39.9185	32.398	others
Mrps25	Luminal 2	0.538245	0.065409	4.70722e+07	0.535001	2.46659e-17	1.21579e-16	57.926	50.7668	others
Dynlt1f	Luminal 2	0.435678	0.0602769	4.70697e+07	0.534972	1.59984e-18	8.26129e-18	49.389	42.1148	others
Tmem229b	Luminal 2	0.132071	0.0520892	4.70689e+07	0.534964	3.3976e-44	3.57788e-43	17.1249	10.0449	others
Rit1	Luminal 2	0.358757	0.0566624	47067568	0.534948	3.18602e-20	1.76577e-19	42.0231	34.3869	others
Naip6	Luminal 2	0.0890083	0.0595132	4.70653e+07	0.534923	3.31189e-88	7.18918e-87	10.5058	3.5224	others
Tgm2	Luminal 2	0.133354	0.0565325	47064331	0.534912	1.02116e-52	1.28622e-51	14.8506	7.73455	others
Ybx3	Luminal 2	1.3263	0.0789012	4.70641e+07	0.53491	2.04697e-15	9.33634e-15	92.057	89.7877	others
Fdx1	Luminal 2	0.833697	0.0750574	4.70598e+07	0.534861	6.63339e-16	3.09553e-15	76.4426	69.3632	others
B430010I23Rik	Luminal 2	0.215917	0.0571372	4.70578e+07	0.534837	1.05872e-28	7.81745e-28	25.7807	18.6901	others
Arhgap42	Luminal 2	1.20345	0.0911561	4.70551e+07	0.534807	2.30972e-15	1.05041e-14	83.0957	79.783	others
Uba5	Luminal 2	0.395497	0.0597104	4.7053e+07	0.534783	4.74071e-19	2.50457e-18	45.757	38.6526	others
1600012H06Rik	Luminal 2	0.260826	0.0523962	47052629	0.534779	2.30022e-23	1.43229e-22	33.3333	26.1234	others
Rgs2	Luminal 2	0.553362	0.0951108	4.70506e+07	0.534756	4.22762e-19	2.24044e-18	44.0258	36.8848	others
Arhgap27	Luminal 2	0.173155	0.052387	4.70503e+07	0.534752	2.03488e-32	1.66729e-31	22.573	15.516	others
Itpkc	Luminal 2	0.177541	0.0539093	47050234	0.534751	2.89128e-33	2.41433e-32	21.962	14.8999	others
Tpra1	Luminal 2	0.200546	0.0509031	47050094	0.53475	5.53626e-28	3.98437e-27	26.5445	19.4067	others
Nus1	Luminal 2	0.328788	0.0562683	47046859	0.534713	1.4008e-20	7.88688e-20	39.9185	32.686	others
Aldh3b1	Luminal 2	0.0794176	0.0504847	4.70469e+07	0.534713	1.57693e-81	3.10993e-80	10.8961	3.95098	others
Fam136a	Luminal 2	0.335685	0.056434	4.70455e+07	0.534698	1.46838e-20	8.24785e-20	39.8167	32.4985	others
Slc33a1	Luminal 2	0.337942	0.0578048	4.70438e+07	0.534679	1.62354e-20	9.10569e-20	39.6979	32.686	others
Hivep1	Luminal 2	0.369877	0.0539177	4.70407e+07	0.534644	6.13471e-20	3.36128e-19	41.7855	33.8847	others
Pick1	Luminal 2	0.279665	0.0527461	47039797	0.534633	2.68192e-22	1.61371e-21	35.1833	27.9247	others
Pik3c3	Luminal 2	0.342106	0.0596844	47038587	0.534619	1.85087e-20	1.03528e-19	39.647	32.5989	others
Ube2f	Luminal 2	0.491929	0.0629412	4.70367e+07	0.534597	1.82038e-17	9.02013e-17	53.7678	46.4274	others
Wasl	Luminal 2	0.704327	0.0720983	4.70329e+07	0.534555	4.97035e-16	2.33222e-15	67.7868	61.5951	others
Ccdc71l	Luminal 2	0.140797	0.0528382	47032524	0.53455	4.35942e-39	4.1377e-38	18.5675	11.6654	others
Tmem87a	Luminal 2	0.744982	0.0739551	4.70317e+07	0.534541	7.03176e-16	3.27817e-15	69.8235	63.4836	others
Pdcl3	Luminal 2	0.62427	0.0648096	4.70308e+07	0.534531	2.54459e-16	1.21034e-15	65.9369	58.7893	others
Zdhhc5	Luminal 2	0.37883	0.0562191	47025652	0.534472	5.06462e-19	2.67268e-18	44.8744	37.3267	others
Hs6st1	Luminal 2	0.351438	0.0558847	47023835	0.534451	8.55365e-20	4.65266e-19	41.4969	34.1927	others
Sptan1	Luminal 2	0.781526	0.0760254	4.70225e+07	0.534437	1.11346e-15	5.14484e-15	71.5547	65.8408	others
Nup210	Luminal 2	0.126986	0.0496723	4.70202e+07	0.534411	1.5895e-43	1.65067e-42	16.8364	9.85736	others
Mocs2	Luminal 2	0.385293	0.0548888	4.70196e+07	0.534404	7.46446e-19	3.90723e-18	45.3666	37.6147	others
Nudt1	Luminal 2	0.298245	0.0523233	4.70166e+07	0.534369	3.57085e-21	2.06702e-20	37.2369	29.8801	others
Shc1	Luminal 2	0.264247	0.0547452	4.7014e+07	0.53434	9.25157e-23	5.65743e-22	33.2145	26.3042	others
Txndc9	Luminal 2	0.712778	0.0690099	4.70137e+07	0.534336	8.40512e-16	3.90483e-15	71.351	64.6354	others
Gm36738	Luminal 2	0.107597	0.0510166	47011144	0.534307	1.26749e-53	1.62598e-52	14.1548	7.25239	others
Krtcap3	Luminal 2	0.786717	0.0708309	4.70105e+07	0.5343	1.50213e-15	6.89654e-15	73.9138	67.5283	others
Mir22hg	Luminal 2	0.18114	0.0528546	47008396	0.534276	2.69618e-31	2.14085e-30	22.6748	15.7236	others
Agpat3	Luminal 2	0.407403	0.056943	4.70065e+07	0.534255	3.44213e-18	1.75427e-17	47.6069	40.4406	others
Cmtm6	Luminal 2	0.374741	0.0546192	47004697	0.534234	6.08834e-19	3.2021e-18	44.0258	36.5231	others
Irf9	Luminal 2	0.16708	0.0543742	4.7003e+07	0.534215	3.32292e-33	2.77107e-32	21.1982	14.3976	others
Msra	Luminal 2	0.215185	0.0505221	4.69998e+07	0.534178	6.62617e-27	4.61984e-26	26.7142	19.5406	others
Scfd1	Luminal 2	0.515403	0.0641163	4.69942e+07	0.534114	8.14835e-17	3.94075e-16	55.0068	48.0346	others
Bag1	Luminal 2	1.11577	0.0689932	4.69939e+07	0.534112	5.81526e-15	2.59309e-14	88.408	85.2541	others
2210408F21Rik	Luminal 2	0.274001	0.0560615	46993747	0.534109	2.71413e-24	1.74267e-23	30.0068	22.6545	others
Styk1	Luminal 2	0.112998	0.0580074	4.69936e+07	0.534108	3.01635e-56	4.09347e-55	13.4759	6.67649	others
Lancl3	Luminal 2	0.0990347	0.0566745	46988938	0.534055	2.66849e-66	4.26662e-65	11.9993	5.20324	others
Hdac5	Luminal 2	0.182132	0.0504709	4.69883e+07	0.534048	1.66597e-29	1.25534e-28	23.8289	16.8955	others
Cyp7b1	Luminal 2	0.447524	0.0667632	46987009	0.534033	1.08921e-19	5.89898e-19	39.63	32.1034	others
Fam32a	Luminal 2	0.97881	0.0694227	4.69868e+07	0.53403	4.70378e-15	2.10749e-14	84.4874	80.1179	others
Ddx47	Luminal 2	0.339768	0.0553546	46985753	0.534019	2.03036e-19	1.08861e-18	41.2763	34.2061	others
Sar1b	Luminal 2	0.784711	0.0679559	4.69843e+07	0.534002	2.50703e-15	1.13821e-14	75.4922	69.189	others
Ralgps1	Luminal 2	0.189677	0.0476738	4.69839e+07	0.533997	1.34695e-29	1.01781e-28	23.8459	16.5941	others
Zfp787	Luminal 2	0.247859	0.0508249	4.69822e+07	0.533979	3.6171e-23	2.24038e-22	31.687	24.6032	others
Gm15848	Luminal 2	0.112159	0.0812085	46980345	0.533957	4.16688e-89	9.20494e-88	9.96266	3.21436	others
Nr1h2	Luminal 2	0.481349	0.0595514	4.69799e+07	0.533952	7.31579e-17	3.54267e-16	54.5146	47.4118	others
Dusp6	Luminal 2	0.548551	0.0703607	4.6978e+07	0.533931	9.79975e-17	4.72843e-16	53.055	46.0792	others
Oard1	Luminal 2	0.401561	0.0563162	4.69769e+07	0.533918	6.16151e-18	3.10977e-17	47.4881	40.0388	others
Sertad3	Luminal 2	0.162872	0.0503815	4.69764e+07	0.533912	2.27783e-32	1.85985e-31	21.4358	14.5785	others
Plin2	Luminal 2	0.260922	0.0537343	46975347	0.5339	1.25729e-22	7.64111e-22	32.3829	25.4001	others
Tle3	Luminal 2	0.605173	0.0666788	4.6975e+07	0.533896	6.32268e-16	2.95347e-15	61.8975	54.8584	others
Fbxl15	Luminal 2	0.208886	0.0511185	46973192	0.533876	5.18998e-26	3.51147e-25	27.1385	20.2438	others
Acadl	Luminal 2	0.66958	0.0666487	4.69691e+07	0.53383	1.57865e-15	7.24432e-15	67.7189	60.6241	others
Pnpla8	Luminal 2	0.451351	0.0603674	4.69688e+07	0.533825	2.36495e-17	1.16661e-16	49.2532	42.1951	others
Elf1	Luminal 2	0.979997	0.0807523	4.69676e+07	0.533812	8.24133e-15	3.65491e-14	80.1086	75.2294	others
Hyou1	Luminal 2	0.248493	0.052866	46967418	0.53381	2.70675e-23	1.68208e-22	30.8893	23.9938	others
Eif4ebp2	Luminal 2	0.595898	0.0634375	4.69658e+07	0.533792	7.57587e-16	3.52657e-15	62.6612	55.5615	others
Ppfia1	Luminal 2	0.484991	0.0597501	4.69637e+07	0.533768	9.98449e-17	4.81509e-16	54.0394	46.3738	others
Atp6v1b1	Luminal 2	0.0861727	0.0582656	4.69593e+07	0.533718	3.52672e-86	7.43186e-85	10.0645	3.3282	others
Upk1b	Luminal 2	0.338264	0.101781	46958336	0.533707	2.82899e-24	1.81518e-23	28.0041	22.2326	others
Dnajc4	Luminal 2	0.253879	0.0496583	46955901	0.533679	2.8854e-22	1.73448e-21	32.7733	25.6211	others
Ncaph2	Luminal 2	0.712746	0.0687145	4.69505e+07	0.533618	3.44657e-15	1.5561e-14	69.2804	62.9344	others
Calm2	Luminal 2	2.00583	0.0735563	4.69494e+07	0.533605	3.20084e-14	1.38578e-13	99.2193	99.0826	others
Padi4	Luminal 2	0.130578	0.0526381	46945111	0.533557	6.85381e-42	6.87764e-41	16.5139	9.7837	others
Tcirg1	Luminal 2	0.223246	0.0508663	46943417	0.533537	1.9229e-24	1.24102e-23	28.5472	21.6701	others
Fam8a1	Luminal 2	0.286979	0.0505803	4.69431e+07	0.533534	6.84264e-21	3.90547e-20	35.2512	28.139	others
Tnks1bp1	Luminal 2	0.248547	0.0500552	46942611	0.533528	1.47454e-22	8.9354e-22	31.7379	24.6836	others
Bambi	Luminal 2	0.145507	0.0509218	46942038	0.533522	2.16514e-36	1.93367e-35	18.6864	11.9266	others
Socs6	Luminal 2	0.324573	0.0545891	46939234	0.53349	1.34846e-19	7.2799e-19	38.5268	31.5208	others
Retreg2	Luminal 2	0.343646	0.0541318	4.6938e+07	0.533476	1.02481e-18	5.33751e-18	41.7855	34.7352	others
Ubxn2a	Luminal 2	0.302779	0.0532927	46936803	0.533462	3.4721e-20	1.92149e-19	36.8466	29.7663	others
Endog	Luminal 2	0.20066	0.0492463	4.69364e+07	0.533457	4.09336e-26	2.78156e-25	26.2729	19.3933	others
Tmem9	Luminal 2	0.470322	0.0579109	4.69331e+07	0.533421	1.46824e-16	7.04448e-16	52.6646	45.4765	others
Jagn1	Luminal 2	0.352735	0.0537082	46932898	0.533418	1.96592e-18	1.01099e-17	42.685	35.5856	others
Spdef	Luminal 2	0.108702	0.0585088	4.69325e+07	0.533413	8.43333e-58	1.17161e-56	12.7291	6.09389	others
Mpnd	Luminal 2	0.439274	0.0572986	4.69315e+07	0.533402	7.39295e-17	3.57911e-16	50.7468	43.876	others
Lamtor1	Luminal 2	0.700487	0.0668917	4.69308e+07	0.533394	4.79114e-15	2.1456e-14	69.6198	63.0885	others
Arl6ip1	Luminal 2	0.735046	0.0656517	4.69303e+07	0.533389	4.01203e-15	1.80575e-14	65.5804	58.4477	others
Adcy3	Luminal 2	0.239635	0.0529213	46930083	0.533386	2.7691e-23	1.71968e-22	29.888	23.1434	others
Cebpzos	Luminal 2	0.408589	0.0559686	4.69287e+07	0.53337	2.4619e-17	1.2138e-16	47.59	40.4005	others
4931406C07Rik	Luminal 2	0.195696	0.0499173	4.69287e+07	0.53337	7.76692e-27	5.39913e-26	25.2716	18.4491	others
Sel1l	Luminal 2	0.493831	0.0618349	4.6927e+07	0.533351	2.38695e-16	1.13651e-15	53.2077	46.4207	others
Cotl1	Luminal 2	0.255646	0.0563659	46926177	0.533341	5.17791e-23	3.19236e-22	30.1086	23.4179	others
Edem3	Luminal 2	0.293647	0.0545969	46924529	0.533323	7.67053e-21	4.36471e-20	34.7081	27.5363	others
Ctps2	Luminal 2	0.280134	0.0498784	46923203	0.533308	4.16905e-21	2.40734e-20	34.131	26.9202	others
Vti1b	Luminal 2	0.600088	0.062315	4.69225e+07	0.5333	2.13282e-15	9.72313e-15	63.5777	56.6865	others
Mapkapk3	Luminal 2	0.210863	0.0506212	4.69177e+07	0.533246	3.65857e-25	2.4076e-24	26.9518	20.1835	others
Prkcd	Luminal 2	0.427228	0.0553856	46917562	0.533244	4.49197e-17	2.19507e-16	48.2858	40.7688	others
Surf4	Luminal 2	0.47336	0.058869	4.69164e+07	0.53323	2.38153e-16	1.13422e-15	53.055	45.7711	others
Cox7c	Luminal 2	2.59062	0.0532715	46912325	0.533184	7.27437e-14	3.08667e-13	99.9661	99.9598	others
Samm50	Luminal 2	0.642156	0.062917	4.69108e+07	0.533167	4.44168e-15	1.99339e-14	66.2933	60.2491	others
Pthlh	Luminal 2	0.378217	0.0990354	46910598	0.533164	6.29348e-21	3.59861e-20	32.8072	26.9738	others
Prkx	Luminal 2	0.268	0.0535323	46910084	0.533159	8.78774e-22	5.19754e-21	32.0265	25.2126	others
Syap1	Luminal 2	0.323254	0.053599	46909820	0.533156	3.58808e-19	1.90906e-18	38.7475	31.8087	others
Evpl	Luminal 2	0.231454	0.0544683	4.69089e+07	0.533145	2.57901e-24	1.65819e-23	27.8344	21.0473	others
BC031181	Luminal 2	0.86194	0.070007	4.69088e+07	0.533144	1.72996e-14	7.56657e-14	79.3109	73.0998	others
Gm49417	Luminal 2	0.229348	0.0571886	46906564	0.533119	1.92496e-26	1.3239e-25	25.1188	18.3486	others
Exph5	Luminal 2	0.149244	0.0543395	46903848	0.533088	5.02478e-37	4.55045e-36	17.8887	11.2436	others
Acox1	Luminal 2	0.363407	0.0524816	4.69019e+07	0.533066	4.66585e-18	2.367e-17	42.6341	35.3044	others
Pdk2	Luminal 2	0.110822	0.0477271	4.69002e+07	0.533046	4.35972e-45	4.68576e-44	15.1222	8.47787	others
Baiap2l1	Luminal 2	0.799419	0.0765111	4.68994e+07	0.533038	1.18067e-14	5.19556e-14	66.3272	59.9277	others
Syt8	Luminal 2	0.382524	0.0490365	46897994	0.533021	4.05443e-19	2.15108e-18	38.442	30.59	others
Idi1	Luminal 2	0.635848	0.0807888	4.68953e+07	0.532991	1.97368e-15	9.01082e-15	55.7196	49.9699	others
Hspb1	Luminal 2	1.85176	0.0899493	4.68941e+07	0.532977	9.6579e-14	4.07225e-13	94.7726	94.7901	others
Borcs5	Luminal 2	0.171269	0.0491916	4.6894e+07	0.532976	1.80761e-29	1.36097e-28	22.2166	15.5227	others
Dnajc15	Luminal 2	0.498621	0.0587431	4.68932e+07	0.532967	7.04363e-16	3.28288e-15	54.7013	47.5926	others
Coa4	Luminal 2	0.144659	0.0493794	46892995	0.532964	6.38876e-34	5.41442e-33	19.2804	12.6632	others
Gm20186	Luminal 2	0.147937	0.0549674	46888761	0.532916	3.3554e-37	3.05488e-36	17.6511	11.0159	others
Ogfrl1	Luminal 2	0.246123	0.0531823	46888684	0.532915	1.49762e-22	9.07228e-22	29.9898	23.3376	others
Tmem248	Luminal 2	0.415028	0.0565701	46882926	0.53285	8.41617e-17	4.06713e-16	47.6409	40.5813	others
Sorbs3	Luminal 2	0.100593	0.0489569	4.68825e+07	0.532845	2.40574e-52	3.00798e-51	13.3232	6.73006	others
Vasn	Luminal 2	0.0817816	0.0478846	46881898	0.532838	9.1203e-68	1.47968e-66	11.1507	4.57376	others
Misp	Luminal 2	0.0679133	0.0518055	46880438	0.532822	2.52736e-105	6.63874e-104	8.68975	2.13621	others
Ak3	Luminal 2	0.339826	0.052499	46879953	0.532816	2.86214e-18	1.46146e-17	40.7162	33.7173	others
Bhlhe41	Luminal 2	0.539476	0.0594202	4.68756e+07	0.532766	5.94618e-16	2.78176e-15	51.7651	43.5211	others
Hdac3	Luminal 2	0.510452	0.0590327	4.6874e+07	0.532748	1.64468e-15	7.53441e-15	56.9077	50.3315	others
Stambp	Luminal 2	0.261662	0.0479673	46872657	0.532733	8.64857e-21	4.90783e-20	33.3164	26.3309	others
Haghl	Luminal 2	0.315745	0.0515746	46871818	0.532724	7.80726e-19	4.08211e-18	38.391	31.4605	others
Cd55	Luminal 2	0.0810107	0.053265	46864337	0.532639	8.12342e-79	1.54205e-77	10.0645	3.53579	others
Bcar1	Luminal 2	0.264673	0.0508359	46863393	0.532628	9.8921e-21	5.59995e-20	32.943	26.2372	others
Sipa1l2	Luminal 2	0.146705	0.0493498	46860985	0.532601	7.24511e-36	6.41255e-35	17.9566	11.2971	others
2310009A05Rik	Luminal 2	0.369517	0.053622	4.68608e+07	0.532598	2.37615e-17	1.17183e-16	43.6015	36.5767	others
Mfsd1	Luminal 2	0.320576	0.0508305	46859498	0.532584	2.40894e-18	1.23206e-17	39.7318	32.84	others
Rmnd5b	Luminal 2	0.199641	0.0486766	4.68572e+07	0.532557	9.25423e-25	6.03069e-24	26.1881	19.5406	others
Riok3	Luminal 2	0.541544	0.059824	4.6856e+07	0.532543	3.71114e-15	1.67314e-14	57.8581	51.1819	others
Sulf2	Luminal 2	0.306316	0.0558785	4.68552e+07	0.532535	1.4702e-19	7.92572e-19	35.2682	28.6078	others
Cdipt	Luminal 2	0.408422	0.0536199	4.68547e+07	0.532529	1.78601e-16	8.54068e-16	48.167	41.1036	others
Tnip1	Luminal 2	0.269946	0.0538015	46854511	0.532527	1.71989e-20	9.63168e-20	33.0448	26.5653	others
Ccl9	Luminal 2	0.0905173	0.0608482	46854168	0.532523	8.86642e-79	1.68139e-77	9.99661	3.50901	others
Elmo3	Luminal 2	0.225507	0.0482914	46854012	0.532521	1.28264e-22	7.79264e-22	29.1921	22.467	others
Ttc1	Luminal 2	0.405884	0.0548722	4.68527e+07	0.532506	1.61537e-16	7.73849e-16	47.59	40.6214	others
Bcat2	Luminal 2	0.234391	0.0511405	46852389	0.532503	3.47613e-22	2.08357e-21	29.6843	23.2036	others
Pigh	Luminal 2	0.211199	0.0496877	4.68521e+07	0.5325	9.1416e-24	5.77081e-23	27.2912	20.7661	others
Ube2m	Luminal 2	1.17133	0.06814	4.68521e+07	0.532499	1.12293e-13	4.7274e-13	89.8506	86.9082	others
Pdia5	Luminal 2	0.200486	0.0525859	46850653	0.532483	4.86325e-26	3.29398e-25	24.4739	17.9	others
Mfsd4a	Luminal 2	0.287884	0.0536352	46849849	0.532474	7.92093e-20	4.31977e-19	34.5214	27.8645	others
Aldh1a7	Luminal 2	0.0944626	0.0510479	46849553	0.532471	3.46962e-64	5.34697e-63	11.3544	4.81484	others
Naglu	Luminal 2	0.173282	0.0494297	4.68478e+07	0.532451	7.79365e-28	5.5854e-27	22.7088	16.2392	others
Srp9	Luminal 2	1.20406	0.0672944	4.68472e+07	0.532443	1.23122e-13	5.17401e-13	91.7006	88.4484	others
Dexi	Luminal 2	0.330711	0.0514055	46844835	0.532417	5.80256e-18	2.93413e-17	40.3428	33.5699	others
Ddost	Luminal 2	0.904022	0.0666726	4.68425e+07	0.53239	7.64245e-14	3.23919e-13	80.516	76.0865	others
Ddit3	Luminal 2	0.251961	0.0637244	46842288	0.532388	1.09776e-22	6.68457e-22	28.3096	22.0719	others
Slc25a1	Luminal 2	0.482988	0.0590597	4.68415e+07	0.532379	1.25192e-15	5.77323e-15	51.9688	44.9675	others
Rnf213	Luminal 2	0.402698	0.052354	4.68392e+07	0.532352	1.02488e-16	4.94002e-16	45.2648	38.1705	others
Zfand2b	Luminal 2	0.319	0.0510439	46837802	0.532337	3.85805e-18	1.96251e-17	39.3415	32.7262	others
Slc25a37	Luminal 2	0.327756	0.0509461	46831910	0.53227	2.77668e-18	1.41898e-17	38.4589	31.5543	others
Tmem238l	Luminal 2	0.0700155	0.0482308	4.68305e+07	0.532254	6.67761e-87	1.42641e-85	9.35166	2.89962	others
Pgrmc2	Luminal 2	0.421923	0.053093	4.68274e+07	0.532219	4.75941e-16	2.23548e-15	48.8968	41.6125	others
Rpl10-ps3	Luminal 2	0.421391	0.0555294	4.68236e+07	0.532175	5.40972e-16	2.53522e-15	48.7441	42.088	others
Mroh1	Luminal 2	0.206658	0.0478899	4.68235e+07	0.532174	7.35858e-24	4.66408e-23	26.5954	19.9759	others
Galnt4	Luminal 2	0.127643	0.0485324	46822220	0.53216	7.10783e-37	6.41826e-36	16.9722	10.5538	others
Tnfaip3	Luminal 2	0.220748	0.0615581	46819185	0.532125	1.50306e-25	1.00284e-24	24.2193	17.8732	others
Pcbp1	Luminal 2	1.01697	0.0700999	4.68183e+07	0.532115	1.70276e-13	7.10304e-13	84.742	80.3322	others
Zfp330	Luminal 2	0.452807	0.0551188	4.68122e+07	0.532047	1.79522e-15	8.21604e-15	51.8669	44.9206	others
Mgrn1	Luminal 2	0.251436	0.0461175	46811506	0.532038	1.12771e-20	6.37821e-20	31.7379	24.7572	others
Pcx	Luminal 2	0.19957	0.0482526	4.68105e+07	0.532026	2.92784e-25	1.93556e-24	24.6436	17.9803	others
Npnt	Luminal 2	0.356463	0.0363047	46807229	0.53199	1.03456e-18	5.38526e-18	36.6938	28.4872	others
Serf2	Luminal 2	2.15464	0.0523912	4.68064e+07	0.53198	5.04801e-13	2.05504e-12	99.7794	99.7522	others
March8	Luminal 2	0.295329	0.0504293	46805015	0.531964	5.5674e-19	2.93223e-18	35.336	28.5475	others
Zfyve21	Luminal 2	0.237001	0.0463729	4.6802e+07	0.53193	6.01662e-21	3.44555e-20	30.8384	24.1613	others
Rnf6	Luminal 2	0.784402	0.0657417	4.68018e+07	0.531928	1.1514e-13	4.84398e-13	73.2688	68.3855	others
Ogfod2	Luminal 2	0.173961	0.0475373	4.68012e+07	0.531921	1.35488e-26	9.35941e-26	23.0482	16.6142	others
Znhit2	Luminal 2	0.23921	0.0508424	4.67981e+07	0.531886	5.47824e-21	3.14684e-20	30.3971	24.0608	others
Tox4	Luminal 2	0.31297	0.0494125	46796437	0.531867	6.06658e-18	3.06268e-17	38.3401	31.5208	others
Plpp6	Luminal 2	0.132699	0.0465399	4.67964e+07	0.531867	4.72972e-34	4.01748e-33	17.9396	11.5449	others
Zbtb18	Luminal 2	0.193108	0.0458079	46796344	0.531866	2.54755e-24	1.63852e-23	25.4752	18.8844	others
Atp8b1	Luminal 2	0.578941	0.0592167	4.67931e+07	0.531829	1.66721e-14	7.29719e-14	57.3829	50.0904	others
Myd88	Luminal 2	0.151879	0.0467821	46793078	0.531829	8.4649e-30	6.43793e-29	20.3496	13.9423	others
Ddrgk1	Luminal 2	0.5717	0.0591874	4.67922e+07	0.531819	2.5008e-14	1.08696e-13	61.7108	54.5972	others
Gm26691	Luminal 2	0.0873284	0.0547887	46791257	0.531808	1.06847e-76	1.97819e-75	9.82688	3.44204	others
Hap1	Luminal 2	0.12801	0.0469566	46790723	0.531802	1.21803e-36	1.09407e-35	16.7515	10.3194	others
Plk3	Luminal 2	0.0946123	0.0495939	46790525	0.5318	6.1822e-54	7.99636e-53	12.2878	5.94656	others
Ift22	Luminal 2	0.292137	0.0571746	4.67903e+07	0.531798	4.03687e-19	2.14237e-18	33.9952	27.8377	others
Zdhhc2	Luminal 2	0.36398	0.055045	46789622	0.531789	4.50386e-17	2.20031e-16	40.7841	34.1459	others
Slc22a18	Luminal 2	0.138654	0.0469418	4.67894e+07	0.531787	3.70296e-33	3.08662e-32	18.313	11.8931	others
Tmem203	Luminal 2	0.227274	0.0494954	4.67889e+07	0.531781	9.4165e-22	5.56241e-21	28.8697	22.3666	others
Ticam1	Luminal 2	0.102871	0.0457675	4.67888e+07	0.53178	6.46071e-45	6.93593e-44	14.1039	7.72785	others
Ap1s2	Luminal 2	0.184358	0.0506058	46788519	0.531777	5.66272e-26	3.82718e-25	23.3367	16.9892	others
Parva	Luminal 2	0.735526	0.0637329	4.67877e+07	0.531767	1.15193e-13	4.84513e-13	70.0102	63.4903	others
Bnip3	Luminal 2	1.92452	0.0651934	4.67871e+07	0.531761	7.58787e-13	3.06704e-12	96.1982	96.558	others
Ndufb8	Luminal 2	1.56058	0.0618499	4.67814e+07	0.531696	6.46358e-13	2.61937e-12	96.8432	96.0959	others
Esrra	Luminal 2	0.385143	0.0516651	4.67794e+07	0.531673	4.2454e-16	2.00157e-15	45.4515	38.646	others
Pias3	Luminal 2	0.205588	0.0491494	46778821	0.531667	2.19078e-23	1.36596e-22	26.1541	19.7214	others
Traf3ip2	Luminal 2	0.383639	0.0518883	4.67772e+07	0.531648	2.14086e-16	1.02115e-15	43.5675	36.4093	others
Gmfg	Luminal 2	0.0747896	0.0452803	4.67765e+07	0.531641	8.22036e-70	1.37777e-68	10.3021	3.95768	others
Mxd1	Luminal 2	0.144715	0.0544434	46773377	0.531605	1.74067e-33	1.46462e-32	17.8208	11.5918	others
S100a3	Luminal 2	0.140746	0.0764925	46770295	0.53157	1.07028e-46	1.19128e-45	13.3571	7.2323	others
Atp5g2	Luminal 2	2.50575	0.0527054	4.67691e+07	0.531556	1.0964e-12	4.3938e-12	99.983	99.9196	others
Churc1	Luminal 2	0.751936	0.0635929	4.6768e+07	0.531543	1.88576e-13	7.8455e-13	73.0991	66.9792	others
Hint2	Luminal 2	0.652629	0.0613118	4.67667e+07	0.531529	9.83499e-14	4.14599e-13	65.4107	59.9076	others
Ergic3	Luminal 2	0.856195	0.0651733	4.67662e+07	0.531523	2.82904e-13	1.16689e-12	79.5485	74.2115	others
Tmem170b	Luminal 2	0.226666	0.0484328	46761493	0.53147	1.25401e-21	7.3635e-21	28.3775	21.8777	others
Tnfrsf1a	Luminal 2	0.34871	0.0492464	4.67601e+07	0.531454	1.53516e-16	7.35992e-16	42.3286	35.5053	others
Cebpg	Luminal 2	0.471241	0.0563305	4.67596e+07	0.531448	7.70912e-15	3.42293e-14	52.444	45.4363	others
Uba7	Luminal 2	0.0737596	0.0446925	4.67577e+07	0.531426	1.08063e-69	1.80956e-68	10.2003	3.89741	others
Rhbdf2	Luminal 2	0.175423	0.0451493	46756912	0.531418	8.77902e-26	5.9078e-25	23.0821	16.6142	others
Mdfic	Luminal 2	0.293163	0.0525215	4.67563e+07	0.531411	6.36764e-19	3.34337e-18	33.554	27.0542	others
Mmgt2	Luminal 2	0.193346	0.0474219	4.67544e+07	0.531389	8.69359e-24	5.49354e-23	25.1358	18.7705	others
Gpr160	Luminal 2	0.117968	0.04765	46752413	0.531367	1.56984e-39	1.50832e-38	15.258	8.96002	others
[truncated: 16,820 more rows]

## Sheet: Basal
gene	cluster1	avgExpr	avg_logFC	statistic	auc	p_val	p_val_adj	percent_cluster1	percent_cluster2	cluster2
[truncated: 18,755 more rows]
