# Supplementary material for: FOXA1 mutations co-opt nascent transcription factor networks in partnership with androgen receptor to enhance prostate tumorigenicity
Source: Cell Rep. Author manuscript; Available in PMC 2026 Apr 5. (PMC13050545; doi:10.1016/j.celrep.2026.116950)
Supplement: 4 [file NIHMS2151731-supplement-4.xlsx]

## Sheet: Sheet1
Sample_ID	mutation_category	Epi_Luminal_1_Full	Epi_Luminal_2_Full	Epi_Basal_1_Full
T28	FrameShift	-27.6801	5.50067	7.51853
T85	FrameShift	95.5982	-10.4114	-18.0019
T133	FrameShift	108.621	1.27341	-16.283
T182	FrameShift	-7.41536	-12.8598	-13.1977
T250	FrameShift	-8.78419	-17.7825	-24.8886
T339	FrameShift	34.7065	16.6894	-15.1921
T480	FrameShift	92.6506	-3.0092	-16.2911
T482	FrameShift	44.469	-4.71545	-21.6626
T12	InFrame	-68.5109	-29.0276	-29.5233
T31	InFrame	73.0471	-7.12836	-20.5377
T58	InFrame	66.708	-22.2816	-16.4511
T60	InFrame	-50.8136	2.50651	-0.147569
T64	InFrame	107.107	-30.4126	-6.00911
T92	InFrame	41.6182	-5.72834	-13.1971
T109	InFrame	-19.2134	-22.5987	-16.9927
T111	InFrame	105.92	9.18096	-11.0737
T120	InFrame	228.046	-13.9871	-19.4731
T162	InFrame	-138.16	-47.323	-38.3359
T167	InFrame	-151.253	-40.5673	1.99009
T216	InFrame	59.073	-10.1261	-11.2545
T232	InFrame	29.8057	-10.2353	-31.9011
T233	InFrame	21.2941	-21.3797	-19.9899
T289	InFrame	41.3723	3.72838	-10.5051
T300	InFrame	110.455	5.6457	-10.5975
T312	InFrame	98.0261	13.4763	-6.36199
T326	InFrame	82.3759	11.3737	-12.5914
T329	InFrame	56.5124	-22.279	-18.6575
T330	InFrame	156.66	2.67126	-14.2948
T335	InFrame	-1.30253	-13.6489	-10.2685
T340	InFrame	163.123	8.20964	-10.0289
T378	InFrame	-41.6703	-30.9285	-6.27377
T408	InFrame	19.426	-14.2038	-20.2481
T467	InFrame	38.2099	-9.95448	-15.491
T558	InFrame	203.92	49.3324	-7.03101
T600	InFrame	27.0969	-14.9301	-22.3755
T613	InFrame	7.7479	-21.7644	-31.1264
T716	InFrame	-34.134	-29.9604	-33.007
T727	InFrame	182.86	-2.07079	-21.0947
T728	InFrame	150.397	17.2138	-8.26223
T1	Missense	0.895439	-19.8826	-19.9434
T23	Missense	-116.778	-28.2128	-16.5341
T26	Missense	20.5873	-3.9047	-12.5601
T57	Missense	-51.9681	-5.90787	-9.55412
T139	Missense	-10.4508	-22.2468	-25.1823
T202	Missense	58.5852	5.93112	-27.5447
T210	Missense	-19.051	-45.8571	-27.0776
T271	Missense	-15.147	-20.1857	-16.3006
T325	Missense	40.2861	-26.9536	-14.3358
T349	Missense	65.05	-20.3337	-31.2433
T508	Missense	100.822	23.1812	-15.8168
T563	Missense	59.1842	25.8898	-9.21614
T565	Missense	86.2929	-16.5704	-19.5195
T576	Missense	175.672	41.6993	0.4716
T587	Missense	-22.3731	-29.3446	-34.0623
T607	Missense	56.3784	-28.9595	-28.8692
T608	Missense	-5.18129	-41.9661	-30.3718
T6	Wildtype	17.8462	-1.195	-14.2462
T10	Wildtype	44.4859	-9.59097	-22.5417
T18	Wildtype	-60.7446	5.45772	-0.795184
T19	Wildtype	107.772	5.07582	-16.7741
T32	Wildtype	113.448	9.42358	-12.7428
T34	Wildtype	58.4687	-37.4123	-26.0447
T47	Wildtype	-74.9683	-13.2698	-24.1295
T50	Wildtype	99.8036	1.61151	-4.03787
T54	Wildtype	-51.7463	-7.60955	-14.1477
T61	Wildtype	60.2915	9.90999	-5.29304
T62	Wildtype	86.9988	-5.41887	-19.7852
T67	Wildtype	123.889	8.4742	-3.8229
T69	Wildtype	-21.3488	-15.4229	-35.9758
T71	Wildtype	148.243	2.52181	-10.4816
T72	Wildtype	201.863	17.3002	-5.57178
T78	Wildtype	-12.6871	-28.8259	-38.7362
T84	Wildtype	-48.8831	-34.0002	-33.9419
T96	Wildtype	100.994	20.2631	5.0169
T103	Wildtype	86.6025	-10.7843	-5.05974
T114	Wildtype	36.4965	-26.9362	-9.96089
T123	Wildtype	-7.57831	-19.6594	-13.9973
T124	Wildtype	2.12396	-31.1979	-25.9586
T125	Wildtype	104.944	-16.9839	-3.70054
T132	Wildtype	-25.722	-14.8406	-19.2881
T160	Wildtype	-107.458	-48.3551	-27.7763
T166	Wildtype	-4.57477	-24.0387	-29.2194
T172	Wildtype	-51.2926	-26.6507	-33.3001
T178	Wildtype	-28.2251	-16.7228	-23.866
T185	Wildtype	41.868	20.8808	-3.63849
T186	Wildtype	-158.984	-52.0566	-44.1226
T198	Wildtype	3.40961	4.86993	-15.1123
T201	Wildtype	59.1362	10.0655	-43.3016
T209	Wildtype	-5.78764	-9.02916	-16.4359
T229	Wildtype	-37.7406	-12.8765	-20.5998
T231	Wildtype	36.0894	-13.2627	-20.6843
T237	Wildtype	-10.3024	-20.8471	-13.4162
T258	Wildtype	122.952	7.5184	-7.5731
T265	Wildtype	125.222	-14.4178	-26.9378
T273	Wildtype	126.15	22.8071	-16.087
T279	Wildtype	-59.1585	-29.1351	-35.584
T283	Wildtype	-50.3268	-35.5646	-21.4593
T286	Wildtype	-8.56949	-0.699982	-11.6511
T314	Wildtype	129.836	41.0835	-7.43569
T318	Wildtype	21.8396	1.1211	-8.07151
T319	Wildtype	73.5539	-10.4782	-18.6654
T334	Wildtype	35.5789	-8.21009	-25.4408
T342	Wildtype	84.5379	-9.92937	-3.81163
T373	Wildtype	-48.831	-29.0707	-22.1382
T375	Wildtype	49.6536	-5.3368	-10.86
T384	Wildtype	-39.698	-30.2276	-5.19379
T391	Wildtype	29.2041	-15.8009	-7.67046
T393	Wildtype	38.9649	23.0529	-6.63023
T399	Wildtype	27.3316	-7.79592	-11.1504
T405	Wildtype	39.1094	-28.6837	-35.5029
T431	Wildtype	-96.2098	-34.2672	-10.2679
T434	Wildtype	11.4838	-28.0562	-32.7208
T438	Wildtype	22.2241	18.59	22.5051
T473	Wildtype	-29.1258	-13.6671	-12.9955
T487	Wildtype	1.47682	-29.9586	-9.86563
T496	Wildtype	192.836	46.2012	17.1437
T498	Wildtype	188.903	45.8521	67.8234
T502	Wildtype	123.392	7.57417	19.8709
T509	Wildtype	51.6577	19.2316	13.2356
T513	Wildtype	235.252	32.4963	6.42562
T515	Wildtype	-31.7341	16.4189	-13.9429
T551	Wildtype	216.359	49.8468	21.8167
T574	Wildtype	99.6351	-16.3799	-33.0054
T577	Wildtype	45.3788	-18.4201	-20.5119
T585	Wildtype	-5.87484	-9.54285	-18.0281
T595	Wildtype	73.0568	-4.64557	-11.1304
T605	Wildtype	43.2706	9.97068	-9.61197
T637	Wildtype	85.5613	-40.0622	-22.8649
T643	Wildtype	97.0352	14.0194	-16.032
T659	Wildtype	30.4013	-1.6329	-29.4061
T661	Wildtype	115.462	11.2	-15.5282
T705	Wildtype	48.1828	17.5525	-2.63031
T729	Wildtype	104.344	-6.80325	-25.4152
N1	Normal	11.8322	3.34009	27.9793
N6	Normal	-25.2553	41.6134	31.5385
N10	Normal	30.5464	-1.84275	3.54344
N12	Normal	-180.933	-43.9527	-3.33455
N19	Normal	-94.0178	73.3774	50.787
N23	Normal	-206.482	-37.8341	5.32563
N26	Normal	-137.348	-18.3207	0.1921
N28	Normal	-112.322	-13.3674	15.0825
N31	Normal	-54.9365	-4.08945	1.80383
N32	Normal	-195.738	-50.7815	7.19015
N34	Normal	83.6964	21.4868	14.6704
N37	Normal	-92.1368	42.7217	60.1147
N47	Normal	-74.6431	-4.47599	2.66008
N50	Normal	-231.004	-81.0606	20.0757
N54	Normal	-79.1905	21.229	19.0433
N57	Normal	-116.146	-24.9364	14.3446
N58	Normal	-106.767	-35.3382	-2.6442
N60	Normal	-141.998	26.4448	7.45361
N61	Normal	-75.8983	-13.4361	14.2663
N62	Normal	125.323	29.3192	12.0686
N64	Normal	-95.0822	-13.4944	11.83
N67	Normal	-129.021	-27.9792	5.83701
N69	Normal	-102.379	-2.54967	10.4924
N71	Normal	-106.668	-31.0755	9.28361
N72	Normal	-34.9897	-11.6951	-6.51661
N78	Normal	-154.505	-17.3334	16.7483
N85	Normal	-61.8757	-11.1129	0.799446
N92	Normal	-132.866	-21.6279	7.52342
N96	Normal	-35.0707	-7.80613	3.72561
N103	Normal	1.99439	32.1191	26.183
N109	Normal	-52.6486	0.805715	38.4031
N111	Normal	-17.3288	16.4354	21.7257
N114	Normal	127.686	38.9619	11.2005
N120	Normal	15.2632	8.46392	21.8889
N123	Normal	-164.468	-27.767	10.0654
N124	Normal	-13.4201	8.86422	25.8165
N125	Normal	-33.96	22.1668	32.2333
N132	Normal	-110.793	-44.8348	19.9919
N139	Normal	10.9152	16.7232	4.24227
N160	Normal	-31.8502	12.9187	3.31569
N162	Normal	-123.336	-5.29378	6.80307
N166	Normal	-101.659	-22.571	10.6596
N167	Normal	-178.226	8.7882	6.5741
N172	Normal	-25.0242	20.0623	9.89856
N178	Normal	-125.892	-37.0567	1.99747
N182	Normal	-18.4919	38.0238	22.3974
N185	Normal	-90.0172	-24.4212	-0.175842
N186	Normal	-76.1481	-7.74961	20.054
N198	Normal	-69.717	1.08212	5.85589
N201	Normal	-82.5853	-12.8656	13.5191
N202	Normal	30.4846	44.2269	12.6868
N209	Normal	-107.278	-19.4824	1.50961
N210	Normal	-136.443	-23.2709	12.3366
N216	Normal	-93.2441	-31.1851	0.66816
N229	Normal	37.1333	30.4283	14.6289
N231	Normal	-23.6317	-14.1165	-12.7154
N232	Normal	34.9745	16.7837	5.534
N233	Normal	108.211	19.1826	6.4613
N237	Normal	-19.8076	11.0829	2.26872
N250	Normal	100.716	9.99943	-12.0283
N258	Normal	8.06801	-8.05754	6.10951
N265	Normal	-53.0977	6.83928	19.5072
N271	Normal	-7.66781	12.3196	-0.852303
N273	Normal	-5.5742	2.60996	9.85003
N274	Normal	-10.0617	162.687	99.2153
N279	Normal	-116.202	2.04181	25.2224
N283	Normal	-87.3735	-3.70822	11.6764
N286	Normal	-98.2813	-30.2225	5.67026
N289	Normal	-35.5013	9.56406	4.89444
N300	Normal	-39.9895	31.6267	58.8537
N312	Normal	-42.5717	1.04734	17.7332
N314	Normal	73.7252	26.1239	8.29055
N318	Normal	-15.2941	37.0042	11.788
N319	Normal	55.3061	19.413	-0.104016
N325	Normal	-58.9951	9.87445	16.4222
N326	Normal	70.2912	27.0651	9.42744
N329	Normal	213.428	87.541	77.9193
N330	Normal	223.829	22.9293	19.0706
N334	Normal	-56.2143	-18.3645	5.04956
N335	Normal	-43.4261	11.8353	25.1739
N339	Normal	-32.5788	-1.58574	22.9395
N340	Normal	-10.3602	1.04931	1.02704
N342	Normal	-140.441	-23.7199	16.6782
N349	Normal	-68.0481	10.516	1.74957
N373	Normal	-69.9187	4.54637	1.47563
N375	Normal	2.46873	4.977	6.58637
N378	Normal	-59.5123	12.2661	9.58003
N384	Normal	-16.6503	37.0007	34.6975
N391	Normal	-36.0281	11.2093	7.18993
N393	Normal	-48.1904	2.4213	23.0616
N399	Normal	-48.3338	18.1476	44.4359
N405	Normal	-21.0926	24.6455	12.5847
N408	Normal	-137.724	-22.8729	-6.97144
N431	Normal	-64.5944	64.8924	28.8506
N434	Normal	-102.437	-13.2679	11.8895
N467	Normal	-21.2807	12.0506	20.6712
N473	Normal	-72.4029	32.076	67.7204
N480	Normal	-7.79998	29.9393	12.971
N482	Normal	45.9562	-2.08728	-5.18638
N487	Normal	-115.117	-5.01645	16.1906
N498	Normal	-16.6548	34.7211	27.6765
N502	Normal	10.5279	41.2915	40.5732
N508	Normal	52.7974	6.76376	6.96937
N509	Normal	-98.1097	-25.1262	12.5847
N513	Normal	-72.7524	7.83808	9.29291
N515	Normal	-43.9304	28.1024	10.0892
N521	Normal	-77.7955	23.7747	17.0056
N551	Normal	5.10468	39.114	36.7396
N558	Normal	-64.6055	0.311566	28.854
N563	Normal	-34.1894	-8.54162	17.8223
N565	Normal	-52.8401	6.60779	1.5053
N574	Normal	49.4588	58.4128	42.7999
N576	Normal	79.1971	42.1106	9.81512
N577	Normal	-0.387021	-10.56	17.4569
N587	Normal	24.5244	0.863454	1.97028
N595	Normal	-44.4505	20.9606	20.0494
N600	Normal	73.6176	44.8428	11.9509
N605	Normal	-104.093	-12.3548	5.80948
N607	Normal	44.8608	33.9147	13.1351
N608	Normal	118.542	19.6941	19.0189
N613	Normal	98.5287	21.3577	8.2329
N643	Normal	-9.65732	-5.78644	5.05128
N659	Normal	-9.41369	34.48	7.32614
N716	Normal	-213.173	-50.3426	15.6904
N18	Normal	-81.1899	6.80818	12.6416
N84	Normal	-119.16	-51.4563	-46.2062
N133	Normal	-117.594	3.85354	16.3003
N438	Normal	-72.5184	28.8539	40.4535
N496	Normal	41.4983	31.776	53.7497
N585	Normal	23.9939	30.1716	25.4428
N637	Normal	-81.3242	-21.9163	-8.04261
N727	Normal	-2.39648	34.3437	28.3694
N728	Normal	-95.6514	-14.4406	12.4847
N729	Normal	86.2681	87.6711	32.7473
N661	Normal	101.11	7.68518	-16.9315
N705	Normal	-104.02	-8.43775	12.0984
